# Supplementary material for: Contrasting geochemical and fungal controls on decomposition of lignin and soil carbon at continental scale
Source: Nat Commun. 2023 Apr 19;14:2227. doi: 10.1038/s41467-023-37862-6 (PMC10115774; doi:10.1038/s41467-023-37862-6)
Supplement: Supplementary file 3 — Source Data [file 41467_2023_37862_MOESM3_ESM.xlsx]

## Sheet: Fig.2
Fig. 1a, c, e	doe	site	Source	CO2_perc	for GAMM model	site	Source	doe	Flux_logback	Fig. 1b, d, f	site	layer	point	sampleIDname	ligninC_perc	litterC_perc	soilC_perc
	4	BONA	LL	0.0356049		BONA	Lignin	4	0.029789		BONA	M1	3	BONA_M1_3	6.3857	35.1579	11.912
	4	CPER	LL	0.0323591		CPER	Lignin	4	0.027448		BONA	M1	7	BONA_M1_7	4.61665	28.9119	11.3755
	4	DSNY	LL	0.033226		DSNY	Lignin	4	0.0315762		BONA	M1	11	BONA_M1_11	9.34579	39.6784	20.9935
	4	GRSM	LL	0.0538399		GRSM	Lignin	4	0.0426185		BONA	M1	15	BONA_M1_15	6.01908	38.5827	19.7057
	4	HARV	LL	0.0330447		HARV	Lignin	4	0.0288254		CPER	M1	3	CPER_M1_3	6.08038	31.1168	41.0594
	4	KONZ	LL	0.0436436		KONZ	Lignin	4	0.0405559		CPER	M1	7	CPER_M1_7	5.45576	27.985	42.7908
	4	LENO	LL	0.0379359		LENO	Lignin	4	0.0324142		CPER	M1	11	CPER_M1_11	5.64466	26.7906	45.9751
	4	NIWO	LL	0.0378251		NIWO	Lignin	4	0.0331495		CPER	M1	15	CPER_M1_15	7.30618	26.1778	36.556
	4	ONAQ	LL	0.0373942		ONAQ	Lignin	4	0.0356804		DSNY	M1	3	DSNY_M1_3	5.75363	27.1093	8.50158
	4	OSBS	LL	0.0393242		OSBS	Lignin	4	0.0311789		DSNY	M1	7	DSNY_M1_7	4.29211	28.1261	18.4814
	4	PUUM	LL	0.0543132		PUUM	Lignin	4	0.044125		DSNY	M1	11	DSNY_M1_11	3.6385	21.04	21.7391
	4	SCBI	LL	0.0640797		SCBI	Lignin	4	0.0531054		DSNY	M1	15	DSNY_M1_15	3.54092	26.9288	22.1077
	4	SJER	LL	0.0281043		SJER	Lignin	4	0.0243529		GRSM	M1	3	GRSM_M1_3	7.62706	46.2481	15.8639
	4	SRER	LL	0.0341232		SRER	Lignin	4	0.0168301		GRSM	M1	7	GRSM_M1_7	9.54149	51.7072	12.9275
	4	TALL	LL	0.0435936		TALL	Lignin	4	0.0345108		GRSM	M1	11	GRSM_M1_11	12.7645	49.4362	13.4235
	4	TOOL	LL	0.0150483		TOOL	Lignin	4	0.0142599		GRSM	M1	15	GRSM_M1_15	10.8406	45.2374	15.9
	4	UNDE	LL	0.0436788		UNDE	Lignin	4	0.0357284		HARV	M1	3	HARV_M1_3	12.4088	38.1434	12.7793
	4	WOOD	LL	0.0387527		WOOD	Lignin	4	0.0328605		HARV	M1	7	HARV_M1_7	6.41435	32.0478	11.4947
	4	WREF	LL	0.0288788		WREF	Lignin	4	0.0246137		HARV	M1	11	HARV_M1_11	4.3215	20.0179	9.75554
	4	YELL	LL	0.0365091		YELL	Lignin	4	0.028542		HARV	M1	15	HARV_M1_15	10.2398	31.4405	13.2355
	11	BONA	LL	0.0257764		BONA	Lignin	9.72727	0.0269671		KONZ	M1	3	KONZ_M1_3	4.16905	51.2281	16.8852
	11	CPER	LL	0.0249519		CPER	Lignin	9.72727	0.0249186		KONZ	M1	7	KONZ_M1_7	5.78121	52.6743	20.2616
	11	DSNY	LL	0.0277667		DSNY	Lignin	9.72727	0.0284138		KONZ	M1	11	KONZ_M1_11	5.78715	16.088	16.9788
	11	GRSM	LL	0.0339362		GRSM	Lignin	9.72727	0.0376176		KONZ	M1	15	KONZ_M1_15	4.21492	48.8226	22.8329
	11	HARV	LL	0.0243612		HARV	Lignin	9.72727	0.0258952		LENO	M1	2	LENO_M1_2	12.3144	38.2769	18.7575
	11	KONZ	LL	0.0342227		KONZ	Lignin	9.72727	0.0345154		LENO	M1	7	LENO_M1_7	19.6968	44.4009	22.5478
	11	LENO	LL	0.0273876		LENO	Lignin	9.72727	0.0285857		LENO	M1	11	LENO_M1_11	17.7666	50.0277	38.3364
	11	NIWO	LL	0.0273967		NIWO	Lignin	9.72727	0.0295219		LENO	M1	15	LENO_M1_15	15.7916	46.7888	18.7037
	11	ONAQ	LL	0.0318109		ONAQ	Lignin	9.72727	0.0325513		NIWO	M1	1	NIWO_M1_1	4.79414	17.2959	25.9626
	11	OSBS	LL	0.0257195		OSBS	Lignin	9.72727	0.02679		NIWO	M1	5	NIWO_M1_5	6.58024	37.4459	18.2623
	11	PUUM	LL	0.0378101		PUUM	Lignin	9.72727	0.0397179		NIWO	M1	6	NIWO_M1_6	7.98439	41.7014	18.0049
	11	SCBI	LL	0.0453158		SCBI	Lignin	9.72727	0.0465982		NIWO	M1	11	NIWO_M1_11	6.03448	26.7653	8.93772
	11	SJER	LL	0.0225443		SJER	Lignin	9.72727	0.0225869		ONAQ	M1	3	ONAQ_M1_3	4.83316	29.1326	22.0406
	11	SRER	LL	0.0153391		SRER	Lignin	9.72727	0.0157164		ONAQ	M1	7	ONAQ_M1_7	6.39488	34.2908	29.919
	11	TALL	LL	0.0275353		TALL	Lignin	9.72727	0.0303283		ONAQ	M1	11	ONAQ_M1_11	5.97932	28.0087	26.2055
	11	TOOL	LL	0.0155177		TOOL	Lignin	9.72727	0.0133971		ONAQ	M1	15	ONAQ_M1_15	4.17144	26.8422	20.0555
	11	UNDE	LL	0.0303794		UNDE	Lignin	9.72727	0.0317697		OSBS	M1	3	OSBS_M1_3	5.14406	38.931	23.8566
	11	WOOD	LL	0.0306497		WOOD	Lignin	9.72727	0.0299396		OSBS	M1	7	OSBS_M1_7	7.91525	27.3275	40.2761
	11	WREF	LL	0.0208233		WREF	Lignin	9.72727	0.0220277		OSBS	M1	11	OSBS_M1_11	4.91632	20.1472	45.9166
	11	YELL	LL	0.0239136		YELL	Lignin	9.72727	0.0259646		OSBS	M1	15	OSBS_M1_15	4.04326	21.2818	47.2845
	25	BONA	LL	0.0174569		BONA	Lignin	15.4545	0.0244314		PUUM	M1	2	PUUM_M1_2	6.44314	37.6671	17.449
	25	CPER	LL	0.0164537		CPER	Lignin	15.4545	0.0226414		PUUM	M1	7	PUUM_M1_7	6.10775	36.6223	14.6928
	25	DSNY	LL	0.0197259		DSNY	Lignin	15.4545	0.0255811		PUUM	M1	13	PUUM_M1_13	7.18642	42.8439	13.0971
	25	GRSM	LL	0.0205192		GRSM	Lignin	15.4545	0.0332507		PUUM	M1	16	PUUM_M1_16	7.37976	41.918	14.3639
	25	HARV	LL	0.0174384		HARV	Lignin	15.4545	0.0232832		SCBI	M1	3	SCBI_M1_3	16.9245	46.2128	18.5035
	25	KONZ	LL	0.0219694		KONZ	Lignin	15.4545	0.0294261		SCBI	M1	7	SCBI_M1_7	8.18206	52.0953	15.8372
	25	LENO	LL	0.0170907		LENO	Lignin	15.4545	0.0252439		SCBI	M1	11	SCBI_M1_11	6.12611	42.7866	20.2902
	25	NIWO	LL	0.0195634		NIWO	Lignin	15.4545	0.0263221		SCBI	M1	15	SCBI_M1_15	6.66052	53.0067	17.3108
	25	ONAQ	LL	0.0242117		ONAQ	Lignin	15.4545	0.0297064		SJER	M1	3	SJER_M1_3	7.79164	40.065	59.2756
	25	OSBS	LL	0.0129794		OSBS	Lignin	15.4545	0.0230419		SJER	M1	7	SJER_M1_7	5.5455	26.2698	39.8787
	25	PUUM	LL	0.0247885		PUUM	Lignin	15.4545	0.035782		SJER	M1	11	SJER_M1_11	7.73143	30.4003	65.9803
	25	SCBI	LL	0.0268922		SCBI	Lignin	15.4545	0.0409302		SJER	M1	15	SJER_M1_15	6.05003	37.3714	34.5426
	25	SJER	LL	0.0161928		SJER	Lignin	15.4545	0.0209617		SRER	M1	3	SRER_M1_3	2.71546	15.9321	55.3565
	25	SRER	LL	0.00811294		SRER	Lignin	15.4545	0.0146797		SRER	M1	7	SRER_M1_7	2.92168	9.69338	99
	25	TALL	LL	0.0181366		TALL	Lignin	15.4545	0.0266851		SRER	M1	11	SRER_M1_11	3.04187	9.03021	91.1745
	25	TOOL	LL	0.00924091		TOOL	Lignin	15.4545	0.0125877		SRER	M1	15	SRER_M1_15	4.06621	10.8896	47.9808
	25	UNDE	LL	0.019059		UNDE	Lignin	15.4545	0.0282773		TALL	M1	3	TALL_M1_3	8.13254	42.0573	19.2852
	25	WOOD	LL	0.0188679		WOOD	Lignin	15.4545	0.0272896		TALL	M1	7	TALL_M1_7	5.87072	29.3863	11.0254
	25	WREF	LL	0.0139749		WREF	Lignin	15.4545	0.0197332		TALL	M1	11	TALL_M1_11	5.99611	21.0936	32.1186
	25	YELL	LL	0.0166979		YELL	Lignin	15.4545	0.0236344		TALL	M1	15	TALL_M1_15	7.68762	46.9076	19.3649
	39	BONA	LL	0.015997		BONA	Lignin	21.1818	0.0221742		TOOL	M1	1	TOOL_M1_1	4.57268	34.4264	14.5932
	39	CPER	LL	0.0146648		CPER	Lignin	21.1818	0.0206128		TOOL	M1	5	TOOL_M1_5	2.82802	9.89308	13.9107
	39	DSNY	LL	0.0178736		DSNY	Lignin	21.1818	0.0230582		TOOL	M1	7	TOOL_M1_7	3.16324	10.5628	9.34072
	39	GRSM	LL	0.021432		GRSM	Lignin	21.1818	0.029486		TOOL	M1	12	TOOL_M1_12	2.38677	9.64602	9.53619
	39	HARV	LL	0.0143931		HARV	Lignin	21.1818	0.0209767		UNDE	M1	3	UNDE_M1_3	10.6605	42.3478	22.0025
	39	KONZ	LL	0.0140797		KONZ	Lignin	21.1818	0.0251891		UNDE	M1	7	UNDE_M1_7	5.25377	39.3675	16.4023
	39	LENO	LL	0.0150355		LENO	Lignin	21.1818	0.0223654		UNDE	M1	11	UNDE_M1_11	25.0635	52.2335	27.5772
	39	NIWO	LL	0.0167856		NIWO	Lignin	21.1818	0.0235329		UNDE	M1	15	UNDE_M1_15	7.28028	37.694	14.8555
	39	ONAQ	LL	0.0231731		ONAQ	Lignin	21.1818	0.0271316		WOOD	M1	3	WOOD_M1_3	5.18534	44.2196	27.1704
	39	OSBS	LL	0.0127736		OSBS	Lignin	21.1818	0.0198656		WOOD	M1	7	WOOD_M1_7	4.14879	34.4226	9.27732
	39	PUUM	LL	0.0222902		PUUM	Lignin	21.1818	0.0323013		WOOD	M1	12	WOOD_M1_12	4.97914	49.9059	16.2868
	39	SCBI	LL	0.0227631		SCBI	Lignin	21.1818	0.0360379		WOOD	M1	15	WOOD_M1_15	5.36817	46.7846	18.1771
	39	SJER	LL	0.0164914		SJER	Lignin	21.1818	0.0194813		WREF	M1	3	WREF_M1_3	4.76529	18.9802	17.9483
	39	SRER	LL	0.0107235		SRER	Lignin	21.1818	0.0137185		WREF	M1	7	WREF_M1_7	6.62391	24.8259	20.8932
	39	TALL	LL	0.0150827		TALL	Lignin	21.1818	0.023546		WREF	M1	11	WREF_M1_11	4.4889	9.78141	29.6253
	39	TOOL	LL	0.00910219		TOOL	Lignin	21.1818	0.0118298		WREF	M1	15	WREF_M1_15	7.6209	28.4236	19.4221
	39	UNDE	LL	0.0165681		UNDE	Lignin	21.1818	0.0252262		YELL	M1	3	YELL_M1_3	3.80515	38.9289	30.0136
	39	WOOD	LL	0.018139		WOOD	Lignin	21.1818	0.0248986		YELL	M1	7	YELL_M1_7	4.68552	44.0133	24.7477
	39	WREF	LL	0.012692		WREF	Lignin	21.1818	0.017719		YELL	M1	11	YELL_M1_11	5.83424	46.5196	12.1419
	39	YELL	LL	0.0165249		YELL	Lignin	21.1818	0.0215443		YELL	M1	16	YELL_M1_16	6.37894	40.3114	19.1648
	53	BONA	LL	0.0144322		BONA	Lignin	26.9091	0.020185		BONA	M2	3	BONA_M2_3	3.77226	19.0761	15.6241
	53	CPER	LL	0.0125412		CPER	Lignin	26.9091	0.0188264		BONA	M2	7	BONA_M2_7	3.74279	12.4768	61.0082
	53	DSNY	LL	0.0138409		DSNY	Lignin	26.9091	0.0208247		BONA	M2	11	BONA_M2_11	4.12542	18.424	25.2582
	53	GRSM	LL	0.0188235		GRSM	Lignin	26.9091	0.0262851		BONA	M2	15	BONA_M2_15	3.19515	14.2798	51.0481
	53	HARV	LL	0.013107		HARV	Lignin	26.9091	0.0189605		CPER	M2	3	CPER_M2_3	3.41508	15.9932	40.4581
	53	KONZ	LL	0.0125035		KONZ	Lignin	26.9091	0.0217052		CPER	M2	7	CPER_M2_7	5.05406	20.3254	37.6921
	53	LENO	LL	0.0141252		LENO	Lignin	26.9091	0.0199218		CPER	M2	11	CPER_M2_11	2.48716	15.1215	69.3294
	53	NIWO	LL	0.0144655		NIWO	Lignin	26.9091	0.0211328		CPER	M2	15	CPER_M2_15	1.68391	16.1151	51.4213
	53	ONAQ	LL	0.0147156		ONAQ	Lignin	26.9091	0.0248127		DSNY	M2	3	DSNY_M2_3	1.94459	12.4861	43.5313
	53	OSBS	LL	0.0100454		OSBS	Lignin	26.9091	0.0171953		DSNY	M2	7	DSNY_M2_7	2.55277	2.04042	7.1508
	53	PUUM	LL	0.0204783		PUUM	Lignin	26.9091	0.0292556		DSNY	M2	11	DSNY_M2_11	2.63551	12.7227	6.26445
	53	SCBI	LL	0.0203851		SCBI	Lignin	26.9091	0.031855		DSNY	M2	15	DSNY_M2_15	3.1782	14.51	37.0775
	53	SJER	LL	0.0129694		SJER	Lignin	26.9091	0.0181475		GRSM	M2	3	GRSM_M2_3	17.5893	35.2315	14.1567
	53	SRER	LL	0.0090711		SRER	Lignin	26.9091	0.0128314		GRSM	M2	7	GRSM_M2_7	6.96417	27.0137	11.4422
	53	TALL	LL	0.0136613		TALL	Lignin	26.9091	0.0208725		GRSM	M2	11	GRSM_M2_11	7.41117	30.1335	15.535
	53	TOOL	LL	0.0130555		TOOL	Lignin	26.9091	0.0111221		GRSM	M2	15	GRSM_M2_15	31.3559	42.5402	10.5031
	53	UNDE	LL	0.0149038		UNDE	Lignin	26.9091	0.0225885		HARV	M2	3	HARV_M2_3	4.20105	12.8617	10.2169
	53	WOOD	LL	0.0157652		WOOD	Lignin	26.9091	0.0227542		HARV	M2	7	HARV_M2_7	3.24428	15.3829	13.0397
	53	WREF	LL	0.0110676		WREF	Lignin	26.9091	0.0159715		HARV	M2	11	HARV_M2_11	3.10769	10.8835	10.7482
	53	YELL	LL	0.0125184		YELL	Lignin	26.9091	0.0196856		HARV	M2	15	HARV_M2_15	23.541	42.2345	12.5239
	67	BONA	LL	0.0119608		BONA	Lignin	32.6364	0.0184488		LENO	M2	2	LENO_M2_2	11.9442	32.5548	19.6927
	67	CPER	LL	0.0123147		CPER	Lignin	32.6364	0.0172704		LENO	M2	7	LENO_M2_7	15.3168	26.6956	19.8811
	67	DSNY	LL	0.0107504		DSNY	Lignin	32.6364	0.0188582		LENO	M2	11	LENO_M2_11	6.99773	24.5177	19.3541
	67	GRSM	LL	0.0162307		GRSM	Lignin	32.6364	0.0235976		LENO	M2	15	LENO_M2_15	12.3817	31.7515	9.96374
	67	HARV	LL	0.0115573		HARV	Lignin	32.6364	0.0172142		NIWO	M2	1	NIWO_M2_1	3.23724	18.1742	15.3975
	67	KONZ	LL	0.0110974		KONZ	Lignin	32.6364	0.018872		NIWO	M2	5	NIWO_M2_5	2.10095	11.9897	29.7411
	67	LENO	LL	0.0130255		LENO	Lignin	32.6364	0.0178781		NIWO	M2	6	NIWO_M2_6	2.75912	11.8429	14.1431
	67	NIWO	LL	0.0126817		NIWO	Lignin	32.6364	0.0190925		NIWO	M2	11	NIWO_M2_11	6.03939	22.115	23.1877
	67	ONAQ	LL	0.0143851		ONAQ	Lignin	32.6364	0.022734		ONAQ	M2	3	ONAQ_M2_3	5.19429	20.5772	40.5164
	67	OSBS	LL	0.00880722		OSBS	Lignin	32.6364	0.0149673		ONAQ	M2	7	ONAQ_M2_7	5.6584	25.2351	22.2888
	67	PUUM	LL	0.0178725		PUUM	Lignin	32.6364	0.0266166		ONAQ	M2	11	ONAQ_M2_11	6.31061	19.2321	32.7956
	67	SCBI	LL	0.0172283		SCBI	Lignin	32.6364	0.0283095		ONAQ	M2	15	ONAQ_M2_15	4.90185	21.9817	26.0218
	67	SJER	LL	0.0117214		SJER	Lignin	32.6364	0.0169587		OSBS	M2	3	OSBS_M2_3	2.98661	9.23457	41.5903
	67	SRER	LL	0.00780072		SRER	Lignin	32.6364	0.0120161		OSBS	M2	7	OSBS_M2_7	27.3366	37.1563	34.4961
	67	TALL	LL	0.0119578		TALL	Lignin	32.6364	0.0186199		OSBS	M2	11	OSBS_M2_11	6.88279	26.0902	26.1711
	67	TOOL	LL	0.00623991		TOOL	Lignin	32.6364	0.0104628		OSBS	M2	15	OSBS_M2_15	5.32225	22.7643	22.8267
	67	UNDE	LL	0.0143106		UNDE	Lignin	32.6364	0.0203301		PUUM	M2	2	PUUM_M2_2	6.17493	24.5672	7.69507
	67	WOOD	LL	0.0129521		WOOD	Lignin	32.6364	0.0208418		PUUM	M2	7	PUUM_M2_7	6.58528	37.2043	20.9739
	67	WREF	LL	0.00947243		WREF	Lignin	32.6364	0.0144722		PUUM	M2	13	PUUM_M2_13	6.32633	49.4329	15.3916
	67	YELL	LL	0.0122408		YELL	Lignin	32.6364	0.0180457		PUUM	M2	16	PUUM_M2_16	6.75519	38.3088	8.78221
	81	BONA	LL	0.0117732		BONA	Lignin	38.3636	0.016947		SCBI	M2	3	SCBI_M2_3	27.0706	47.819	16.8697
	81	CPER	LL	0.0111512		CPER	Lignin	38.3636	0.0159295		SCBI	M2	7	SCBI_M2_7	9.28362	52.5442	17.5057
	81	DSNY	LL	0.0097507		DSNY	Lignin	38.3636	0.0171353		SCBI	M2	11	SCBI_M2_11	6.73712	34.9258	24.5171
	81	GRSM	LL	0.0137101		GRSM	Lignin	38.3636	0.0213668		SCBI	M2	15	SCBI_M2_15	6.16861	28.3902	23.7646
	81	HARV	LL	0.0103709		HARV	Lignin	38.3636	0.0157141		SJER	M2	3	SJER_M2_3	3.43729	15.9328	62.566
	81	KONZ	LL	0.0103206		KONZ	Lignin	38.3636	0.0165913		SJER	M2	7	SJER_M2_7	3.88203	20.4414	28.0913
	81	LENO	LL	0.0121524		LENO	Lignin	38.3636	0.0161976		SJER	M2	11	SJER_M2_11	2.44457	6.68365	27.1749
	81	NIWO	LL	0.0121829		NIWO	Lignin	38.3636	0.0173788		SJER	M2	15	SJER_M2_15	3.50485	12.1679	63.4819
	81	ONAQ	LL	0.0129941		ONAQ	Lignin	38.3636	0.0208798		SRER	M2	3	SRER_M2_3	1.83951	19.0965	85.6519
	81	OSBS	LL	0.00706668		OSBS	Lignin	38.3636	0.0131226		SRER	M2	7	SRER_M2_7	2.57859	22.3209	79.5685
	81	PUUM	LL	0.0165649		PUUM	Lignin	38.3636	0.0243513		SRER	M2	11	SRER_M2_11	2.67773	8.59926	58.8305
	81	SCBI	LL	0.0150842		SCBI	Lignin	38.3636	0.0253278		SRER	M2	15	SRER_M2_15	3.09194	13.4718	53.4071
	81	SJER	LL	0.0107617		SJER	Lignin	38.3636	0.0159098		TALL	M2	3	TALL_M2_3	8.60053	29.363	33.4751
	81	SRER	LL	0.00631861		SRER	Lignin	38.3636	0.0112701		TALL	M2	7	TALL_M2_7	4.09477	11.4322	23.691
	81	TALL	LL	0.0107977		TALL	Lignin	38.3636	0.0167412		TALL	M2	11	TALL_M2_11	14.3077	28.6699	86.5619
	81	TOOL	LL	0.00575964		TOOL	Lignin	38.3636	0.00985071		TALL	M2	15	TALL_M2_15	5.78338	31.0353	60.8491
	81	UNDE	LL	0.0115445		UNDE	Lignin	38.3636	0.0184141		TOOL	M2	1	TOOL_M2_1	2.71516	17.5633	14.1588
	81	WOOD	LL	0.0133311		WOOD	Lignin	38.3636	0.0191459		TOOL	M2	5	TOOL_M2_5	2.28975	14.0621	14.1791
	81	WREF	LL	0.00934517		WREF	Lignin	38.3636	0.0132003		TOOL	M2	7	TOOL_M2_7	3.98666	15.8875	19.6551
	81	YELL	LL	0.0109453		YELL	Lignin	38.3636	0.0166099		TOOL	M2	12	TOOL_M2_12	2.61771	11.2231	10.6397
	95	BONA	LL	0.010286		BONA	Lignin	44.0909	0.0156603		UNDE	M2	3	UNDE_M2_3	14.3199	32.538	13.2
	95	CPER	LL	0.0108209		CPER	Lignin	44.0909	0.0147872		UNDE	M2	7	UNDE_M2_7	2.14076	21.3363	11.6719
	95	DSNY	LL	0.00860026		DSNY	Lignin	44.0909	0.0156326		UNDE	M2	11	UNDE_M2_11	21.9742	45.3251	18.1387
	95	GRSM	LL	0.0133052		GRSM	Lignin	44.0909	0.019539		UNDE	M2	15	UNDE_M2_15	7.02519	23.5007	12.572
	95	HARV	LL	0.00921124		HARV	Lignin	44.0909	0.0144363		WOOD	M2	3	WOOD_M2_3	4.74412	22.654	16.6452
	95	KONZ	LL	0.0100793		KONZ	Lignin	44.0909	0.0147766		WOOD	M2	7	WOOD_M2_7	3.67481	28.0214	11.7594
	95	LENO	LL	0.0125288		LENO	Lignin	44.0909	0.0148447		WOOD	M2	12	WOOD_M2_12	5.88182	36.659	13.9559
	95	NIWO	LL	0.0109254		NIWO	Lignin	44.0909	0.0159589		WOOD	M2	15	WOOD_M2_15	3.55835	22.5155	21.3286
	95	ONAQ	LL	0.0113511		ONAQ	Lignin	44.0909	0.0192336		WREF	M2	3	WREF_M2_3	5.10198	14.3716	35.4754
	95	OSBS	LL	0.00673593		OSBS	Lignin	44.0909	0.0116075		WREF	M2	7	WREF_M2_7	5.19793	13.8468	32.2986
	95	PUUM	LL	0.0143057		PUUM	Lignin	44.0909	0.022426		WREF	M2	11	WREF_M2_11	3.58688	13.9805	25.4576
	95	SCBI	LL	0.0140954		SCBI	Lignin	44.0909	0.022841		WREF	M2	15	WREF_M2_15	5.88881	22.6792	17.6351
	95	SJER	LL	0.0105165		SJER	Lignin	44.0909	0.0149944		YELL	M2	3	YELL_M2_3	2.295	22.1943	32.0553
	95	SRER	LL	0.00697409		SRER	Lignin	44.0909	0.0105903		YELL	M2	7	YELL_M2_7	4.14747	29.3002	24.1078
	95	TALL	LL	0.0101412		TALL	Lignin	44.0909	0.0151921		YELL	M2	11	YELL_M2_11	5.34515	36.2074	18.9283
	95	TOOL	LL	0.00526141		TOOL	Lignin	44.0909	0.00928427		YELL	M2	16	YELL_M2_16	3.24584	18.37	34.2966
	95	UNDE	LL	0.0110412		UNDE	Lignin	44.0909	0.0168046
	95	WOOD	LL	0.0100547		WOOD	Lignin	44.0909	0.0176503
	95	WREF	LL	0.0086615		WREF	Lignin	44.0909	0.0121346
	95	YELL	LL	0.0101322		YELL	Lignin	44.0909	0.0153626
	109	BONA	LL	0.0097431		BONA	Lignin	49.8182	0.0145659
	109	CPER	LL	0.00976005		CPER	Lignin	49.8182	0.0138229
	109	DSNY	LL	0.00737918		DSNY	Lignin	49.8182	0.0143257
	109	GRSM	LL	0.0120995		GRSM	Lignin	49.8182	0.0180547
	109	HARV	LL	0.00813812		HARV	Lignin	49.8182	0.0133537
	109	KONZ	LL	0.00906085		KONZ	Lignin	49.8182	0.0133457
	109	LENO	LL	0.0141069		LENO	Lignin	49.8182	0.0137829
	109	NIWO	LL	0.0106012		NIWO	Lignin	49.8182	0.0147957
	109	ONAQ	LL	0.0102065		ONAQ	Lignin	49.8182	0.0177781
	109	OSBS	LL	0.0060552		OSBS	Lignin	49.8182	0.0103726
	109	PUUM	LL	0.0137579		PUUM	Lignin	49.8182	0.0208014
	109	SCBI	LL	0.0126293		SCBI	Lignin	49.8182	0.0207788
	109	SJER	LL	0.0111097		SJER	Lignin	49.8182	0.014202
	109	SRER	LL	0.00597492		SRER	Lignin	49.8182	0.00997312
	109	TALL	LL	0.00950754		TALL	Lignin	49.8182	0.0139263
	109	TOOL	LL	0.00513347		TOOL	Lignin	49.8182	0.00876205
	109	UNDE	LL	0.0103505		UNDE	Lignin	49.8182	0.0154627
	109	WOOD	LL	0.00922691		WOOD	Lignin	49.8182	0.0163372
	109	WREF	LL	0.00830828		WREF	Lignin	49.8182	0.0112517
	109	YELL	LL	0.00932958		YELL	Lignin	49.8182	0.0142852
	123	BONA	LL	0.00940801		BONA	Lignin	55.5455	0.0136423
	123	CPER	LL	0.00951298		CPER	Lignin	55.5455	0.0130173
	123	DSNY	LL	0.00706293		DSNY	Lignin	55.5455	0.0131916
	123	GRSM	LL	0.0125164		GRSM	Lignin	55.5455	0.0168621
	123	HARV	LL	0.00750629		HARV	Lignin	55.5455	0.0124413
	123	KONZ	LL	0.00843653		KONZ	Lignin	55.5455	0.0122312
	123	LENO	LL	0.0167913		LENO	Lignin	55.5455	0.0129818
	123	NIWO	LL	0.0107158		NIWO	Lignin	55.5455	0.0138563
	123	ONAQ	LL	0.0092283		ONAQ	Lignin	55.5455	0.0164967
	123	OSBS	LL	0.00652936		OSBS	Lignin	55.5455	0.0093757
	123	PUUM	LL	0.0129508		PUUM	Lignin	55.5455	0.0194415
	123	SCBI	LL	0.0119274		SCBI	Lignin	55.5455	0.01908
	123	SJER	LL	0.0122816		SJER	Lignin	55.5455	0.0135221
	123	SRER	LL	0.00608948		SRER	Lignin	55.5455	0.00941455
	123	TALL	LL	0.00933937		TALL	Lignin	55.5455	0.0129035
	123	TOOL	LL	0.005414		TOOL	Lignin	55.5455	0.00828251
	123	UNDE	LL	0.0100662		UNDE	Lignin	55.5455	0.0143539
	123	WOOD	LL	0.00873389		WOOD	Lignin	55.5455	0.0151898
	123	WREF	LL	0.00843296		WREF	Lignin	55.5455	0.0105302
	123	YELL	LL	0.00839084		YELL	Lignin	55.5455	0.0133602
	137	BONA	LL	0.00875887		BONA	Lignin	61.2727	0.0128681
	137	CPER	LL	0.008657		CPER	Lignin	61.2727	0.0123506
	137	DSNY	LL	0.00602526		DSNY	Lignin	61.2727	0.0122084
	137	GRSM	LL	0.0124781		GRSM	Lignin	61.2727	0.0159131
	137	HARV	LL	0.00716229		HARV	Lignin	61.2727	0.0116747
	137	KONZ	LL	0.00826807		KONZ	Lignin	61.2727	0.0113752
	137	LENO	LL	0.0219377		LENO	Lignin	61.2727	0.0124145
	137	NIWO	LL	0.00992678		NIWO	Lignin	61.2727	0.0131093
	137	ONAQ	LL	0.00915203		ONAQ	Lignin	61.2727	0.0153728
	137	OSBS	LL	0.00685198		OSBS	Lignin	61.2727	0.00857996
	137	PUUM	LL	0.012796		PUUM	Lignin	61.2727	0.018311
	137	SCBI	LL	0.0114305		SCBI	Lignin	61.2727	0.0176885
	137	SJER	LL	0.00888141		SJER	Lignin	61.2727	0.0129424
	137	SRER	LL	0.00506855		SRER	Lignin	61.2727	0.00891041
	137	TALL	LL	0.0092246		TALL	Lignin	61.2727	0.0120869
	137	TOOL	LL	0.00496845		TOOL	Lignin	61.2727	0.00784398
	137	UNDE	LL	0.0101326		UNDE	Lignin	61.2727	0.0134457
	137	WOOD	LL	0.00864369		WOOD	Lignin	61.2727	0.0141909
	137	WREF	LL	0.00854284		WREF	Lignin	61.2727	0.0099498
	137	YELL	LL	0.00803573		YELL	Lignin	61.2727	0.0125699
	151	BONA	LL	0.00885039		BONA	Lignin	67	0.0122219
	151	CPER	LL	0.00910372		CPER	Lignin	67	0.0118024
	151	DSNY	LL	0.00573403		DSNY	Lignin	67	0.0113551
	151	GRSM	LL	0.0135996		GRSM	Lignin	67	0.0151618
	151	HARV	LL	0.00674264		HARV	Lignin	67	0.01103
	151	KONZ	LL	0.00788853		KONZ	Lignin	67	0.0107266
	151	LENO	LL	0.0247565		LENO	Lignin	67	0.0120578
	151	NIWO	LL	0.00989094		NIWO	Lignin	67	0.0125235
	151	ONAQ	LL	0.00883554		ONAQ	Lignin	67	0.0143902
	151	OSBS	LL	0.00753119		OSBS	Lignin	67	0.00795349
	151	PUUM	LL	0.0122804		PUUM	Lignin	67	0.0173746
	151	SCBI	LL	0.0115444		SCBI	Lignin	67	0.0165529
	151	SJER	LL	0.00889332		SJER	Lignin	67	0.0124498
	151	SRER	LL	0.00598357		SRER	Lignin	67	0.00845626
	151	TALL	LL	0.00975256		TALL	Lignin	67	0.0114421
	151	TOOL	LL	0.00512856		TOOL	Lignin	67	0.00744474
	151	UNDE	LL	0.0110311		UNDE	Lignin	67	0.0127075
	151	WOOD	LL	0.00848542		WOOD	Lignin	67	0.0133236
	151	WREF	LL	0.0091689		WREF	Lignin	67	0.00949083
	151	YELL	LL	0.00818322		YELL	Lignin	67	0.0118963
	179	BONA	LL	0.00762082		BONA	Lignin	72.7273	0.0116852
	179	CPER	LL	0.00725633		CPER	Lignin	72.7273	0.0113554
	179	DSNY	LL	0.00441779		DSNY	Lignin	72.7273	0.0106132
	179	GRSM	LL	0.014751		GRSM	Lignin	72.7273	0.0145704
	179	HARV	LL	0.00621591		HARV	Lignin	72.7273	0.0104869
	179	KONZ	LL	0.0073958		KONZ	Lignin	72.7273	0.0102456
	179	LENO	LL	0.0289207		LENO	Lignin	72.7273	0.0118961
	179	NIWO	LL	0.00799825		NIWO	Lignin	72.7273	0.0120732
	179	ONAQ	LL	0.00841312		ONAQ	Lignin	72.7273	0.0135341
	179	OSBS	LL	0.00680804		OSBS	Lignin	72.7273	0.00747085
	179	PUUM	LL	0.0099378		PUUM	Lignin	72.7273	0.0166022
	179	SCBI	LL	0.0108211		SCBI	Lignin	72.7273	0.0156309
	179	SJER	LL	0.007201		SJER	Lignin	72.7273	0.0120321
	179	SRER	LL	0.00434547		SRER	Lignin	72.7273	0.0080479
	179	TALL	LL	0.00891374		TALL	Lignin	72.7273	0.0109411
	179	TOOL	LL	0.0045086		TOOL	Lignin	72.7273	0.00708296
	179	UNDE	LL	0.0118952		UNDE	Lignin	72.7273	0.012114
	179	WOOD	LL	0.00764386		WOOD	Lignin	72.7273	0.012573
	179	WREF	LL	0.0098726		WREF	Lignin	72.7273	0.00913704
	179	YELL	LL	0.00684083		YELL	Lignin	72.7273	0.0113239
	207	BONA	LL	0.00779325		BONA	Lignin	78.4545	0.0112391
	207	CPER	LL	0.00767828		CPER	Lignin	78.4545	0.0109912
	207	DSNY	LL	0.00410711		DSNY	Lignin	78.4545	0.00996527
	207	GRSM	LL	0.0226355		GRSM	Lignin	78.4545	0.0141039
	207	HARV	LL	0.006381		HARV	Lignin	78.4545	0.0100255
	207	KONZ	LL	0.00715932		KONZ	Lignin	78.4545	0.00989523
	207	LENO	LL	0.0343162		LENO	Lignin	78.4545	0.0119144
	207	NIWO	LL	0.00736518		NIWO	Lignin	78.4545	0.011732
	207	ONAQ	LL	0.00817909		ONAQ	Lignin	78.4545	0.0127902
	207	OSBS	LL	0.00702314		OSBS	Lignin	78.4545	0.00710886
	207	PUUM	LL	0.00983701		PUUM	Lignin	78.4545	0.0159638
	207	SCBI	LL	0.0124687		SCBI	Lignin	78.4545	0.0148834
	207	SJER	LL	0.00794779		SJER	Lignin	78.4545	0.0116761
	207	SRER	LL	0.00537325		SRER	Lignin	78.4545	0.00768091
	207	TALL	LL	0.00994647		TALL	Lignin	78.4545	0.0105572
	207	TOOL	LL	0.00483886		TOOL	Lignin	78.4545	0.00675662
	207	UNDE	LL	0.0150165		UNDE	Lignin	78.4545	0.0116411
	207	WOOD	LL	0.00688653		WOOD	Lignin	78.4545	0.011924
	207	WREF	LL	0.011166		WREF	Lignin	78.4545	0.00887235
	207	YELL	LL	0.00673483		YELL	Lignin	78.4545	0.0108368
	235	BONA	LL	0.00742338		BONA	Lignin	84.1818	0.0108675
	235	CPER	LL	0.00657211		CPER	Lignin	84.1818	0.0106936
	235	DSNY	LL	0.00400066		DSNY	Lignin	84.1818	0.00939619
	235	GRSM	LL	0.0358599		GRSM	Lignin	84.1818	0.0137321
	235	HARV	LL	0.00752563		HARV	Lignin	84.1818	0.0096286
	235	KONZ	LL	0.00733951		KONZ	Lignin	84.1818	0.00964471
	235	LENO	LL	0.0358868		LENO	Lignin	84.1818	0.0121042
	235	NIWO	LL	0.00703474		NIWO	Lignin	84.1818	0.0114766
	235	ONAQ	LL	0.00774432		ONAQ	Lignin	84.1818	0.0121456
	235	OSBS	LL	0.00807535		OSBS	Lignin	84.1818	0.00684934
	235	PUUM	LL	0.00995665		PUUM	Lignin	84.1818	0.0154331
	235	SCBI	LL	0.0135749		SCBI	Lignin	84.1818	0.0142776
	235	SJER	LL	0.00779129		SJER	Lignin	84.1818	0.0113698
	235	SRER	LL	0.00380945		SRER	Lignin	84.1818	0.00735125
	235	TALL	LL	0.0105878		TALL	Lignin	84.1818	0.0102678
	235	TOOL	LL	0.00430755		TOOL	Lignin	84.1818	0.00646377
	235	UNDE	LL	0.018474		UNDE	Lignin	84.1818	0.011269
	235	WOOD	LL	0.00598737		WOOD	Lignin	84.1818	0.0113634
	235	WREF	LL	0.0117539		WREF	Lignin	84.1818	0.0086831
	235	YELL	LL	0.00612653		YELL	Lignin	84.1818	0.010421
	263	BONA	LL	0.00774572		BONA	Lignin	89.9091	0.0105554
	263	CPER	LL	0.00711656		CPER	Lignin	89.9091	0.0104478
	263	DSNY	LL	0.00413884		DSNY	Lignin	89.9091	0.0088926
	263	GRSM	LL	0.0406128		GRSM	Lignin	89.9091	0.013431
	263	HARV	LL	0.00837813		HARV	Lignin	89.9091	0.00928139
	263	KONZ	LL	0.00757033		KONZ	Lignin	89.9091	0.00946732
	263	LENO	LL	0.0343546		LENO	Lignin	89.9091	0.0124584
	263	NIWO	LL	0.00722546		NIWO	Lignin	89.9091	0.0112856
	263	ONAQ	LL	0.00786434		ONAQ	Lignin	89.9091	0.0115882
	263	OSBS	LL	0.0111409		OSBS	Lignin	89.9091	0.00667611
	263	PUUM	LL	0.00970651		PUUM	Lignin	89.9091	0.0149863
	263	SCBI	LL	0.0166933		SCBI	Lignin	89.9091	0.0137855
	263	SJER	LL	0.00872296		SJER	Lignin	89.9091	0.0111019
	263	SRER	LL	0.00509815		SRER	Lignin	89.9091	0.00705505
	263	TALL	LL	0.011929		TALL	Lignin	89.9091	0.0100532
	263	TOOL	LL	0.00473767		TOOL	Lignin	89.9091	0.00620227
	263	UNDE	LL	0.0217395		UNDE	Lignin	89.9091	0.0109805
	263	WOOD	LL	0.00616761		WOOD	Lignin	89.9091	0.0108787
	263	WREF	LL	0.0122537		WREF	Lignin	89.9091	0.00855711
	263	YELL	LL	0.00654624		YELL	Lignin	89.9091	0.0100639
	291	BONA	LL	0.0073031		BONA	Lignin	95.6364	0.0102894
	291	CPER	LL	0.00633005		CPER	Lignin	95.6364	0.0102398
	291	DSNY	LL	0.0038995		DSNY	Lignin	95.6364	0.00844271
	291	GRSM	LL	0.0322468		GRSM	Lignin	95.6364	0.0131813
	291	HARV	LL	0.00979327		HARV	Lignin	95.6364	0.00897079
	291	KONZ	LL	0.00790869		KONZ	Lignin	95.6364	0.00933869
	291	LENO	LL	0.0340401		LENO	Lignin	95.6364	0.012971
	291	NIWO	LL	0.00676224		NIWO	Lignin	95.6364	0.0111384
	291	ONAQ	LL	0.0075535		ONAQ	Lignin	95.6364	0.0111071
	291	OSBS	LL	0.0168756		OSBS	Lignin	95.6364	0.00657454
	291	PUUM	LL	0.00961183		PUUM	Lignin	95.6364	0.0146018
	291	SCBI	LL	0.0207233		SCBI	Lignin	95.6364	0.0133823
	291	SJER	LL	0.00763815		SJER	Lignin	95.6364	0.0108621
	291	SRER	LL	0.0036787		SRER	Lignin	95.6364	0.00678863
	291	TALL	LL	0.0120997		TALL	Lignin	95.6364	0.0098954
	291	TOOL	LL	0.00461307		TOOL	Lignin	95.6364	0.00596991
	291	UNDE	LL	0.0234611		UNDE	Lignin	95.6364	0.010761
	291	WOOD	LL	0.00604017		WOOD	Lignin	95.6364	0.0104586
	291	WREF	LL	0.0117104		WREF	Lignin	95.6364	0.00848317
	291	YELL	LL	0.00638264		YELL	Lignin	95.6364	0.00975379
	319	BONA	LL	0.00760208		BONA	Lignin	101.364	0.0100577
	319	CPER	LL	0.00699241		CPER	Lignin	101.364	0.0100573
	319	DSNY	LL	0.00421625		DSNY	Lignin	101.364	0.00803666
	319	GRSM	LL	0.0257845		GRSM	Lignin	101.364	0.0129681
	319	HARV	LL	0.0108595		HARV	Lignin	101.364	0.00868609
	319	KONZ	LL	0.00768807		KONZ	Lignin	101.364	0.00923768
	319	LENO	LL	0.0317003		LENO	Lignin	101.364	0.0136374
	319	NIWO	LL	0.0067994		NIWO	Lignin	101.364	0.0110164
	319	ONAQ	LL	0.00777731		ONAQ	Lignin	101.364	0.0106924
	319	OSBS	LL	0.0255887		OSBS	Lignin	101.364	0.00653217
	319	PUUM	LL	0.00951192		PUUM	Lignin	101.364	0.014261
	319	SCBI	LL	0.0254877		SCBI	Lignin	101.364	0.0130478
	319	SJER	LL	0.0084844		SJER	Lignin	101.364	0.0106412
	319	SRER	LL	0.00490723		SRER	Lignin	101.364	0.00654872
	319	TALL	LL	0.0132632		TALL	Lignin	101.364	0.00977912
	319	TOOL	LL	0.0052002		TOOL	Lignin	101.364	0.0057646
	319	UNDE	LL	0.027726		UNDE	Lignin	101.364	0.0105983
	319	WOOD	LL	0.00616132		WOOD	Lignin	101.364	0.0100931
	319	WREF	LL	0.0109919		WREF	Lignin	101.364	0.00845159
	319	YELL	LL	0.00652501		YELL	Lignin	101.364	0.00948054
	347	BONA	LL	0.00774362		BONA	Lignin	107.091	0.00985076
	347	CPER	LL	0.00691935		CPER	Lignin	107.091	0.00989031
	347	DSNY	LL	0.00445542		DSNY	Lignin	107.091	0.00766628
	347	GRSM	LL	0.0270525		GRSM	Lignin	107.091	0.0127852
	347	HARV	LL	0.0149493		HARV	Lignin	107.091	0.00841964
	347	KONZ	LL	0.00866254		KONZ	Lignin	107.091	0.00914749
	347	LENO	LL	0.033187		LENO	Lignin	107.091	0.0144513
	347	NIWO	LL	0.00699892		NIWO	Lignin	107.091	0.0109039
	347	ONAQ	LL	0.00814653		ONAQ	Lignin	107.091	0.0103351
	347	OSBS	LL	0.0226539		OSBS	Lignin	107.091	0.00653636
	347	PUUM	LL	0.00965267		PUUM	Lignin	107.091	0.0139489
	347	SCBI	LL	0.0398405		SCBI	Lignin	107.091	0.0127654
	347	SJER	LL	0.00775483		SJER	Lignin	107.091	0.010432
	347	SRER	LL	0.00398364		SRER	Lignin	107.091	0.00633228
	347	TALL	LL	0.0161902		TALL	Lignin	107.091	0.0096919
	347	TOOL	LL	0.00405351		TOOL	Lignin	107.091	0.00558402
	347	UNDE	LL	0.0347796		UNDE	Lignin	107.091	0.0104834
	347	WOOD	LL	0.00666741		WOOD	Lignin	107.091	0.00977286
	347	WREF	LL	0.010045		WREF	Lignin	107.091	0.00845415
	347	YELL	LL	0.00707184		YELL	Lignin	107.091	0.00923552
	375	BONA	LL	0.00724763		BONA	Lignin	112.818	0.00966016
	375	CPER	LL	0.00664782		CPER	Lignin	112.818	0.00972986
	375	DSNY	LL	0.00391917		DSNY	Lignin	112.818	0.00732468
	375	GRSM	LL	0.0278409		GRSM	Lignin	112.818	0.0126291
	375	HARV	LL	0.0167772		HARV	Lignin	112.818	0.00816518
	375	KONZ	LL	0.00763268		KONZ	Lignin	112.818	0.00905308
	375	LENO	LL	0.0282194		LENO	Lignin	112.818	0.0154041
	375	NIWO	LL	0.00647427		NIWO	Lignin	112.818	0.0107866
	375	ONAQ	LL	0.00741346		ONAQ	Lignin	112.818	0.0100272
	375	OSBS	LL	0.0221545		OSBS	Lignin	112.818	0.00657517
	375	PUUM	LL	0.00863404		PUUM	Lignin	112.818	0.0136523
	375	SCBI	LL	0.0335027		SCBI	Lignin	112.818	0.0125211
	375	SJER	LL	0.00730803		SJER	Lignin	112.818	0.0102284
	375	SRER	LL	0.0042079		SRER	Lignin	112.818	0.00613663
	375	TALL	LL	0.0136662		TALL	Lignin	112.818	0.00962259
	375	TOOL	LL	0.00453148		TOOL	Lignin	112.818	0.00542607
	375	UNDE	LL	0.0354279		UNDE	Lignin	112.818	0.0104087
	375	WOOD	LL	0.00617317		WOOD	Lignin	112.818	0.00948986
	375	WREF	LL	0.00861114		WREF	Lignin	112.818	0.00848333
	375	YELL	LL	0.00665723		YELL	Lignin	112.818	0.00901111
	403	BONA	LL	0.0072104		BONA	Lignin	118.545	0.00948
	403	CPER	LL	0.00546261		CPER	Lignin	118.545	0.00956983
	403	DSNY	LL	0.0036882		DSNY	Lignin	118.545	0.00700677
	403	GRSM	LL	0.0267157		GRSM	Lignin	118.545	0.0125034
	403	HARV	LL	0.0231586		HARV	Lignin	118.545	0.00791966
	403	KONZ	LL	0.00718203		KONZ	Lignin	118.545	0.0089451
	403	LENO	LL	0.0233633		LENO	Lignin	118.545	0.0164847
	403	NIWO	LL	0.00631172		NIWO	Lignin	118.545	0.0106541
	403	ONAQ	LL	0.00699563		ONAQ	Lignin	118.545	0.00976158
	403	OSBS	LL	0.0176153		OSBS	Lignin	118.545	0.00663717
	403	PUUM	LL	0.00860487		PUUM	Lignin	118.545	0.0133626
	403	SCBI	LL	0.0237035		SCBI	Lignin	118.545	0.0123051
	403	SJER	LL	0.00623228		SJER	Lignin	118.545	0.0100266
	403	SRER	LL	0.00296755		SRER	Lignin	118.545	0.0059594
	403	TALL	LL	0.0141842		TALL	Lignin	118.545	0.00956356
	403	TOOL	LL	0.00428245		TOOL	Lignin	118.545	0.00528856
	403	UNDE	LL	0.031625		UNDE	Lignin	118.545	0.0103697
	403	WOOD	LL	0.0057791		WOOD	Lignin	118.545	0.00923699
	403	WREF	LL	0.00782103		WREF	Lignin	118.545	0.0085335
	403	YELL	LL	0.00614604		YELL	Lignin	118.545	0.00880159
	431	BONA	LL	0.00746263		BONA	Lignin	124.273	0.00930602
	431	CPER	LL	0.00619439		CPER	Lignin	124.273	0.00940594
	431	DSNY	LL	0.00384525		DSNY	Lignin	124.273	0.00670868
	431	GRSM	LL	0.0262572		GRSM	Lignin	124.273	0.0124164
	431	HARV	LL	0.0304405		HARV	Lignin	124.273	0.00768192
	431	KONZ	LL	0.00673343		KONZ	Lignin	124.273	0.00881792
	431	LENO	LL	0.0215151		LENO	Lignin	124.273	0.0176771
	431	NIWO	LL	0.00665704		NIWO	Lignin	124.273	0.0104996
	431	ONAQ	LL	0.0073844		ONAQ	Lignin	124.273	0.0095317
	431	OSBS	LL	0.0180879		OSBS	Lignin	124.273	0.00671084
	431	PUUM	LL	0.00856843		PUUM	Lignin	124.273	0.0130738
	431	SCBI	LL	0.0192212		SCBI	Lignin	124.273	0.0121103
	431	SJER	LL	0.00701678		SJER	Lignin	124.273	0.00982461
	431	SRER	LL	0.0039885		SRER	Lignin	124.273	0.0057985
	431	TALL	LL	0.0133329		TALL	Lignin	124.273	0.00950939
	431	TOOL	LL	0.00451167		TOOL	Lignin	124.273	0.00516938
	431	UNDE	LL	0.0271488		UNDE	Lignin	124.273	0.0103636
	431	WOOD	LL	0.00574675		WOOD	Lignin	124.273	0.00900801
	431	WREF	LL	0.00765062		WREF	Lignin	124.273	0.00860016
	431	YELL	LL	0.00640544		YELL	Lignin	124.273	0.00860246
	459	BONA	LL	0.00746244		BONA	Lignin	130	0.00913529
	459	CPER	LL	0.0056066		CPER	Lignin	130	0.00923549
	459	DSNY	LL	0.00367627		DSNY	Lignin	130	0.00642753
	459	GRSM	LL	0.0242418		GRSM	Lignin	130	0.0123784
	459	HARV	LL	0.0287493		HARV	Lignin	130	0.00745209
	459	KONZ	LL	0.00677558		KONZ	Lignin	130	0.00866895
	459	LENO	LL	0.0214722		LENO	Lignin	130	0.018961
	459	NIWO	LL	0.00649994		NIWO	Lignin	130	0.0103184
	459	ONAQ	LL	0.00695035		ONAQ	Lignin	130	0.00933197
	459	OSBS	LL	0.0165723		OSBS	Lignin	130	0.00678548
	459	PUUM	LL	0.00840419		PUUM	Lignin	130	0.0127824
	459	SCBI	LL	0.0189748		SCBI	Lignin	130	0.0119319
	459	SJER	LL	0.00587264		SJER	Lignin	130	0.00962145
	459	SRER	LL	0.00274441		SRER	Lignin	130	0.00565214
	459	TALL	LL	0.0140492		TALL	Lignin	130	0.00945642
	459	TOOL	LL	0.00466179		TOOL	Lignin	130	0.00506656
	459	UNDE	LL	0.0248288		UNDE	Lignin	130	0.0103893
	459	WOOD	LL	0.00565434		WOOD	Lignin	130	0.00879766
	459	WREF	LL	0.00664227		WREF	Lignin	130	0.00867978
	459	YELL	LL	0.00596245		YELL	Lignin	130	0.00841036
	487	BONA	LL	0.00768338		BONA	Lignin	135.727	0.00896723
	487	CPER	LL	0.00653385		CPER	Lignin	135.727	0.00905857
	487	DSNY	LL	0.00360607		DSNY	Lignin	135.727	0.00616187
	487	GRSM	LL	0.0215607		GRSM	Lignin	135.727	0.0124036
	487	HARV	LL	0.0243075		HARV	Lignin	135.727	0.00723263
	487	KONZ	LL	0.00670629		KONZ	Lignin	135.727	0.00850116
	487	LENO	LL	0.0205007		LENO	Lignin	135.727	0.0203135
	487	NIWO	LL	0.00643114		NIWO	Lignin	135.727	0.0101113
	487	ONAQ	LL	0.00677813		ONAQ	Lignin	135.727	0.00915751
	487	OSBS	LL	0.0165949		OSBS	Lignin	135.727	0.00685243
	487	PUUM	LL	0.00804744		PUUM	Lignin	135.727	0.0124887
	487	SCBI	LL	0.0150412		SCBI	Lignin	135.727	0.0117686
	487	SJER	LL	0.00717684		SJER	Lignin	135.727	0.00941843
	487	SRER	LL	0.00355858		SRER	Lignin	135.727	0.00551881
	487	TALL	LL	0.0144832		TALL	Lignin	135.727	0.00940437
	487	TOOL	LL	0.00489255		TOOL	Lignin	135.727	0.00497816
	487	UNDE	LL	0.0213757		UNDE	Lignin	135.727	0.0104475
	487	WOOD	LL	0.00599382		WOOD	Lignin	135.727	0.00860177
	487	WREF	LL	0.00695474		WREF	Lignin	135.727	0.00877077
	487	YELL	LL	0.00564633		YELL	Lignin	135.727	0.00822372
	515	BONA	LL	0.00735593		BONA	Lignin	141.455	0.00880173
	515	CPER	LL	0.00603553		CPER	Lignin	141.455	0.0088758
	515	DSNY	LL	0.00345466		DSNY	Lignin	141.455	0.00591065
	515	GRSM	LL	0.0170842		GRSM	Lignin	141.455	0.0125078
	515	HARV	LL	0.0188958		HARV	Lignin	141.455	0.00702609
	515	KONZ	LL	0.00607823		KONZ	Lignin	141.455	0.00831848
	515	LENO	LL	0.0186927		LENO	Lignin	141.455	0.0217059
	515	NIWO	LL	0.00601952		NIWO	Lignin	141.455	0.00988028
	515	ONAQ	LL	0.00654738		ONAQ	Lignin	141.455	0.00900402
	515	OSBS	LL	0.0130865		OSBS	Lignin	141.455	0.00690361
	515	PUUM	LL	0.00808226		PUUM	Lignin	141.455	0.012194
	515	SCBI	LL	0.0137203		SCBI	Lignin	141.455	0.0116198
	515	SJER	LL	0.00647048		SJER	Lignin	141.455	0.00921716
	515	SRER	LL	0.00236934		SRER	Lignin	141.455	0.00539717
	515	TALL	LL	0.0152438		TALL	Lignin	141.455	0.00935366
	515	TOOL	LL	0.00450638		TOOL	Lignin	141.455	0.0049024
	515	UNDE	LL	0.0168437		UNDE	Lignin	141.455	0.0105397
	515	WOOD	LL	0.00531963		WOOD	Lignin	141.455	0.00841676
	515	WREF	LL	0.00621864		WREF	Lignin	141.455	0.00887193
	515	YELL	LL	0.00479826		YELL	Lignin	141.455	0.00804145
	543	BONA	LL	0.00790888		BONA	Lignin	147.182	0.00864007
	543	CPER	LL	0.00641029		CPER	Lignin	147.182	0.00868949
	543	DSNY	LL	0.00328577		DSNY	Lignin	147.182	0.00567372
	543	GRSM	LL	0.0150563		GRSM	Lignin	147.182	0.0127056
	543	HARV	LL	0.0164866		HARV	Lignin	147.182	0.00683584
	543	KONZ	LL	0.00601145		KONZ	Lignin	147.182	0.00812755
	543	LENO	LL	0.0195407		LENO	Lignin	147.182	0.023111
	543	NIWO	LL	0.00611263		NIWO	Lignin	147.182	0.0096305
	543	ONAQ	LL	0.00699944		ONAQ	Lignin	147.182	0.00886802
	543	OSBS	LL	0.0149036		OSBS	Lignin	147.182	0.00693517
	543	PUUM	LL	0.00835248		PUUM	Lignin	147.182	0.0119017
	543	SCBI	LL	0.0120885		SCBI	Lignin	147.182	0.0114874
	543	SJER	LL	0.00774882		SJER	Lignin	147.182	0.00902038
	543	SRER	LL	0.00376782		SRER	Lignin	147.182	0.00528614
	543	TALL	LL	0.0156552		TALL	Lignin	147.182	0.00930654
	543	TOOL	LL	0.00469773		TOOL	Lignin	147.182	0.00483769
	543	UNDE	LL	0.0157054		UNDE	Lignin	147.182	0.0106684
	543	WOOD	LL	0.00618794		WOOD	Lignin	147.182	0.00824025
	543	WREF	LL	0.00632979		WREF	Lignin	147.182	0.00898327
	543	YELL	LL	0.00505039		YELL	Lignin	147.182	0.0078638
	571	BONA	LL	0.00751421		BONA	Lignin	152.909	0.00848407
	571	CPER	LL	0.00563932		CPER	Lignin	152.909	0.00850258
	571	DSNY	LL	0.00315873		DSNY	Lignin	152.909	0.0054513
	571	GRSM	LL	0.0134736		GRSM	Lignin	152.909	0.0130131
	571	HARV	LL	0.0147004		HARV	Lignin	152.909	0.00666537
	571	KONZ	LL	0.0056594		KONZ	Lignin	152.909	0.00793582
	571	LENO	LL	0.0221856		LENO	Lignin	152.909	0.0245006
	571	NIWO	LL	0.00566014		NIWO	Lignin	152.909	0.00936856
	571	ONAQ	LL	0.00677791		ONAQ	Lignin	152.909	0.00874661
	571	OSBS	LL	0.0162406		OSBS	Lignin	152.909	0.00694551
	571	PUUM	LL	0.00826106		PUUM	Lignin	152.909	0.0116161
	571	SCBI	LL	0.0107413		SCBI	Lignin	152.909	0.0113741
	571	SJER	LL	0.00737376		SJER	Lignin	152.909	0.00883115
	571	SRER	LL	0.00281121		SRER	Lignin	152.909	0.0051848
	571	TALL	LL	0.0145136		TALL	Lignin	152.909	0.00926616
	571	TOOL	LL	0.00461809		TOOL	Lignin	152.909	0.00478254
	571	UNDE	LL	0.0139992		UNDE	Lignin	152.909	0.0108361
	571	WOOD	LL	0.00588425		WOOD	Lignin	152.909	0.0080705
	571	WREF	LL	0.00600374		WREF	Lignin	152.909	0.00910543
	571	YELL	LL	0.00495402		YELL	Lignin	152.909	0.00769156
	4	BONA	soil	0.0583316		BONA	Lignin	158.636	0.00833556
	4	CPER	soil	0.173695		CPER	Lignin	158.636	0.00831799
	4	DSNY	soil	0.0289263		DSNY	Lignin	158.636	0.00524371
	4	GRSM	soil	0.0652023		GRSM	Lignin	158.636	0.0134441
	4	HARV	soil	0.045467		HARV	Lignin	158.636	0.00651756
	4	KONZ	soil	0.0556446		KONZ	Lignin	158.636	0.00775001
	4	LENO	soil	0.0730319		LENO	Lignin	158.636	0.0258491
	4	NIWO	soil	0.0456894		NIWO	Lignin	158.636	0.00910125
	4	ONAQ	soil	0.0788086		ONAQ	Lignin	158.636	0.00863744
	4	OSBS	soil	0.102956		OSBS	Lignin	158.636	0.00693608
	4	PUUM	soil	0.0362561		PUUM	Lignin	158.636	0.0113414
	4	SCBI	soil	0.0818569		SCBI	Lignin	158.636	0.0112826
	4	SJER	soil	0.0598747		SJER	Lignin	158.636	0.00865227
	4	SRER	soil	0.209404		SRER	Lignin	158.636	0.00509233
	4	TALL	soil	0.0784895		TALL	Lignin	158.636	0.00923558
	4	TOOL	soil	0.0168824		TOOL	Lignin	158.636	0.00473571
	4	UNDE	soil	0.0617474		UNDE	Lignin	158.636	0.0110454
	4	WOOD	soil	0.0664685		WOOD	Lignin	158.636	0.00790647
	4	WREF	soil	0.0652388		WREF	Lignin	158.636	0.00923907
	4	YELL	soil	0.0628091		YELL	Lignin	158.636	0.00752582
	11	BONA	soil	0.0486013		BONA	Lignin	164.364	0.00819646
	11	CPER	soil	0.144683		CPER	Lignin	164.364	0.00813874
	11	DSNY	soil	0.0217294		DSNY	Lignin	164.364	0.00505155
	11	GRSM	soil	0.0486394		GRSM	Lignin	164.364	0.0140076
	11	HARV	soil	0.0352506		HARV	Lignin	164.364	0.00639461
	11	KONZ	soil	0.051835		KONZ	Lignin	164.364	0.00757602
	11	LENO	soil	0.0601778		LENO	Lignin	164.364	0.0271389
	11	NIWO	soil	0.0370654		NIWO	Lignin	164.364	0.00883568
	11	ONAQ	soil	0.0664087		ONAQ	Lignin	164.364	0.00853897
	11	OSBS	soil	0.043409		OSBS	Lignin	164.364	0.00691295
	11	PUUM	soil	0.034585		PUUM	Lignin	164.364	0.0110815
	11	SCBI	soil	0.0592849		SCBI	Lignin	164.364	0.0112162
	11	SJER	soil	0.0514974		SJER	Lignin	164.364	0.00848631
	11	SRER	soil	0.183121		SRER	Lignin	164.364	0.00500806
	11	TALL	soil	0.0678877		TALL	Lignin	164.364	0.00921774
	11	TOOL	soil	0.0140677		TOOL	Lignin	164.364	0.00469616
	11	UNDE	soil	0.0463665		UNDE	Lignin	164.364	0.0112977
	11	WOOD	soil	0.0539804		WOOD	Lignin	164.364	0.00774805
	11	WREF	soil	0.0420626		WREF	Lignin	164.364	0.00938482
	11	YELL	soil	0.0583551		YELL	Lignin	164.364	0.0073681
	25	BONA	soil	0.0415206		BONA	Lignin	170.091	0.00806858
	25	CPER	soil	0.130191		CPER	Lignin	170.091	0.00796762
	25	DSNY	soil	0.0183649		DSNY	Lignin	170.091	0.00487528
	25	GRSM	soil	0.0374705		GRSM	Lignin	170.091	0.0147151
	25	HARV	soil	0.0291598		HARV	Lignin	170.091	0.00629869
	25	KONZ	soil	0.0498997		KONZ	Lignin	170.091	0.00741923
	25	LENO	soil	0.0512709		LENO	Lignin	170.091	0.0283536
	25	NIWO	soil	0.0385752		NIWO	Lignin	170.091	0.00857833
	25	ONAQ	soil	0.0653398		ONAQ	Lignin	170.091	0.00844978
	25	OSBS	soil	0.0257005		OSBS	Lignin	170.091	0.00688259
	25	PUUM	soil	0.0352503		PUUM	Lignin	170.091	0.0108404
	25	SCBI	soil	0.0469951		SCBI	Lignin	170.091	0.0111784
	25	SJER	soil	0.055263		SJER	Lignin	170.091	0.00833563
	25	SRER	soil	0.15621		SRER	Lignin	170.091	0.00493137
	25	TALL	soil	0.063974		TALL	Lignin	170.091	0.00921563
	25	TOOL	soil	0.0106706		TOOL	Lignin	170.091	0.00466296
	25	UNDE	soil	0.039716		UNDE	Lignin	170.091	0.0115948
	25	WOOD	soil	0.0531829		WOOD	Lignin	170.091	0.0075952
	25	WREF	soil	0.0332806		WREF	Lignin	170.091	0.00954338
	25	YELL	soil	0.0516338		YELL	Lignin	170.091	0.00721983
	39	BONA	soil	0.0467755		BONA	Lignin	175.818	0.00795363
	39	CPER	soil	0.127517		CPER	Lignin	175.818	0.00780719
	39	DSNY	soil	0.0199225		DSNY	Lignin	175.818	0.00471526
	39	GRSM	soil	0.0359737		GRSM	Lignin	175.818	0.0155817
	39	HARV	soil	0.0274711		HARV	Lignin	175.818	0.00623206
	39	KONZ	soil	0.056386		KONZ	Lignin	175.818	0.0072846
	39	LENO	soil	0.0508875		LENO	Lignin	175.818	0.0294767
	39	NIWO	soil	0.0335318		NIWO	Lignin	175.818	0.00833493
	39	ONAQ	soil	0.0644658		ONAQ	Lignin	175.818	0.00836857
	39	OSBS	soil	0.0643133		OSBS	Lignin	175.818	0.00685142
	39	PUUM	soil	0.0361702		PUUM	Lignin	175.818	0.0106213
	39	SCBI	soil	0.049087		SCBI	Lignin	175.818	0.0111726
	39	SJER	soil	0.0671345		SJER	Lignin	175.818	0.00820246
	39	SRER	soil	0.169297		SRER	Lignin	175.818	0.00486172
	39	TALL	soil	0.0706933		TALL	Lignin	175.818	0.00923227
	39	TOOL	soil	0.0134818		TOOL	Lignin	175.818	0.00463522
	39	UNDE	soil	0.0381221		UNDE	Lignin	175.818	0.0119389
	39	WOOD	soil	0.0416169		WOOD	Lignin	175.818	0.00744788
	39	WREF	soil	0.040006		WREF	Lignin	175.818	0.00971551
	39	YELL	soil	0.0512658		YELL	Lignin	175.818	0.00708233
	53	BONA	soil	0.0528155		BONA	Lignin	181.545	0.00785322
	53	CPER	soil	0.125881		CPER	Lignin	181.545	0.00765974
	53	DSNY	soil	0.0229307		DSNY	Lignin	181.545	0.00457177
	53	GRSM	soil	0.038464		GRSM	Lignin	181.545	0.0166262
	53	HARV	soil	0.0291168		HARV	Lignin	181.545	0.00619716
	53	KONZ	soil	0.0654377		KONZ	Lignin	181.545	0.00717672
	53	LENO	soil	0.051939		LENO	Lignin	181.545	0.0304927
	53	NIWO	soil	0.0357761		NIWO	Lignin	181.545	0.00811048
	53	ONAQ	soil	0.065195		ONAQ	Lignin	181.545	0.00829407
	53	OSBS	soil	0.0678827		OSBS	Lignin	181.545	0.00682576
	53	PUUM	soil	0.0388303		PUUM	Lignin	181.545	0.0104274
	53	SCBI	soil	0.0543203		SCBI	Lignin	181.545	0.0112025
	53	SJER	soil	0.0688881		SJER	Lignin	181.545	0.00808888
	53	SRER	soil	0.166011		SRER	Lignin	181.545	0.00479858
	53	TALL	soil	0.0731534		TALL	Lignin	181.545	0.00927078
	53	TOOL	soil	0.0160305		TOOL	Lignin	181.545	0.00461207
	53	UNDE	soil	0.0394707		UNDE	Lignin	181.545	0.0123325
	53	WOOD	soil	0.0445307		WOOD	Lignin	181.545	0.00730606
	53	WREF	soil	0.0420766		WREF	Lignin	181.545	0.00990199
	53	YELL	soil	0.0637308		YELL	Lignin	181.545	0.00695679
	67	BONA	soil	0.0514086		BONA	Lignin	187.273	0.00776788
	67	CPER	soil	0.105731		CPER	Lignin	187.273	0.00752642
	67	DSNY	soil	0.022884		DSNY	Lignin	187.273	0.00444467
	67	GRSM	soil	0.037615		GRSM	Lignin	187.273	0.0178598
	67	HARV	soil	0.0280908		HARV	Lignin	187.273	0.00619477
	67	KONZ	soil	0.0599464		KONZ	Lignin	187.273	0.00709727
	67	LENO	soil	0.0527949		LENO	Lignin	187.273	0.0313929
	67	NIWO	soil	0.0325995		NIWO	Lignin	187.273	0.00790777
	67	ONAQ	soil	0.0535807		ONAQ	Lignin	187.273	0.0082255
	67	OSBS	soil	0.0637881		OSBS	Lignin	187.273	0.00681277
	67	PUUM	soil	0.0327681		PUUM	Lignin	187.273	0.0102599
	67	SCBI	soil	0.0523176		SCBI	Lignin	187.273	0.0112709
	67	SJER	soil	0.0662988		SJER	Lignin	187.273	0.00799565
	67	SRER	soil	0.151198		SRER	Lignin	187.273	0.00474143
	67	TALL	soil	0.0645039		TALL	Lignin	187.273	0.00933252
	67	TOOL	soil	0.0140689		TOOL	Lignin	187.273	0.00459291
	67	UNDE	soil	0.0374204		UNDE	Lignin	187.273	0.0127764
	67	WOOD	soil	0.038806		WOOD	Lignin	187.273	0.00717004
	67	WREF	soil	0.0434106		WREF	Lignin	187.273	0.0101022
	67	YELL	soil	0.0572675		YELL	Lignin	187.273	0.00684387
	81	BONA	soil	0.0570084		BONA	Lignin	193	0.00769701
	81	CPER	soil	0.0961791		CPER	Lignin	193	0.00740714
	81	DSNY	soil	0.0273977		DSNY	Lignin	193	0.00433346
	81	GRSM	soil	0.0357936		GRSM	Lignin	193	0.0192791
	81	HARV	soil	0.0278111		HARV	Lignin	193	0.00622384
	81	KONZ	soil	0.0586481		KONZ	Lignin	193	0.00704493
	81	LENO	soil	0.0510273		LENO	Lignin	193	0.0321773
	81	NIWO	soil	0.0335394		NIWO	Lignin	193	0.00772744
	81	ONAQ	soil	0.055394		ONAQ	Lignin	193	0.00816253
	81	OSBS	soil	0.0635361		OSBS	Lignin	193	0.00682065
	81	PUUM	soil	0.033631		PUUM	Lignin	193	0.0101178
	81	SCBI	soil	0.0479819		SCBI	Lignin	193	0.0113793
	81	SJER	soil	0.0644675		SJER	Lignin	193	0.00792208
	81	SRER	soil	0.141283		SRER	Lignin	193	0.00468977
	81	TALL	soil	0.0641044		TALL	Lignin	193	0.00941684
	81	TOOL	soil	0.0183319		TOOL	Lignin	193	0.00457735
	81	UNDE	soil	0.036264		UNDE	Lignin	193	0.0132686
	81	WOOD	soil	0.0405529		WOOD	Lignin	193	0.00704046
	81	WREF	soil	0.0467944		WREF	Lignin	193	0.0103137
	81	YELL	soil	0.0568732		YELL	Lignin	193	0.00674367
	95	BONA	soil	0.0529547		BONA	Lignin	198.727	0.00764004
	95	CPER	soil	0.0990337		CPER	Lignin	198.727	0.0073018
	95	DSNY	soil	0.0274856		DSNY	Lignin	198.727	0.00423771
	95	GRSM	soil	0.0334593		GRSM	Lignin	198.727	0.0208752
	95	HARV	soil	0.0266725		HARV	Lignin	198.727	0.00628365
	95	KONZ	soil	0.0552824		KONZ	Lignin	198.727	0.0070185
	95	LENO	soil	0.048086		LENO	Lignin	198.727	0.032849
	95	NIWO	soil	0.0329959		NIWO	Lignin	198.727	0.00757
	95	ONAQ	soil	0.0552516		ONAQ	Lignin	198.727	0.00810492
	95	OSBS	soil	0.0673675		OSBS	Lignin	198.727	0.00685785
	95	PUUM	soil	0.031234		PUUM	Lignin	198.727	0.0100004
	95	SCBI	soil	0.0475583		SCBI	Lignin	198.727	0.0115297
	95	SJER	soil	0.0702429		SJER	Lignin	198.727	0.00786757
	95	SRER	soil	0.143689		SRER	Lignin	198.727	0.00464311
	95	TALL	soil	0.0649058		TALL	Lignin	198.727	0.00952306
	95	TOOL	soil	0.0196011		TOOL	Lignin	198.727	0.00456505
	95	UNDE	soil	0.0354165		UNDE	Lignin	198.727	0.0138064
	95	WOOD	soil	0.0390968		WOOD	Lignin	198.727	0.00691796
	95	WREF	soil	0.0474482		WREF	Lignin	198.727	0.0105338
	95	YELL	soil	0.0564781		YELL	Lignin	198.727	0.00665629
	109	BONA	soil	0.0555296		BONA	Lignin	204.455	0.00759646
	109	CPER	soil	0.0917086		CPER	Lignin	204.455	0.00721035
	109	DSNY	soil	0.0329417		DSNY	Lignin	204.455	0.0041571
	109	GRSM	soil	0.0320877		GRSM	Lignin	204.455	0.0226313
	109	HARV	soil	0.0252234		HARV	Lignin	204.455	0.00637392
	109	KONZ	soil	0.0539775		KONZ	Lignin	204.455	0.00701709
	109	LENO	soil	0.0464958		LENO	Lignin	204.455	0.0334132
	109	NIWO	soil	0.0357065		NIWO	Lignin	204.455	0.00743602
	109	ONAQ	soil	0.0536627		ONAQ	Lignin	204.455	0.0080524
	109	OSBS	soil	0.0646558		OSBS	Lignin	204.455	0.00693332
	109	PUUM	soil	0.03057		PUUM	Lignin	204.455	0.00990705
	109	SCBI	soil	0.0449242		SCBI	Lignin	204.455	0.0117244
	109	SJER	soil	0.0779635		SJER	Lignin	204.455	0.00783163
	109	SRER	soil	0.146999		SRER	Lignin	204.455	0.00460101
	109	TALL	soil	0.067052		TALL	Lignin	204.455	0.00965061
	109	TOOL	soil	0.0211324		TOOL	Lignin	204.455	0.00455566
	109	UNDE	soil	0.035789		UNDE	Lignin	204.455	0.0143868
	109	WOOD	soil	0.0390804		WOOD	Lignin	204.455	0.00680312
	109	WREF	soil	0.0544612		WREF	Lignin	204.455	0.0107594
	109	YELL	soil	0.0541323		YELL	Lignin	204.455	0.00658187
	123	BONA	soil	0.0558746		BONA	Lignin	210.182	0.0075658
	123	CPER	soil	0.0977498		CPER	Lignin	210.182	0.00713274
	123	DSNY	soil	0.0354242		DSNY	Lignin	210.182	0.00409137
	123	GRSM	soil	0.0295492		GRSM	Lignin	210.182	0.0245207
	123	HARV	soil	0.0249375		HARV	Lignin	210.182	0.00649464
	123	KONZ	soil	0.0491534		KONZ	Lignin	210.182	0.00703996
	123	LENO	soil	0.0430261		LENO	Lignin	210.182	0.0338773
	123	NIWO	soil	0.0390752		NIWO	Lignin	210.182	0.00732601
	123	ONAQ	soil	0.0562011		ONAQ	Lignin	210.182	0.00800475
	123	OSBS	soil	0.0622844		OSBS	Lignin	210.182	0.00705674
	123	PUUM	soil	0.0297879		PUUM	Lignin	210.182	0.00983723
	123	SCBI	soil	0.0429508		SCBI	Lignin	210.182	0.0119665
	123	SJER	soil	0.0900923		SJER	Lignin	210.182	0.00781387
	123	SRER	soil	0.163746		SRER	Lignin	210.182	0.00456303
	123	TALL	soil	0.0699314		TALL	Lignin	210.182	0.00979896
	123	TOOL	soil	0.0222116		TOOL	Lignin	210.182	0.00454886
	123	UNDE	soil	0.0357546		UNDE	Lignin	210.182	0.0150058
	123	WOOD	soil	0.0388692		WOOD	Lignin	210.182	0.00669647
	123	WREF	soil	0.0584297		WREF	Lignin	210.182	0.0109874
	123	YELL	soil	0.0556688		YELL	Lignin	210.182	0.00652053
	137	BONA	soil	0.0534334		BONA	Lignin	215.909	0.00754676
	137	CPER	soil	0.096521		CPER	Lignin	215.909	0.00706806
	137	DSNY	soil	0.038678		DSNY	Lignin	215.909	0.00403974
	137	GRSM	soil	0.0275879		GRSM	Lignin	215.909	0.0265031
	137	HARV	soil	0.0259022		HARV	Lignin	215.909	0.00664433
	137	KONZ	soil	0.0465464		KONZ	Lignin	215.909	0.00708454
	137	LENO	soil	0.0414789		LENO	Lignin	215.909	0.0342497
	137	NIWO	soil	0.0398647		NIWO	Lignin	215.909	0.0072386
	137	ONAQ	soil	0.0600013		ONAQ	Lignin	215.909	0.00796185
	137	OSBS	soil	0.0627153		OSBS	Lignin	215.909	0.00723546
	137	PUUM	soil	0.029201		PUUM	Lignin	215.909	0.00978878
	137	SCBI	soil	0.0417244		SCBI	Lignin	215.909	0.0122583
	137	SJER	soil	0.0939004		SJER	Lignin	215.909	0.0078127
	137	SRER	soil	0.176373		SRER	Lignin	215.909	0.00452872
	137	TALL	soil	0.07383		TALL	Lignin	215.909	0.00996636
	137	TOOL	soil	0.0230393		TOOL	Lignin	215.909	0.00454439
	137	UNDE	soil	0.0353487		UNDE	Lignin	215.909	0.0156586
	137	WOOD	soil	0.0405832		WOOD	Lignin	215.909	0.00659841
	137	WREF	soil	0.0569184		WREF	Lignin	215.909	0.0112132
	137	YELL	soil	0.0543692		YELL	Lignin	215.909	0.00647175
	151	BONA	soil	0.0564602		BONA	Lignin	221.636	0.0075373
	151	CPER	soil	0.0867952		CPER	Lignin	221.636	0.00701474
	151	DSNY	soil	0.0441163		DSNY	Lignin	221.636	0.00400099
	151	GRSM	soil	0.0277976		GRSM	Lignin	221.636	0.0285234
	151	HARV	soil	0.0220616		HARV	Lignin	221.636	0.00682
	151	KONZ	soil	0.0455954		KONZ	Lignin	221.636	0.00714653
	151	LENO	soil	0.0403716		LENO	Lignin	221.636	0.03454
	151	NIWO	soil	0.0435777		NIWO	Lignin	221.636	0.00717091
	151	ONAQ	soil	0.0520051		ONAQ	Lignin	221.636	0.00792367
	151	OSBS	soil	0.0657899		OSBS	Lignin	221.636	0.00747512
	151	PUUM	soil	0.0300548		PUUM	Lignin	221.636	0.00975823
	151	SCBI	soil	0.0408728		SCBI	Lignin	221.636	0.0126013
	151	SJER	soil	0.109344		SJER	Lignin	221.636	0.00782553
	151	SRER	soil	0.167089		SRER	Lignin	221.636	0.00449761
	151	TALL	soil	0.0705543		TALL	Lignin	221.636	0.0101499
	151	TOOL	soil	0.025031		TOOL	Lignin	221.636	0.00454207
	151	UNDE	soil	0.0364258		UNDE	Lignin	221.636	0.0163398
	151	WOOD	soil	0.0371531		WOOD	Lignin	221.636	0.00650925
	151	WREF	soil	0.0585702		WREF	Lignin	221.636	0.0114315
	151	YELL	soil	0.0522762		YELL	Lignin	221.636	0.00643446
	179	BONA	soil	0.0484685		BONA	Lignin	227.364	0.00753543
	179	CPER	soil	0.0748189		CPER	Lignin	227.364	0.00697126
	179	DSNY	soil	0.0422832		DSNY	Lignin	227.364	0.00397406
	179	GRSM	soil	0.0249375		GRSM	Lignin	227.364	0.03051
	179	HARV	soil	0.0206637		HARV	Lignin	227.364	0.00701846
	179	KONZ	soil	0.0389668		KONZ	Lignin	227.364	0.0072216
	179	LENO	soil	0.0371152		LENO	Lignin	227.364	0.0347586
	179	NIWO	soil	0.0380591		NIWO	Lignin	227.364	0.00712024
	179	ONAQ	soil	0.0502203		ONAQ	Lignin	227.364	0.00789019
	179	OSBS	soil	0.0601896		OSBS	Lignin	227.364	0.007783
	179	PUUM	soil	0.0275771		PUUM	Lignin	227.364	0.00974221
	179	SCBI	soil	0.0355206		SCBI	Lignin	227.364	0.0129978
	179	SJER	soil	0.093429		SJER	Lignin	227.364	0.00784982
	179	SRER	soil	0.154728		SRER	Lignin	227.364	0.00446926
	179	TALL	soil	0.071114		TALL	Lignin	227.364	0.0103466
	179	TOOL	soil	0.0228817		TOOL	Lignin	227.364	0.00454172
	179	UNDE	soil	0.0322955		UNDE	Lignin	227.364	0.0170425
	179	WOOD	soil	0.0336616		WOOD	Lignin	227.364	0.00642927
	179	WREF	soil	0.0464418		WREF	Lignin	227.364	0.0116366
	179	YELL	soil	0.0460567		YELL	Lignin	227.364	0.00640762
	207	BONA	soil	0.049455		BONA	Lignin	233.091	0.00753919
	207	CPER	soil	0.0852544		CPER	Lignin	233.091	0.0069362
	207	DSNY	soil	0.0437005		DSNY	Lignin	233.091	0.003958
	207	GRSM	soil	0.0232406		GRSM	Lignin	233.091	0.0323756
	207	HARV	soil	0.0208581		HARV	Lignin	233.091	0.00723619
	207	KONZ	soil	0.0358534		KONZ	Lignin	233.091	0.0073053
	207	LENO	soil	0.0350046		LENO	Lignin	233.091	0.034917
	207	NIWO	soil	0.0383337		NIWO	Lignin	233.091	0.00708411
	207	ONAQ	soil	0.051814		ONAQ	Lignin	233.091	0.00786141
	207	OSBS	soil	0.06395		OSBS	Lignin	233.091	0.00816839
	207	PUUM	soil	0.0263248		PUUM	Lignin	233.091	0.00973745
	207	SCBI	soil	0.0340817		SCBI	Lignin	233.091	0.0134504
	207	SJER	soil	0.104228		SJER	Lignin	233.091	0.00788304
	207	SRER	soil	0.161633		SRER	Lignin	233.091	0.00444323
	207	TALL	soil	0.0687094		TALL	Lignin	233.091	0.0105531
	207	TOOL	soil	0.0252564		TOOL	Lignin	233.091	0.00454316
	207	UNDE	soil	0.0313974		UNDE	Lignin	233.091	0.0177587
	207	WOOD	soil	0.031593		WOOD	Lignin	233.091	0.00635879
	207	WREF	soil	0.0491433		WREF	Lignin	233.091	0.0118222
	207	YELL	soil	0.0483713		YELL	Lignin	233.091	0.0063903
	235	BONA	soil	0.0496495		BONA	Lignin	238.818	0.00754663
	235	CPER	soil	0.077976		CPER	Lignin	238.818	0.0069082
	235	DSNY	soil	0.0429607		DSNY	Lignin	238.818	0.00395196
	235	GRSM	soil	0.0230461		GRSM	Lignin	238.818	0.0340222
	235	HARV	soil	0.021158		HARV	Lignin	238.818	0.0074693
	235	KONZ	soil	0.0343945		KONZ	Lignin	238.818	0.0073931
	235	LENO	soil	0.0342198		LENO	Lignin	238.818	0.0350266
	235	NIWO	soil	0.0371655		NIWO	Lignin	238.818	0.00706013
	235	ONAQ	soil	0.0510583		ONAQ	Lignin	238.818	0.00783731
	235	OSBS	soil	0.064259		OSBS	Lignin	238.818	0.00864255
	235	PUUM	soil	0.0256773		PUUM	Lignin	238.818	0.00974075
	235	SCBI	soil	0.0336433		SCBI	Lignin	238.818	0.013962
	235	SJER	soil	0.0935913		SJER	Lignin	238.818	0.00792265
	235	SRER	soil	0.145566		SRER	Lignin	238.818	0.00441909
	235	TALL	soil	0.0681995		TALL	Lignin	238.818	0.0107658
	235	TOOL	soil	0.0251429		TOOL	Lignin	238.818	0.00454619
	235	UNDE	soil	0.0308883		UNDE	Lignin	238.818	0.0184794
	235	WOOD	soil	0.0299387		WOOD	Lignin	238.818	0.00629806
	235	WREF	soil	0.0476263		WREF	Lignin	238.818	0.0119821
	235	YELL	soil	0.0428375		YELL	Lignin	238.818	0.00638158
	263	BONA	soil	0.0534769		BONA	Lignin	244.545	0.00755617
	263	CPER	soil	0.0816595		CPER	Lignin	244.545	0.00688601
	263	DSNY	soil	0.0465113		DSNY	Lignin	244.545	0.00395472
	263	GRSM	soil	0.0237456		GRSM	Lignin	244.545	0.0353792
	263	HARV	soil	0.0212584		HARV	Lignin	244.545	0.00771443
	263	KONZ	soil	0.032535		KONZ	Lignin	244.545	0.00748148
	263	LENO	soil	0.0364337		LENO	Lignin	244.545	0.0350943
	263	NIWO	soil	0.0390925		NIWO	Lignin	244.545	0.00704569
	263	ONAQ	soil	0.0512464		ONAQ	Lignin	244.545	0.00781768
	263	OSBS	soil	0.0719218		OSBS	Lignin	244.545	0.00921204
	263	PUUM	soil	0.024946		PUUM	Lignin	244.545	0.00974915
	263	SCBI	soil	0.0346084		SCBI	Lignin	244.545	0.0145356
	263	SJER	soil	0.102594		SJER	Lignin	244.545	0.00796612
	263	SRER	soil	0.148164		SRER	Lignin	244.545	0.00439647
	263	TALL	soil	0.0711517		TALL	Lignin	244.545	0.0109822
	263	TOOL	soil	0.0266986		TOOL	Lignin	244.545	0.00455054
	263	UNDE	soil	0.0316393		UNDE	Lignin	244.545	0.0191993
	263	WOOD	soil	0.0291052		WOOD	Lignin	244.545	0.00624696
	263	WREF	soil	0.0494957		WREF	Lignin	244.545	0.012112
	263	YELL	soil	0.0486232		YELL	Lignin	244.545	0.00638037
	291	BONA	soil	0.0495084		BONA	Lignin	250.273	0.00756639
	291	CPER	soil	0.0718734		CPER	Lignin	250.273	0.00686853
	291	DSNY	soil	0.0434433		DSNY	Lignin	250.273	0.00396488
	291	GRSM	soil	0.0220513		GRSM	Lignin	250.273	0.0364024
	291	HARV	soil	0.0196401		HARV	Lignin	250.273	0.00796841
	291	KONZ	soil	0.0293696		KONZ	Lignin	250.273	0.00756751
	291	LENO	soil	0.033816		LENO	Lignin	250.273	0.0351241
	291	NIWO	soil	0.0356894		NIWO	Lignin	250.273	0.007038
	291	ONAQ	soil	0.0491738		ONAQ	Lignin	250.273	0.00780222
	291	OSBS	soil	0.0662185		OSBS	Lignin	250.273	0.00987957
	291	PUUM	soil	0.0232953		PUUM	Lignin	250.273	0.00975983
	291	SCBI	soil	0.0317448		SCBI	Lignin	250.273	0.0151737
	291	SJER	soil	0.0922739		SJER	Lignin	250.273	0.00801088
	291	SRER	soil	0.136451		SRER	Lignin	250.273	0.004375
	291	TALL	soil	0.0683832		TALL	Lignin	250.273	0.0112007
	291	TOOL	soil	0.0279472		TOOL	Lignin	250.273	0.00455587
	291	UNDE	soil	0.0298331		UNDE	Lignin	250.273	0.0199163
	291	WOOD	soil	0.0274545		WOOD	Lignin	250.273	0.00620509
	291	WREF	soil	0.0471351		WREF	Lignin	250.273	0.0122089
	291	YELL	soil	0.0424339		YELL	Lignin	250.273	0.00638546
	319	BONA	soil	0.0532167		BONA	Lignin	256	0.0075759
	319	CPER	soil	0.0782093		CPER	Lignin	256	0.00685465
	319	DSNY	soil	0.0443893		DSNY	Lignin	256	0.00398105
	319	GRSM	soil	0.021953		GRSM	Lignin	256	0.0370567
	319	HARV	soil	0.0190352		HARV	Lignin	256	0.00822761
	319	KONZ	soil	0.028753		KONZ	Lignin	256	0.00764817
	319	LENO	soil	0.0356137		LENO	Lignin	256	0.03512
	319	NIWO	soil	0.0378674		NIWO	Lignin	256	0.00703434
	319	ONAQ	soil	0.0473436		ONAQ	Lignin	256	0.0077906
	319	OSBS	soil	0.065726		OSBS	Lignin	256	0.0106475
	319	PUUM	soil	0.0241205		PUUM	Lignin	256	0.00976997
	319	SCBI	soil	0.0309291		SCBI	Lignin	256	0.0158794
	319	SJER	soil	0.103939		SJER	Lignin	256	0.00805431
	319	SRER	soil	0.138717		SRER	Lignin	256	0.00435433
	319	TALL	soil	0.0674523		TALL	Lignin	256	0.0114191
	319	TOOL	soil	0.027703		TOOL	Lignin	256	0.00456185
	319	UNDE	soil	0.0290702		UNDE	Lignin	256	0.020628
	319	WOOD	soil	0.0259941		WOOD	Lignin	256	0.00617211
	319	WREF	soil	0.0491594		WREF	Lignin	256	0.01227
	319	YELL	soil	0.044857		YELL	Lignin	256	0.00639567
	347	BONA	soil	0.0505114		BONA	Lignin	261.727	0.00758328
	347	CPER	soil	0.0790399		CPER	Lignin	261.727	0.00684327
	347	DSNY	soil	0.0409957		DSNY	Lignin	261.727	0.00400185
	347	GRSM	soil	0.0228522		GRSM	Lignin	261.727	0.0373179
	347	HARV	soil	0.0204999		HARV	Lignin	261.727	0.00848792
	347	KONZ	soil	0.0288287		KONZ	Lignin	261.727	0.00772031
	347	LENO	soil	0.0370361		LENO	Lignin	261.727	0.0350859
	347	NIWO	soil	0.0363693		NIWO	Lignin	261.727	0.00703195
	347	ONAQ	soil	0.0506087		ONAQ	Lignin	261.727	0.00778252
	347	OSBS	soil	0.0696505		OSBS	Lignin	261.727	0.0115169
	347	PUUM	soil	0.0242973		PUUM	Lignin	261.727	0.00977671
	347	SCBI	soil	0.0317055		SCBI	Lignin	261.727	0.0166558
	347	SJER	soil	0.0932703		SJER	Lignin	261.727	0.00809374
	347	SRER	soil	0.146563		SRER	Lignin	261.727	0.00433413
	347	TALL	soil	0.0710229		TALL	Lignin	261.727	0.0116354
	347	TOOL	soil	0.0252155		TOOL	Lignin	261.727	0.00456814
	347	UNDE	soil	0.0309479		UNDE	Lignin	261.727	0.0213322
	347	WOOD	soil	0.0277617		WOOD	Lignin	261.727	0.00614772
	347	WREF	soil	0.0465784		WREF	Lignin	261.727	0.0122928
	347	YELL	soil	0.0426837		YELL	Lignin	261.727	0.00640983
	375	BONA	soil	0.0469021		BONA	Lignin	267.455	0.00758724
	375	CPER	soil	0.0677091		CPER	Lignin	267.455	0.00683338
	375	DSNY	soil	0.0373898		DSNY	Lignin	267.455	0.00402592
	375	GRSM	soil	0.0204668		GRSM	Lignin	267.455	0.0371792
	375	HARV	soil	0.0175575		HARV	Lignin	267.455	0.0087452
	375	KONZ	soil	0.026457		KONZ	Lignin	267.455	0.00778103
	375	LENO	soil	0.0337364		LENO	Lignin	267.455	0.0350257
	375	NIWO	soil	0.0328547		NIWO	Lignin	267.455	0.0070283
	375	ONAQ	soil	0.0427164		ONAQ	Lignin	267.455	0.00777765
	375	OSBS	soil	0.0660761		OSBS	Lignin	267.455	0.0124866
	375	PUUM	soil	0.0215386		PUUM	Lignin	267.455	0.00977744
	375	SCBI	soil	0.0293215		SCBI	Lignin	267.455	0.017506
	375	SJER	soil	0.0932689		SJER	Lignin	267.455	0.00812657
	375	SRER	soil	0.118828		SRER	Lignin	267.455	0.00431406
	375	TALL	soil	0.0589542		TALL	Lignin	267.455	0.0118476
	375	TOOL	soil	0.0264532		TOOL	Lignin	267.455	0.00457439
	375	UNDE	soil	0.027835		UNDE	Lignin	267.455	0.022027
	375	WOOD	soil	0.023252		WOOD	Lignin	267.455	0.0061316
	375	WREF	soil	0.0403243		WREF	Lignin	267.455	0.0122755
	375	YELL	soil	0.0383754		YELL	Lignin	267.455	0.0064268
	403	BONA	soil	0.0426835		BONA	Lignin	273.182	0.00758752
	403	CPER	soil	0.0600387		CPER	Lignin	273.182	0.00682443
	403	DSNY	soil	0.0358649		DSNY	Lignin	273.182	0.00405202
	403	GRSM	soil	0.0185734		GRSM	Lignin	273.182	0.0366858
	403	HARV	soil	0.0167222		HARV	Lignin	273.182	0.00899898
	403	KONZ	soil	0.0226992		KONZ	Lignin	273.182	0.00783005
	403	LENO	soil	0.0293739		LENO	Lignin	273.182	0.0349389
	403	NIWO	soil	0.0316644		NIWO	Lignin	273.182	0.00702209
	403	ONAQ	soil	0.0413241		ONAQ	Lignin	273.182	0.00777546
	403	OSBS	soil	0.0580942		OSBS	Lignin	273.182	0.0135488
	403	PUUM	soil	0.020262		PUUM	Lignin	273.182	0.00977118
	403	SCBI	soil	0.0256408		SCBI	Lignin	273.182	0.0184304
	403	SJER	soil	0.0805182		SJER	Lignin	273.182	0.00815135
	403	SRER	soil	0.113565		SRER	Lignin	273.182	0.00429388
	403	TALL	soil	0.0570718		TALL	Lignin	273.182	0.0120552
	403	TOOL	soil	0.0249748		TOOL	Lignin	273.182	0.00458024
	403	UNDE	soil	0.0250319		UNDE	Lignin	273.182	0.0227147
	403	WOOD	soil	0.0224073		WOOD	Lignin	273.182	0.00612298
	403	WREF	soil	0.0390629		WREF	Lignin	273.182	0.0122198
	403	YELL	soil	0.0321311		YELL	Lignin	273.182	0.00644579
	431	BONA	soil	0.0432217		BONA	Lignin	278.909	0.00758437
	431	CPER	soil	0.0627564		CPER	Lignin	278.909	0.00681612
	431	DSNY	soil	0.0355508		DSNY	Lignin	278.909	0.00407892
	431	GRSM	soil	0.0174725		GRSM	Lignin	278.909	0.0359103
	431	HARV	soil	0.016455		HARV	Lignin	278.909	0.00925081
	431	KONZ	soil	0.0212458		KONZ	Lignin	278.909	0.00786841
	431	LENO	soil	0.0302279		LENO	Lignin	278.909	0.0348235
	431	NIWO	soil	0.0306937		NIWO	Lignin	278.909	0.00701265
	431	ONAQ	soil	0.0397369		ONAQ	Lignin	278.909	0.00777529
	431	OSBS	soil	0.0600593		OSBS	Lignin	278.909	0.014688
	431	PUUM	soil	0.0192867		PUUM	Lignin	278.909	0.00975775
	431	SCBI	soil	0.0252001		SCBI	Lignin	278.909	0.0194277
	431	SJER	soil	0.079674		SJER	Lignin	278.909	0.0081672
	431	SRER	soil	0.109501		SRER	Lignin	278.909	0.00427339
	431	TALL	soil	0.0547448		TALL	Lignin	278.909	0.0122589
	431	TOOL	soil	0.0251598		TOOL	Lignin	278.909	0.00458533
	431	UNDE	soil	0.0236962		UNDE	Lignin	278.909	0.0234
	431	WOOD	soil	0.0206023		WOOD	Lignin	278.909	0.00612092
	431	WREF	soil	0.038236		WREF	Lignin	278.909	0.0121289
	431	YELL	soil	0.0338993		YELL	Lignin	278.909	0.00646618
	459	BONA	soil	0.0394537		BONA	Lignin	284.636	0.00757801
	459	CPER	soil	0.0556731		CPER	Lignin	284.636	0.00680812
	459	DSNY	soil	0.0345716		DSNY	Lignin	284.636	0.0041054
	459	GRSM	soil	0.0169787		GRSM	Lignin	284.636	0.0349276
	459	HARV	soil	0.0160072		HARV	Lignin	284.636	0.00950251
	459	KONZ	soil	0.0208525		KONZ	Lignin	284.636	0.00789724
	459	LENO	soil	0.0298025		LENO	Lignin	284.636	0.0346773
	459	NIWO	soil	0.026515		NIWO	Lignin	284.636	0.00699934
	459	ONAQ	soil	0.0391553		ONAQ	Lignin	284.636	0.00777649
	459	OSBS	soil	0.0567917		OSBS	Lignin	284.636	0.0158817
	459	PUUM	soil	0.0182773		PUUM	Lignin	284.636	0.00973702
	459	SCBI	soil	0.0241909		SCBI	Lignin	284.636	0.0204954
	459	SJER	soil	0.070424		SJER	Lignin	284.636	0.00817322
	459	SRER	soil	0.102817		SRER	Lignin	284.636	0.00425239
	459	TALL	soil	0.0538294		TALL	Lignin	284.636	0.0124591
	459	TOOL	soil	0.0254546		TOOL	Lignin	284.636	0.00458928
	459	UNDE	soil	0.0231464		UNDE	Lignin	284.636	0.0240884
	459	WOOD	soil	0.0203016		WOOD	Lignin	284.636	0.00612448
	459	WREF	soil	0.0352436		WREF	Lignin	284.636	0.0120067
	459	YELL	soil	0.0299795		YELL	Lignin	284.636	0.00648735
	487	BONA	soil	0.0433923		BONA	Lignin	290.364	0.00756869
	487	CPER	soil	0.0637634		CPER	Lignin	290.364	0.00680013
	487	DSNY	soil	0.0370478		DSNY	Lignin	290.364	0.00413018
	487	GRSM	soil	0.0174386		GRSM	Lignin	290.364	0.0338108
	487	HARV	soil	0.0160235		HARV	Lignin	290.364	0.00975614
	487	KONZ	soil	0.0209361		KONZ	Lignin	290.364	0.00791771
	487	LENO	soil	0.0295319		LENO	Lignin	290.364	0.0344984
	487	NIWO	soil	0.0285342		NIWO	Lignin	290.364	0.0069815
	487	ONAQ	soil	0.0389122		ONAQ	Lignin	290.364	0.00777842
	487	OSBS	soil	0.0603686		OSBS	Lignin	290.364	0.0170989
	487	PUUM	soil	0.0182093		PUUM	Lignin	290.364	0.00970886
	487	SCBI	soil	0.0246302		SCBI	Lignin	290.364	0.0216298
	487	SJER	soil	0.0821189		SJER	Lignin	290.364	0.00816859
	487	SRER	soil	0.106206		SRER	Lignin	290.364	0.0042307
	487	TALL	soil	0.0533853		TALL	Lignin	290.364	0.0126564
	487	TOOL	soil	0.0244839		TOOL	Lignin	290.364	0.00459172
	487	UNDE	soil	0.0232727		UNDE	Lignin	290.364	0.0247864
	487	WOOD	soil	0.0209217		WOOD	Lignin	290.364	0.00613276
	487	WREF	soil	0.0381268		WREF	Lignin	290.364	0.0118567
	487	YELL	soil	0.0332889		YELL	Lignin	290.364	0.00650866
	515	BONA	soil	0.0387264		BONA	Lignin	296.091	0.00755673
	515	CPER	soil	0.0488113		CPER	Lignin	296.091	0.00679182
	515	DSNY	soil	0.0333704		DSNY	Lignin	296.091	0.00415206
	515	GRSM	soil	0.0157914		GRSM	Lignin	296.091	0.0326275
	515	HARV	soil	0.0140005		HARV	Lignin	296.091	0.0100144
	515	KONZ	soil	0.0182161		KONZ	Lignin	296.091	0.00793111
	515	LENO	soil	0.025865		LENO	Lignin	296.091	0.0342849
	515	NIWO	soil	0.0259068		NIWO	Lignin	296.091	0.00695869
	515	ONAQ	soil	0.0331383		ONAQ	Lignin	296.091	0.00778042
	515	OSBS	soil	0.0515791		OSBS	Lignin	296.091	0.0183016
	515	PUUM	soil	0.0174181		PUUM	Lignin	296.091	0.00967333
	515	SCBI	soil	0.022041		SCBI	Lignin	296.091	0.0228245
	515	SJER	soil	0.0692357		SJER	Lignin	296.091	0.00815266
	515	SRER	soil	0.0832059		SRER	Lignin	296.091	0.00420813
	515	TALL	soil	0.046899		TALL	Lignin	296.091	0.0128515
	515	TOOL	soil	0.0225409		TOOL	Lignin	296.091	0.00459234
	515	UNDE	soil	0.0211204		UNDE	Lignin	296.091	0.0255001
	515	WOOD	soil	0.0179501		WOOD	Lignin	296.091	0.00614481
	515	WREF	soil	0.0348377		WREF	Lignin	296.091	0.011683
	515	YELL	soil	0.0265086		YELL	Lignin	296.091	0.00652952
	543	BONA	soil	0.0419325		BONA	Lignin	301.818	0.00754281
	543	CPER	soil	0.0742274		CPER	Lignin	301.818	0.00678281
	543	DSNY	soil	0.0329658		DSNY	Lignin	301.818	0.00417035
	543	GRSM	soil	0.0170603		GRSM	Lignin	301.818	0.0314382
	543	HARV	soil	0.0163179		HARV	Lignin	301.818	0.0102831
	543	KONZ	soil	0.0197779		KONZ	Lignin	301.818	0.00793898
	543	LENO	soil	0.0292016		LENO	Lignin	301.818	0.0340351
	543	NIWO	soil	0.0266226		NIWO	Lignin	301.818	0.00693158
	543	ONAQ	soil	0.0419127		ONAQ	Lignin	301.818	0.00778188
	543	OSBS	soil	0.0624981		OSBS	Lignin	301.818	0.0194561
	543	PUUM	soil	0.0170215		PUUM	Lignin	301.818	0.00963145
	543	SCBI	soil	0.0244871		SCBI	Lignin	301.818	0.0240657
	543	SJER	soil	0.07532		SJER	Lignin	301.818	0.00812581
	543	SRER	soil	0.111932		SRER	Lignin	301.818	0.00418459
	543	TALL	soil	0.0522471		TALL	Lignin	301.818	0.013044
	543	TOOL	soil	0.0226979		TOOL	Lignin	301.818	0.00459102
	543	UNDE	soil	0.022972		UNDE	Lignin	301.818	0.0262313
	543	WOOD	soil	0.0214741		WOOD	Lignin	301.818	0.00615953
	543	WREF	soil	0.0342302		WREF	Lignin	301.818	0.0114904
	543	YELL	soil	0.0346854		YELL	Lignin	301.818	0.00654967
	571	BONA	soil	0.0354443		BONA	Lignin	307.545	0.00752775
	571	CPER	soil	0.0592756		CPER	Lignin	307.545	0.00677267
	571	DSNY	soil	0.0302716		DSNY	Lignin	307.545	0.00418458
	571	GRSM	soil	0.0149818		GRSM	Lignin	307.545	0.0302951
	571	HARV	soil	0.0139934		HARV	Lignin	307.545	0.0105695
	571	KONZ	soil	0.0168998		KONZ	Lignin	307.545	0.00794298
	571	LENO	soil	0.0254486		LENO	Lignin	307.545	0.0337472
	571	NIWO	soil	0.022097		NIWO	Lignin	307.545	0.00690119
	571	ONAQ	soil	0.0346728		ONAQ	Lignin	307.545	0.00778213
	571	OSBS	soil	0.0538346		OSBS	Lignin	307.545	0.0205287
	571	PUUM	soil	0.016163		PUUM	Lignin	307.545	0.00958457
	571	SCBI	soil	0.0215465		SCBI	Lignin	307.545	0.0253342
	571	SJER	soil	0.0637436		SJER	Lignin	307.545	0.00808875
	571	SRER	soil	0.0886698		SRER	Lignin	307.545	0.00415999
	571	TALL	soil	0.045743		TALL	Lignin	307.545	0.0132334
	571	TOOL	soil	0.0229357		TOOL	Lignin	307.545	0.00458778
	571	UNDE	soil	0.0205952		UNDE	Lignin	307.545	0.0269801
	571	WOOD	soil	0.0187513		WOOD	Lignin	307.545	0.00617576
	571	WREF	soil	0.0311266		WREF	Lignin	307.545	0.0112837
	571	YELL	soil	0.0274303		YELL	Lignin	307.545	0.00656896
	4	BONA	UL	0.121029		BONA	Lignin	313.273	0.00751236
	4	CPER	UL	0.212598		CPER	Lignin	313.273	0.00676101
	4	DSNY	UL	0.10295		DSNY	Lignin	313.273	0.00419425
	4	GRSM	UL	0.19583		GRSM	Lignin	313.273	0.0292436
	4	HARV	UL	0.152073		HARV	Lignin	313.273	0.0108815
	4	KONZ	UL	0.0747946		KONZ	Lignin	313.273	0.0079448
	4	LENO	UL	0.182817		LENO	Lignin	313.273	0.0334198
	4	NIWO	UL	0.17479		NIWO	Lignin	313.273	0.00686855
	4	ONAQ	UL	0.147541		ONAQ	Lignin	313.273	0.00778056
	4	OSBS	UL	0.196708		OSBS	Lignin	313.273	0.0214833
	4	PUUM	UL	0.111918		PUUM	Lignin	313.273	0.00953404
	4	SCBI	UL	0.256186		SCBI	Lignin	313.273	0.0266066
	4	SJER	UL	0.163085		SJER	Lignin	313.273	0.00804225
	4	SRER	UL	0.169601		SRER	Lignin	313.273	0.00413427
	4	TALL	UL	0.191771		TALL	Lignin	313.273	0.0134192
	4	TOOL	UL	0.0510706		TOOL	Lignin	313.273	0.00458261
	4	UNDE	UL	0.222176		UNDE	Lignin	313.273	0.0277465
	4	WOOD	UL	0.165608		WOOD	Lignin	313.273	0.00619231
	4	WREF	UL	0.0596426		WREF	Lignin	313.273	0.0110676
	4	YELL	UL	0.199439		YELL	Lignin	313.273	0.00658723
	11	BONA	UL	0.0711273		BONA	Lignin	319	0.00749744
	11	CPER	UL	0.112583		CPER	Lignin	319	0.0067474
	11	DSNY	UL	0.070705		DSNY	Lignin	319	0.00419888
	11	GRSM	UL	0.091616		GRSM	Lignin	319	0.0283223
	11	HARV	UL	0.0833785		HARV	Lignin	319	0.0112282
	11	KONZ	UL	0.0741256		KONZ	Lignin	319	0.00794611
	11	LENO	UL	0.0973521		LENO	Lignin	319	0.0330517
	11	NIWO	UL	0.0984766		NIWO	Lignin	319	0.00683465
	11	ONAQ	UL	0.127637		ONAQ	Lignin	319	0.00777653
	11	OSBS	UL	0.12313		OSBS	Lignin	319	0.0222827
	11	PUUM	UL	0.0674284		PUUM	Lignin	319	0.00948116
	11	SCBI	UL	0.161971		SCBI	Lignin	319	0.0278551
	11	SJER	UL	0.115562		SJER	Lignin	319	0.00798708
	11	SRER	UL	0.117644		SRER	Lignin	319	0.00410736
	11	TALL	UL	0.0889474		TALL	Lignin	319	0.0136005
	11	TOOL	UL	0.0938451		TOOL	Lignin	319	0.00457551
	11	UNDE	UL	0.09742		UNDE	Lignin	319	0.0285305
	11	WOOD	UL	0.141578		WOOD	Lignin	319	0.00620799
	11	WREF	UL	0.0606519		WREF	Lignin	319	0.0108464
	11	YELL	UL	0.160137		YELL	Lignin	319	0.00660433
	25	BONA	UL	0.0546482		BONA	Lignin	324.727	0.00748366
	25	CPER	UL	0.0658269		CPER	Lignin	324.727	0.00673139
	25	DSNY	UL	0.0444302		DSNY	Lignin	324.727	0.00419816
	25	GRSM	UL	0.0668106		GRSM	Lignin	324.727	0.0275588
	25	HARV	UL	0.0488723		HARV	Lignin	324.727	0.0116189
	25	KONZ	UL	0.141875		KONZ	Lignin	324.727	0.00794811
	25	LENO	UL	0.0536598		LENO	Lignin	324.727	0.0326424
	25	NIWO	UL	0.0494893		NIWO	Lignin	324.727	0.00680047
	25	ONAQ	UL	0.088777		ONAQ	Lignin	324.727	0.00776947
	25	OSBS	UL	0.0594415		OSBS	Lignin	324.727	0.0228958
	25	PUUM	UL	0.0731147		PUUM	Lignin	324.727	0.00942712
	25	SCBI	UL	0.113314		SCBI	Lignin	324.727	0.0290483
	25	SJER	UL	0.0686534		SJER	Lignin	324.727	0.00792408
	25	SRER	UL	0.0678165		SRER	Lignin	324.727	0.0040792
	25	TALL	UL	0.0503906		TALL	Lignin	324.727	0.0137765
	25	TOOL	UL	0.0576497		TOOL	Lignin	324.727	0.00456655
	25	UNDE	UL	0.0549986		UNDE	Lignin	324.727	0.0293298
	25	WOOD	UL	0.100008		WOOD	Lignin	324.727	0.00622168
	25	WREF	UL	0.0363514		WREF	Lignin	324.727	0.0106239
	25	YELL	UL	0.130272		YELL	Lignin	324.727	0.00662008
	39	BONA	UL	0.0610435		BONA	Lignin	330.455	0.00747124
	39	CPER	UL	0.0656501		CPER	Lignin	330.455	0.00671232
	39	DSNY	UL	0.0456544		DSNY	Lignin	330.455	0.00419228
	39	GRSM	UL	0.0996011		GRSM	Lignin	330.455	0.0269518
	39	HARV	UL	0.0431194		HARV	Lignin	330.455	0.0120608
	39	KONZ	UL	0.22307		KONZ	Lignin	330.455	0.00795009
	39	LENO	UL	0.052934		LENO	Lignin	330.455	0.0321942
	39	NIWO	UL	0.047402		NIWO	Lignin	330.455	0.00676679
	39	ONAQ	UL	0.110463		ONAQ	Lignin	330.455	0.00775909
	39	OSBS	UL	0.046308		OSBS	Lignin	330.455	0.0233165
	39	PUUM	UL	0.107317		PUUM	Lignin	330.455	0.00937258
	39	SCBI	UL	0.129792		SCBI	Lignin	330.455	0.0301513
	39	SJER	UL	0.0708658		SJER	Lignin	330.455	0.00785426
	39	SRER	UL	0.0794145		SRER	Lignin	330.455	0.0040498
	39	TALL	UL	0.0579455		TALL	Lignin	330.455	0.013944
	39	TOOL	UL	0.0575854		TOOL	Lignin	330.455	0.0045561
	39	UNDE	UL	0.0525926		UNDE	Lignin	330.455	0.0301316
	39	WOOD	UL	0.100241		WOOD	Lignin	330.455	0.00623254
	39	WREF	UL	0.0350066		WREF	Lignin	330.455	0.0104022
	39	YELL	UL	0.128135		YELL	Lignin	330.455	0.00663421
	53	BONA	UL	0.0634044		BONA	Lignin	336.182	0.00746024
	53	CPER	UL	0.0523105		CPER	Lignin	336.182	0.00668949
	53	DSNY	UL	0.0371119		DSNY	Lignin	336.182	0.00418158
	53	GRSM	UL	0.0902605		GRSM	Lignin	336.182	0.0264953
	53	HARV	UL	0.0478941		HARV	Lignin	336.182	0.0125613
	53	KONZ	UL	0.200288		KONZ	Lignin	336.182	0.00795087
	53	LENO	UL	0.0537504		LENO	Lignin	336.182	0.0317097
	53	NIWO	UL	0.0367712		NIWO	Lignin	336.182	0.00673437
	53	ONAQ	UL	0.0937465		ONAQ	Lignin	336.182	0.00774516
	53	OSBS	UL	0.0319003		OSBS	Lignin	336.182	0.0235498
	53	PUUM	UL	0.122912		PUUM	Lignin	336.182	0.0093181
	53	SCBI	UL	0.155226		SCBI	Lignin	336.182	0.0311269
	53	SJER	UL	0.052695		SJER	Lignin	336.182	0.00777865
	53	SRER	UL	0.0760492		SRER	Lignin	336.182	0.00401915
	53	TALL	UL	0.0416385		TALL	Lignin	336.182	0.0140994
	53	TOOL	UL	0.0742452		TOOL	Lignin	336.182	0.0045446
	53	UNDE	UL	0.0619347		UNDE	Lignin	336.182	0.0309195
	53	WOOD	UL	0.0908076		WOOD	Lignin	336.182	0.00623982
	53	WREF	UL	0.0261054		WREF	Lignin	336.182	0.010183
	53	YELL	UL	0.0927663		YELL	Lignin	336.182	0.00664643
	67	BONA	UL	0.0623358		BONA	Lignin	341.909	0.00745073
	67	CPER	UL	0.0597078		CPER	Lignin	341.909	0.00666221
	67	DSNY	UL	0.0329956		DSNY	Lignin	341.909	0.00416643
	67	GRSM	UL	0.0846869		GRSM	Lignin	341.909	0.0261855
	67	HARV	UL	0.04813		HARV	Lignin	341.909	0.013129
	67	KONZ	UL	0.145696		KONZ	Lignin	341.909	0.00794925
	67	LENO	UL	0.05325		LENO	Lignin	341.909	0.0311921
	67	NIWO	UL	0.0369995		NIWO	Lignin	341.909	0.00670397
	67	ONAQ	UL	0.0960591		ONAQ	Lignin	341.909	0.00772745
	67	OSBS	UL	0.030877		OSBS	Lignin	341.909	0.0236063
	67	PUUM	UL	0.118568		PUUM	Lignin	341.909	0.0092642
	67	SCBI	UL	0.157018		SCBI	Lignin	341.909	0.031936
	67	SJER	UL	0.0509566		SJER	Lignin	341.909	0.00769829
	67	SRER	UL	0.0679927		SRER	Lignin	341.909	0.00398729
	67	TALL	UL	0.0460317		TALL	Lignin	341.909	0.0142387
	67	TOOL	UL	0.0300523		TOOL	Lignin	341.909	0.00453249
	67	UNDE	UL	0.0641274		UNDE	Lignin	341.909	0.0316752
	67	WOOD	UL	0.106633		WOOD	Lignin	341.909	0.00624278
	67	WREF	UL	0.0218277		WREF	Lignin	341.909	0.00996785
	67	YELL	UL	0.0949776		YELL	Lignin	341.909	0.00665645
	81	BONA	UL	0.0647451		BONA	Lignin	347.636	0.00744281
	81	CPER	UL	0.0601349		CPER	Lignin	347.636	0.0066298
	81	DSNY	UL	0.0365624		DSNY	Lignin	347.636	0.0041472
	81	GRSM	UL	0.0806396		GRSM	Lignin	347.636	0.0260208
	81	HARV	UL	0.0497645		HARV	Lignin	347.636	0.013774
	81	KONZ	UL	0.141505		KONZ	Lignin	347.636	0.00794405
	81	LENO	UL	0.0543002		LENO	Lignin	347.636	0.030644
	81	NIWO	UL	0.0417525		NIWO	Lignin	347.636	0.00667629
	81	ONAQ	UL	0.0791218		ONAQ	Lignin	347.636	0.00770576
	81	OSBS	UL	0.025959		OSBS	Lignin	347.636	0.0235008
	81	PUUM	UL	0.129885		PUUM	Lignin	347.636	0.00921142
	81	SCBI	UL	0.147573		SCBI	Lignin	347.636	0.0325399
	81	SJER	UL	0.0574403		SJER	Lignin	347.636	0.00761417
	81	SRER	UL	0.0593388		SRER	Lignin	347.636	0.00395421
	81	TALL	UL	0.0470011		TALL	Lignin	347.636	0.0143582
	81	TOOL	UL	0.0314108		TOOL	Lignin	347.636	0.0045202
	81	UNDE	UL	0.0650532		UNDE	Lignin	347.636	0.0323791
	81	WOOD	UL	0.139926		WOOD	Lignin	347.636	0.00624067
	81	WREF	UL	0.021074		WREF	Lignin	347.636	0.00975808
	81	YELL	UL	0.0911787		YELL	Lignin	347.636	0.00666397
	95	BONA	UL	0.0614483		BONA	Lignin	353.364	0.00743642
	95	CPER	UL	0.0619251		CPER	Lignin	353.364	0.00659183
	95	DSNY	UL	0.0424299		DSNY	Lignin	353.364	0.00412434
	95	GRSM	UL	0.0769461		GRSM	Lignin	353.364	0.0259947
	95	HARV	UL	0.0468617		HARV	Lignin	353.364	0.0145051
	95	KONZ	UL	0.132898		KONZ	Lignin	353.364	0.00793389
	95	LENO	UL	0.0552242		LENO	Lignin	353.364	0.0300693
	95	NIWO	UL	0.0428584		NIWO	Lignin	353.364	0.00665185
	95	ONAQ	UL	0.069259		ONAQ	Lignin	353.364	0.00768
	95	OSBS	UL	0.0266351		OSBS	Lignin	353.364	0.0232539
	95	PUUM	UL	0.1202		PUUM	Lignin	353.364	0.00916004
	95	SCBI	UL	0.14186		SCBI	Lignin	353.364	0.0329069
	95	SJER	UL	0.0569618		SJER	Lignin	353.364	0.00752724
	95	SRER	UL	0.0557674		SRER	Lignin	353.364	0.00391997
	95	TALL	UL	0.0462826		TALL	Lignin	353.364	0.0144544
	95	TOOL	UL	0.0313198		TOOL	Lignin	353.364	0.00450817
	95	UNDE	UL	0.0659706		UNDE	Lignin	353.364	0.0330104
	95	WOOD	UL	0.130825		WOOD	Lignin	353.364	0.00623297
	95	WREF	UL	0.0206499		WREF	Lignin	353.364	0.00955464
	95	YELL	UL	0.085542		YELL	Lignin	353.364	0.00666864
	109	BONA	UL	0.0582843		BONA	Lignin	359.091	0.0074312
	109	CPER	UL	0.0547852		CPER	Lignin	359.091	0.00654844
	109	DSNY	UL	0.045305		DSNY	Lignin	359.091	0.00409847
	109	GRSM	UL	0.0702487		GRSM	Lignin	359.091	0.0260826
	109	HARV	UL	0.04174		HARV	Lignin	359.091	0.015324
	109	KONZ	UL	0.111128		KONZ	Lignin	359.091	0.00791692
	109	LENO	UL	0.0583859		LENO	Lignin	359.091	0.0294734
	109	NIWO	UL	0.0458159		NIWO	Lignin	359.091	0.00663054
	109	ONAQ	UL	0.0643273		ONAQ	Lignin	359.091	0.00765038
	109	OSBS	UL	0.026156		OSBS	Lignin	359.091	0.0228954
	109	PUUM	UL	0.123925		PUUM	Lignin	359.091	0.00910972
	109	SCBI	UL	0.131507		SCBI	Lignin	359.091	0.0330251
	109	SJER	UL	0.0648009		SJER	Lignin	359.091	0.00743844
	109	SRER	UL	0.0424477		SRER	Lignin	359.091	0.00388467
	109	TALL	UL	0.0489141		TALL	Lignin	359.091	0.0145251
	109	TOOL	UL	0.028287		TOOL	Lignin	359.091	0.00449684
	109	UNDE	UL	0.0643855		UNDE	Lignin	359.091	0.0335477
	109	WOOD	UL	0.100676		WOOD	Lignin	359.091	0.00621977
	109	WREF	UL	0.0223451		WREF	Lignin	359.091	0.00935735
	109	YELL	UL	0.0802153		YELL	Lignin	359.091	0.00666991
	123	BONA	UL	0.0586407		BONA	Lignin	364.818	0.00742672
	123	CPER	UL	0.0550891		CPER	Lignin	364.818	0.00649991
	123	DSNY	UL	0.046813		DSNY	Lignin	364.818	0.00407029
	123	GRSM	UL	0.0727391		GRSM	Lignin	364.818	0.0262578
	123	HARV	UL	0.0403128		HARV	Lignin	364.818	0.0162299
	123	KONZ	UL	0.117664		KONZ	Lignin	364.818	0.00789118
	123	LENO	UL	0.0714817		LENO	Lignin	364.818	0.028862
	123	NIWO	UL	0.0495723		NIWO	Lignin	364.818	0.00661213
	123	ONAQ	UL	0.0634842		ONAQ	Lignin	364.818	0.00761719
	123	OSBS	UL	0.0311576		OSBS	Lignin	364.818	0.0224562
	123	PUUM	UL	0.12637		PUUM	Lignin	364.818	0.00906002
	123	SCBI	UL	0.12473		SCBI	Lignin	364.818	0.0328908
	123	SJER	UL	0.0793447		SJER	Lignin	364.818	0.00734864
	123	SRER	UL	0.0378121		SRER	Lignin	364.818	0.00384841
	123	TALL	UL	0.0532944		TALL	Lignin	364.818	0.0145686
	123	TOOL	UL	0.0303937		TOOL	Lignin	364.818	0.00448666
	123	UNDE	UL	0.0664559		UNDE	Lignin	364.818	0.0339693
	123	WOOD	UL	0.0869243		WOOD	Lignin	364.818	0.00620129
	123	WREF	UL	0.024175		WREF	Lignin	364.818	0.00916588
	123	YELL	UL	0.0808867		YELL	Lignin	364.818	0.00666719
	137	BONA	UL	0.0547467		BONA	Lignin	370.545	0.00742255
	137	CPER	UL	0.047396		CPER	Lignin	370.545	0.00644651
	137	DSNY	UL	0.0460187		DSNY	Lignin	370.545	0.00404044
	137	GRSM	UL	0.0731773		GRSM	Lignin	370.545	0.0264936
	137	HARV	UL	0.038911		HARV	Lignin	370.545	0.0172214
	137	KONZ	UL	0.0983134		KONZ	Lignin	370.545	0.0078548
	137	LENO	UL	0.078922		LENO	Lignin	370.545	0.0282404
	137	NIWO	UL	0.050083		NIWO	Lignin	370.545	0.00659642
	137	ONAQ	UL	0.0560828		ONAQ	Lignin	370.545	0.00758071
	137	OSBS	UL	0.0353012		OSBS	Lignin	370.545	0.0219667
	137	PUUM	UL	0.11582		PUUM	Lignin	370.545	0.00901051
	137	SCBI	UL	0.10819		SCBI	Lignin	370.545	0.0325063
	137	SJER	UL	0.0560636		SJER	Lignin	370.545	0.00725868
	137	SRER	UL	0.0294861		SRER	Lignin	370.545	0.00381131
	137	TALL	UL	0.0503471		TALL	Lignin	370.545	0.0145831
	137	TOOL	UL	0.0290591		TOOL	Lignin	370.545	0.00447809
	137	UNDE	UL	0.0676949		UNDE	Lignin	370.545	0.0342537
	137	WOOD	UL	0.0799609		WOOD	Lignin	370.545	0.00617774
	137	WREF	UL	0.023675		WREF	Lignin	370.545	0.00897993
	137	YELL	UL	0.0741988		YELL	Lignin	370.545	0.00665991
	151	BONA	UL	0.0588026		BONA	Lignin	376.273	0.00741827
	151	CPER	UL	0.0452591		CPER	Lignin	376.273	0.00638853
	151	DSNY	UL	0.0426715		DSNY	Lignin	376.273	0.00400957
	151	GRSM	UL	0.0835622		GRSM	Lignin	376.273	0.0267631
	151	HARV	UL	0.0405814		HARV	Lignin	376.273	0.0182951
	151	KONZ	UL	0.10122		KONZ	Lignin	376.273	0.00780596
	151	LENO	UL	0.0857243		LENO	Lignin	376.273	0.0276137
	151	NIWO	UL	0.0516368		NIWO	Lignin	376.273	0.00658319
	151	ONAQ	UL	0.0463461		ONAQ	Lignin	376.273	0.00754123
	151	OSBS	UL	0.0419744		OSBS	Lignin	376.273	0.0214552
	151	PUUM	UL	0.113458		PUUM	Lignin	376.273	0.00896077
	151	SCBI	UL	0.113594		SCBI	Lignin	376.273	0.0318795
	151	SJER	UL	0.0507282		SJER	Lignin	376.273	0.00716937
	151	SRER	UL	0.0303684		SRER	Lignin	376.273	0.00377348
	151	TALL	UL	0.0555565		TALL	Lignin	376.273	0.0145673
	151	TOOL	UL	0.0294578		TOOL	Lignin	376.273	0.00447156
	151	UNDE	UL	0.0718633		UNDE	Lignin	376.273	0.0343805
	151	WOOD	UL	0.0733829		WOOD	Lignin	376.273	0.00614938
	151	WREF	UL	0.027973		WREF	Lignin	376.273	0.00879919
	151	YELL	UL	0.0712502		YELL	Lignin	376.273	0.00664752
	179	BONA	UL	0.0507486		BONA	Lignin	382	0.00741359
	179	CPER	UL	0.0376437		CPER	Lignin	382	0.0063267
	179	DSNY	UL	0.0377567		DSNY	Lignin	382	0.00397826
	179	GRSM	UL	0.0743763		GRSM	Lignin	382	0.02704
	179	HARV	UL	0.0348493		HARV	Lignin	382	0.0194431
	179	KONZ	UL	0.0861705		KONZ	Lignin	382	0.00774384
	179	LENO	UL	0.0803085		LENO	Lignin	382	0.0269868
	179	NIWO	UL	0.0520682		NIWO	Lignin	382	0.00657216
	179	ONAQ	UL	0.0416847		ONAQ	Lignin	382	0.0074991
	179	OSBS	UL	0.0333183		OSBS	Lignin	382	0.0209439
	179	PUUM	UL	0.0871677		PUUM	Lignin	382	0.00891046
	179	SCBI	UL	0.0894677		SCBI	Lignin	382	0.0310327
	179	SJER	UL	0.0401364		SJER	Lignin	382	0.00708154
	179	SRER	UL	0.0172182		SRER	Lignin	382	0.00373506
	179	TALL	UL	0.0497288		TALL	Lignin	382	0.0145216
	179	TOOL	UL	0.023155		TOOL	Lignin	382	0.00446739
	179	UNDE	UL	0.062518		UNDE	Lignin	382	0.034337
	179	WOOD	UL	0.0649388		WOOD	Lignin	382	0.00611665
	179	WREF	UL	0.0287379		WREF	Lignin	382	0.00862352
	179	YELL	UL	0.067924		YELL	Lignin	382	0.00662954
	207	BONA	UL	0.0482844		BONA	Lignin	387.727	0.00740855
	207	CPER	UL	0.0401356		CPER	Lignin	387.727	0.00626272
	207	DSNY	UL	0.0352018		DSNY	Lignin	387.727	0.00394697
	207	GRSM	UL	0.0750601		GRSM	Lignin	387.727	0.0272997
	207	HARV	UL	0.0343867		HARV	Lignin	387.727	0.0206481
	207	KONZ	UL	0.0667682		KONZ	Lignin	387.727	0.00766955
	207	LENO	UL	0.084444		LENO	Lignin	387.727	0.0263648
	207	NIWO	UL	0.0496989		NIWO	Lignin	387.727	0.00656288
	207	ONAQ	UL	0.0404045		ONAQ	Lignin	387.727	0.00745484
	207	OSBS	UL	0.0328029		OSBS	Lignin	387.727	0.0204447
	207	PUUM	UL	0.0849705		PUUM	Lignin	387.727	0.00885947
	207	SCBI	UL	0.0763895		SCBI	Lignin	387.727	0.0300097
	207	SJER	UL	0.0388403		SJER	Lignin	387.727	0.00699618
	207	SRER	UL	0.0198676		SRER	Lignin	387.727	0.00369625
	207	TALL	UL	0.0551632		TALL	Lignin	387.727	0.014451
	207	TOOL	UL	0.0216191		TOOL	Lignin	387.727	0.00446564
	207	UNDE	UL	0.0646022		UNDE	Lignin	387.727	0.0341262
	207	WOOD	UL	0.069697		WOOD	Lignin	387.727	0.00608047
	207	WREF	UL	0.0333587		WREF	Lignin	387.727	0.00845303
	207	YELL	UL	0.0631946		YELL	Lignin	387.727	0.00660564
	235	BONA	UL	0.0463855		BONA	Lignin	393.455	0.00740321
	235	CPER	UL	0.0318859		CPER	Lignin	393.455	0.00619832
	235	DSNY	UL	0.0302458		DSNY	Lignin	393.455	0.00391614
	235	GRSM	UL	0.1031		GRSM	Lignin	393.455	0.0275173
	235	HARV	UL	0.0362419		HARV	Lignin	393.455	0.0218871
	235	KONZ	UL	0.0792913		KONZ	Lignin	393.455	0.00758444
	235	LENO	UL	0.0895338		LENO	Lignin	393.455	0.0257526
	235	NIWO	UL	0.0477349		NIWO	Lignin	393.455	0.00655485
	235	ONAQ	UL	0.0367068		ONAQ	Lignin	393.455	0.00740898
	235	OSBS	UL	0.0366667		OSBS	Lignin	393.455	0.0199674
	235	PUUM	UL	0.080118		PUUM	Lignin	393.455	0.00880769
	235	SCBI	UL	0.0686634		SCBI	Lignin	393.455	0.0288562
	235	SJER	UL	0.0355511		SJER	Lignin	393.455	0.00691423
	235	SRER	UL	0.0120505		SRER	Lignin	393.455	0.00365726
	235	TALL	UL	0.0538995		TALL	Lignin	393.455	0.0143606
	235	TOOL	UL	0.0194673		TOOL	Lignin	393.455	0.00446633
	235	UNDE	UL	0.0649056		UNDE	Lignin	393.455	0.0337548
	235	WOOD	UL	0.0660121		WOOD	Lignin	393.455	0.00604177
	235	WREF	UL	0.0342495		WREF	Lignin	393.455	0.00828786
	235	YELL	UL	0.0567877		YELL	Lignin	393.455	0.00657555
	263	BONA	UL	0.0471904		BONA	Lignin	399.182	0.00739763
	263	CPER	UL	0.0376002		CPER	Lignin	399.182	0.00613518
	263	DSNY	UL	0.0296768		DSNY	Lignin	399.182	0.00388621
	263	GRSM	UL	0.0949383		GRSM	Lignin	399.182	0.0276672
	263	HARV	UL	0.0369783		HARV	Lignin	399.182	0.0231309
	263	KONZ	UL	0.061473		KONZ	Lignin	399.182	0.00748988
	263	LENO	UL	0.0815512		LENO	Lignin	399.182	0.0251546
	263	NIWO	UL	0.0470311		NIWO	Lignin	399.182	0.00654762
	263	ONAQ	UL	0.0392363		ONAQ	Lignin	399.182	0.00736204
	263	OSBS	UL	0.0397685		OSBS	Lignin	399.182	0.0195207
	263	PUUM	UL	0.0829261		PUUM	Lignin	399.182	0.00875502
	263	SCBI	UL	0.0683835		SCBI	Lignin	399.182	0.0276157
	263	SJER	UL	0.037966		SJER	Lignin	399.182	0.00683658
	263	SRER	UL	0.0157096		SRER	Lignin	399.182	0.00361828
	263	TALL	UL	0.0593006		TALL	Lignin	399.182	0.0142557
	263	TOOL	UL	0.0210247		TOOL	Lignin	399.182	0.0044695
	263	UNDE	UL	0.0727085		UNDE	Lignin	399.182	0.0332317
	263	WOOD	UL	0.0590077		WOOD	Lignin	399.182	0.00600148
	263	WREF	UL	0.0394042		WREF	Lignin	399.182	0.00812813
	263	YELL	UL	0.0577938		YELL	Lignin	399.182	0.00653901
	291	BONA	UL	0.0456458		BONA	Lignin	404.909	0.00739189
	291	CPER	UL	0.0324755		CPER	Lignin	404.909	0.0060749
	291	DSNY	UL	0.0308013		DSNY	Lignin	404.909	0.00385759
	291	GRSM	UL	0.087484		GRSM	Lignin	404.909	0.0277239
	291	HARV	UL	0.0358907		HARV	Lignin	404.909	0.0243445
	291	KONZ	UL	0.0691101		KONZ	Lignin	404.909	0.00738722
	291	LENO	UL	0.0815434		LENO	Lignin	404.909	0.0245746
	291	NIWO	UL	0.0463115		NIWO	Lignin	404.909	0.0065407
	291	ONAQ	UL	0.0361008		ONAQ	Lignin	404.909	0.00731453
	291	OSBS	UL	0.0422226		OSBS	Lignin	404.909	0.0191127
	291	PUUM	UL	0.0654497		PUUM	Lignin	404.909	0.00870137
	291	SCBI	UL	0.0653385		SCBI	Lignin	404.909	0.0263278
	291	SJER	UL	0.0350734		SJER	Lignin	404.909	0.0067641
	291	SRER	UL	0.00991434		SRER	Lignin	404.909	0.00357951
	291	TALL	UL	0.0518357		TALL	Lignin	404.909	0.0141416
	291	TOOL	UL	0.0224383		TOOL	Lignin	404.909	0.00447517
	291	UNDE	UL	0.0773301		UNDE	Lignin	404.909	0.0325678
	291	WOOD	UL	0.0529988		WOOD	Lignin	404.909	0.00596052
	291	WREF	UL	0.0376066		WREF	Lignin	404.909	0.00797394
	291	YELL	UL	0.0543146		YELL	Lignin	404.909	0.00649581
	319	BONA	UL	0.0440672		BONA	Lignin	410.636	0.00738627
	319	CPER	UL	0.0350278		CPER	Lignin	410.636	0.00601907
	319	DSNY	UL	0.0304051		DSNY	Lignin	410.636	0.00383053
	319	GRSM	UL	0.0912163		GRSM	Lignin	410.636	0.0276722
	319	HARV	UL	0.0414269		HARV	Lignin	410.636	0.0254913
	319	KONZ	UL	0.0655129		KONZ	Lignin	410.636	0.00727869
	319	LENO	UL	0.0847035		LENO	Lignin	410.636	0.0240163
	319	NIWO	UL	0.0459753		NIWO	Lignin	410.636	0.00653376
	319	ONAQ	UL	0.0387458		ONAQ	Lignin	410.636	0.00726693
	319	OSBS	UL	0.055042		OSBS	Lignin	410.636	0.0187455
	319	PUUM	UL	0.058109		PUUM	Lignin	410.636	0.00864698
	319	SCBI	UL	0.0635309		SCBI	Lignin	410.636	0.02503
	319	SJER	UL	0.0381419		SJER	Lignin	410.636	0.00669762
	319	SRER	UL	0.0143401		SRER	Lignin	410.636	0.00354114
	319	TALL	UL	0.0546481		TALL	Lignin	410.636	0.0140243
	319	TOOL	UL	0.0236902		TOOL	Lignin	410.636	0.00448324
	319	UNDE	UL	0.0771675		UNDE	Lignin	410.636	0.0317818
	319	WOOD	UL	0.0522721		WOOD	Lignin	410.636	0.00591976
	319	WREF	UL	0.041664		WREF	Lignin	410.636	0.00782566
	319	YELL	UL	0.0544369		YELL	Lignin	410.636	0.00644599
	347	BONA	UL	0.041246		BONA	Lignin	416.364	0.00738137
	347	CPER	UL	0.0312427		CPER	Lignin	416.364	0.00596928
	347	DSNY	UL	0.0305113		DSNY	Lignin	416.364	0.00380509
	347	GRSM	UL	0.0820264		GRSM	Lignin	416.364	0.0275133
	347	HARV	UL	0.0471767		HARV	Lignin	416.364	0.0265368
	347	KONZ	UL	0.0638422		KONZ	Lignin	416.364	0.0071677
	347	LENO	UL	0.0752136		LENO	Lignin	416.364	0.0234823
	347	NIWO	UL	0.0413507		NIWO	Lignin	416.364	0.0065266
	347	ONAQ	UL	0.034774		ONAQ	Lignin	416.364	0.00721972
	347	OSBS	UL	0.052643		OSBS	Lignin	416.364	0.0184128
	347	PUUM	UL	0.0503128		PUUM	Lignin	416.364	0.00859255
	347	SCBI	UL	0.0765679		SCBI	Lignin	416.364	0.0237576
	347	SJER	UL	0.0324023		SJER	Lignin	416.364	0.00663792
	347	SRER	UL	0.0113901		SRER	Lignin	416.364	0.00350339
	347	TALL	UL	0.0576737		TALL	Lignin	416.364	0.0139108
	347	TOOL	UL	0.0208595		TOOL	Lignin	416.364	0.00449333
	347	UNDE	UL	0.0821159		UNDE	Lignin	416.364	0.0309025
	347	WOOD	UL	0.0480378		WOOD	Lignin	416.364	0.00588008
	347	WREF	UL	0.0370638		WREF	Lignin	416.364	0.00768407
	347	YELL	UL	0.049414		YELL	Lignin	416.364	0.00639005
	375	BONA	UL	0.0389435		BONA	Lignin	422.091	0.00737781
	375	CPER	UL	0.030105		CPER	Lignin	422.091	0.00592709
	375	DSNY	UL	0.0275522		DSNY	Lignin	422.091	0.00378127
	375	GRSM	UL	0.0830774		GRSM	Lignin	422.091	0.0272512
	375	HARV	UL	0.0480024		HARV	Lignin	422.091	0.0274454
	375	KONZ	UL	0.053801		KONZ	Lignin	422.091	0.00705764
	375	LENO	UL	0.0733604		LENO	Lignin	422.091	0.0229753
	375	NIWO	UL	0.0370915		NIWO	Lignin	422.091	0.00651909
	375	ONAQ	UL	0.029009		ONAQ	Lignin	422.091	0.00717333
	375	OSBS	UL	0.055061		OSBS	Lignin	422.091	0.0181083
	375	PUUM	UL	0.039344		PUUM	Lignin	422.091	0.00853881
	375	SCBI	UL	0.0722182		SCBI	Lignin	422.091	0.0225399
	375	SJER	UL	0.0319835		SJER	Lignin	422.091	0.00658578
	375	SRER	UL	0.00939866		SRER	Lignin	422.091	0.00346644
	375	TALL	UL	0.0553156		TALL	Lignin	422.091	0.0138083
	375	TOOL	UL	0.0227411		TOOL	Lignin	422.091	0.00450508
	375	UNDE	UL	0.0802306		UNDE	Lignin	422.091	0.0299584
	375	WOOD	UL	0.0451493		WOOD	Lignin	422.091	0.00584232
	375	WREF	UL	0.0349829		WREF	Lignin	422.091	0.00754989
	375	YELL	UL	0.0472213		YELL	Lignin	422.091	0.00632852
	403	BONA	UL	0.0370954		BONA	Lignin	427.818	0.00737623
	403	CPER	UL	0.0216326		CPER	Lignin	427.818	0.00589402
	403	DSNY	UL	0.0236235		DSNY	Lignin	427.818	0.0037591
	403	GRSM	UL	0.0686886		GRSM	Lignin	427.818	0.0268906
	403	HARV	UL	0.0535589		HARV	Lignin	427.818	0.0281803
	403	KONZ	UL	0.0446136		KONZ	Lignin	427.818	0.00695166
	403	LENO	UL	0.0542398		LENO	Lignin	427.818	0.0224975
	403	NIWO	UL	0.0328572		NIWO	Lignin	427.818	0.00651106
	403	ONAQ	UL	0.0257452		ONAQ	Lignin	427.818	0.00712822
	403	OSBS	UL	0.0478244		OSBS	Lignin	427.818	0.0178262
	403	PUUM	UL	0.0406765		PUUM	Lignin	427.818	0.00848648
	403	SCBI	UL	0.0547331		SCBI	Lignin	427.818	0.0214004
	403	SJER	UL	0.0288087		SJER	Lignin	427.818	0.00654198
	403	SRER	UL	0.00578556		SRER	Lignin	427.818	0.0034305
	403	TALL	UL	0.0473199		TALL	Lignin	427.818	0.0137237
	403	TOOL	UL	0.0206787		TOOL	Lignin	427.818	0.00451809
	403	UNDE	UL	0.0701637		UNDE	Lignin	427.818	0.0289758
	403	WOOD	UL	0.0406059		WOOD	Lignin	427.818	0.0058073
	403	WREF	UL	0.0313418		WREF	Lignin	427.818	0.00742383
	403	YELL	UL	0.0396546		YELL	Lignin	427.818	0.00626192
	431	BONA	UL	0.0320654		BONA	Lignin	433.545	0.00737723
	431	CPER	UL	0.027962		CPER	Lignin	433.545	0.00587158
	431	DSNY	UL	0.0235729		DSNY	Lignin	433.545	0.00373859
	431	GRSM	UL	0.0565536		GRSM	Lignin	433.545	0.0264376
	431	HARV	UL	0.0601244		HARV	Lignin	433.545	0.0287064
	431	KONZ	UL	0.0371385		KONZ	Lignin	433.545	0.0068527
	431	LENO	UL	0.0496266		LENO	Lignin	433.545	0.022051
	431	NIWO	UL	0.0293485		NIWO	Lignin	433.545	0.00650236
	431	ONAQ	UL	0.0289121		ONAQ	Lignin	433.545	0.0070848
	431	OSBS	UL	0.0464422		OSBS	Lignin	433.545	0.017561
	431	PUUM	UL	0.0267315		PUUM	Lignin	433.545	0.00843626
	431	SCBI	UL	0.0491137		SCBI	Lignin	433.545	0.0203574
	431	SJER	UL	0.027484		SJER	Lignin	433.545	0.00650727
	431	SRER	UL	0.0101784		SRER	Lignin	433.545	0.00339573
	431	TALL	UL	0.0480374		TALL	Lignin	433.545	0.0136635
	431	TOOL	UL	0.0211684		TOOL	Lignin	433.545	0.00453198
	431	UNDE	UL	0.0627288		UNDE	Lignin	433.545	0.0279785
	431	WOOD	UL	0.0395231		WOOD	Lignin	433.545	0.00577582
	431	WREF	UL	0.0320394		WREF	Lignin	433.545	0.0073065
	431	YELL	UL	0.0424861		YELL	Lignin	433.545	0.00619079
	459	BONA	UL	0.0284466		BONA	Lignin	439.273	0.00738126
	459	CPER	UL	0.0244719		CPER	Lignin	439.273	0.00586039
	459	DSNY	UL	0.0216704		DSNY	Lignin	439.273	0.00371963
	459	GRSM	UL	0.0499591		GRSM	Lignin	439.273	0.0259047
	459	HARV	UL	0.0543713		HARV	Lignin	439.273	0.0290044
	459	KONZ	UL	0.0362069		KONZ	Lignin	439.273	0.00676279
	459	LENO	UL	0.0446925		LENO	Lignin	439.273	0.0216374
	459	NIWO	UL	0.02611		NIWO	Lignin	439.273	0.00649286
	459	ONAQ	UL	0.0278933		ONAQ	Lignin	439.273	0.00704341
	459	OSBS	UL	0.0422452		OSBS	Lignin	439.273	0.0173078
	459	PUUM	UL	0.0378783		PUUM	Lignin	439.273	0.00838882
	459	SCBI	UL	0.0441622		SCBI	Lignin	439.273	0.0194184
	459	SJER	UL	0.0248202		SJER	Lignin	439.273	0.00648207
	459	SRER	UL	0.00713625		SRER	Lignin	439.273	0.00336229
	459	TALL	UL	0.0482889		TALL	Lignin	439.273	0.0136318
	459	TOOL	UL	0.0211009		TOOL	Lignin	439.273	0.00454636
	459	UNDE	UL	0.0571807		UNDE	Lignin	439.273	0.0269868
	459	WOOD	UL	0.0396499		WOOD	Lignin	439.273	0.0057484
	459	WREF	UL	0.0308445		WREF	Lignin	439.273	0.00719828
	459	YELL	UL	0.0397051		YELL	Lignin	439.273	0.00611591
	487	BONA	UL	0.0347025		BONA	Lignin	445	0.00738849
	487	CPER	UL	0.0336674		CPER	Lignin	445	0.0058601
	487	DSNY	UL	0.0235981		DSNY	Lignin	445	0.00370191
	487	GRSM	UL	0.0448368		GRSM	Lignin	445	0.025311
	487	HARV	UL	0.0477175		HARV	Lignin	445	0.0290744
	487	KONZ	UL	0.0322121		KONZ	Lignin	445	0.00668299
	487	LENO	UL	0.0423752		LENO	Lignin	445	0.0212575
	487	NIWO	UL	0.0280379		NIWO	Lignin	445	0.00648247
	487	ONAQ	UL	0.0295391		ONAQ	Lignin	445	0.0070043
	487	OSBS	UL	0.0477243		OSBS	Lignin	445	0.0170619
	487	PUUM	UL	0.0363604		PUUM	Lignin	445	0.00834482
	487	SCBI	UL	0.0384314		SCBI	Lignin	445	0.0185816
	487	SJER	UL	0.0328555		SJER	Lignin	445	0.00646641
	487	SRER	UL	0.00755774		SRER	Lignin	445	0.00333025
	487	TALL	UL	0.0496642		TALL	Lignin	445	0.0136298
	487	TOOL	UL	0.0213369		TOOL	Lignin	445	0.00456084
	487	UNDE	UL	0.0506493		UNDE	Lignin	445	0.0260168
	487	WOOD	UL	0.0384536		WOOD	Lignin	445	0.00572524
	487	WREF	UL	0.034616		WREF	Lignin	445	0.00709918
	487	YELL	UL	0.037563		YELL	Lignin	445	0.00603827
	515	BONA	UL	0.0321013		BONA	Lignin	450.727	0.00739911
	515	CPER	UL	0.0246591		CPER	Lignin	450.727	0.00587035
	515	DSNY	UL	0.0202079		DSNY	Lignin	450.727	0.00368512
	515	GRSM	UL	0.0371514		GRSM	Lignin	450.727	0.0246752
	515	HARV	UL	0.0398707		HARV	Lignin	450.727	0.0289234
	515	KONZ	UL	0.0280381		KONZ	Lignin	450.727	0.00661429
	515	LENO	UL	0.0397008		LENO	Lignin	450.727	0.0209124
	515	NIWO	UL	0.0260541		NIWO	Lignin	450.727	0.0064711
	515	ONAQ	UL	0.0228976		ONAQ	Lignin	450.727	0.00696769
	515	OSBS	UL	0.0378175		OSBS	Lignin	450.727	0.016819
	515	PUUM	UL	0.0295282		PUUM	Lignin	450.727	0.00830489
	515	SCBI	UL	0.0325491		SCBI	Lignin	450.727	0.0178449
	515	SJER	UL	0.0266782		SJER	Lignin	450.727	0.00646033
	515	SRER	UL	0.00497344		SRER	Lignin	450.727	0.00329969
	515	TALL	UL	0.0452518		TALL	Lignin	450.727	0.0136588
	515	TOOL	UL	0.0187247		TOOL	Lignin	450.727	0.00457503
	515	UNDE	UL	0.0425524		UNDE	Lignin	450.727	0.0250824
	515	WOOD	UL	0.0293495		WOOD	Lignin	450.727	0.00570654
	515	WREF	UL	0.0283111		WREF	Lignin	450.727	0.00700927
	515	YELL	UL	0.0273568		YELL	Lignin	450.727	0.00595888
	543	BONA	UL	0.0311987		BONA	Lignin	456.455	0.00741331
	543	CPER	UL	0.0269623		CPER	Lignin	456.455	0.00589082
	543	DSNY	UL	0.0202387		DSNY	Lignin	456.455	0.00366899
	543	GRSM	UL	0.0349956		GRSM	Lignin	456.455	0.0240145
	543	HARV	UL	0.0358854		HARV	Lignin	456.455	0.0285629
	543	KONZ	UL	0.0267283		KONZ	Lignin	456.455	0.00655767
	543	LENO	UL	0.0402209		LENO	Lignin	456.455	0.0206028
	543	NIWO	UL	0.0249795		NIWO	Lignin	456.455	0.00645866
	543	ONAQ	UL	0.0238896		ONAQ	Lignin	456.455	0.00693382
	543	OSBS	UL	0.0484815		OSBS	Lignin	456.455	0.0165752
	543	PUUM	UL	0.0239158		PUUM	Lignin	456.455	0.00826968
	543	SCBI	UL	0.0322134		SCBI	Lignin	456.455	0.0172062
	543	SJER	UL	0.0300646		SJER	Lignin	456.455	0.00646392
	543	SRER	UL	0.00823502		SRER	Lignin	456.455	0.0032707
	543	TALL	UL	0.0498381		TALL	Lignin	456.455	0.0137202
	543	TOOL	UL	0.021504		TOOL	Lignin	456.455	0.00458854
	543	UNDE	UL	0.0403829		UNDE	Lignin	456.455	0.0241957
	543	WOOD	UL	0.0341038		WOOD	Lignin	456.455	0.00569249
	543	WREF	UL	0.0297245		WREF	Lignin	456.455	0.00692858
	543	YELL	UL	0.032442		YELL	Lignin	456.455	0.00587868
	571	BONA	UL	0.0300229		BONA	Lignin	462.182	0.00743126
	571	CPER	UL	0.0238684		CPER	Lignin	462.182	0.00592121
	571	DSNY	UL	0.0197164		DSNY	Lignin	462.182	0.0036532
	571	GRSM	UL	0.0285866		GRSM	Lignin	462.182	0.0233449
	571	HARV	UL	0.0341608		HARV	Lignin	462.182	0.0280096
	571	KONZ	UL	0.0203076		KONZ	Lignin	462.182	0.00651403
	571	LENO	UL	0.0362414		LENO	Lignin	462.182	0.0203296
	571	NIWO	UL	0.0258664		NIWO	Lignin	462.182	0.00644505
	571	ONAQ	UL	0.024161		ONAQ	Lignin	462.182	0.00690289
	571	OSBS	UL	0.0511512		OSBS	Lignin	462.182	0.0163268
	571	PUUM	UL	0.0254015		PUUM	Lignin	462.182	0.00823977
	571	SCBI	UL	0.0269795		SCBI	Lignin	462.182	0.0166633
	571	SJER	UL	0.0279839		SJER	Lignin	462.182	0.00647727
	571	SRER	UL	0.00611616		SRER	Lignin	462.182	0.00324333
	571	TALL	UL	0.0468846		TALL	Lignin	462.182	0.0138153
	571	TOOL	UL	0.0202907		TOOL	Lignin	462.182	0.00460096
	571	UNDE	UL	0.0351623		UNDE	Lignin	462.182	0.0233663
	571	WOOD	UL	0.0295926		WOOD	Lignin	462.182	0.00568328
	571	WREF	UL	0.0285356		WREF	Lignin	462.182	0.00685716
	571	YELL	UL	0.0279202		YELL	Lignin	462.182	0.00579858
						BONA	Lignin	467.909	0.00745261
						CPER	Lignin	467.909	0.0059601
						DSNY	Lignin	467.909	0.00363744
						GRSM	Lignin	467.909	0.0226772
						HARV	Lignin	467.909	0.0272931
						KONZ	Lignin	467.909	0.0064825
						LENO	Lignin	467.909	0.0200933
						NIWO	Lignin	467.909	0.00643004
						ONAQ	Lignin	467.909	0.00687503
						OSBS	Lignin	467.909	0.016075
						PUUM	Lignin	467.909	0.00821534
						SCBI	Lignin	467.909	0.0162065
						SJER	Lignin	467.909	0.00649998
						SRER	Lignin	467.909	0.00321758
						TALL	Lignin	467.909	0.0139418
						TOOL	Lignin	467.909	0.00461208
						UNDE	Lignin	467.909	0.0225963
						WOOD	Lignin	467.909	0.0056788
						WREF	Lignin	467.909	0.00679439
						YELL	Lignin	467.909	0.00571939
						BONA	Lignin	473.636	0.00747659
						CPER	Lignin	473.636	0.00600507
						DSNY	Lignin	473.636	0.00362135
						GRSM	Lignin	473.636	0.0220182
						HARV	Lignin	473.636	0.0264526
						KONZ	Lignin	473.636	0.0064607
						LENO	Lignin	473.636	0.0198936
						NIWO	Lignin	473.636	0.00641328
						ONAQ	Lignin	473.636	0.00685025
						OSBS	Lignin	473.636	0.015825
						PUUM	Lignin	473.636	0.00819616
						SCBI	Lignin	473.636	0.0158201
						SJER	Lignin	473.636	0.0065312
						SRER	Lignin	473.636	0.00319339
						TALL	Lignin	473.636	0.0140936
						TOOL	Lignin	473.636	0.00462185
						UNDE	Lignin	473.636	0.0218817
						WOOD	Lignin	473.636	0.00567864
						WREF	Lignin	473.636	0.00673913
						YELL	Lignin	473.636	0.0056419
						BONA	Lignin	479.364	0.00750237
						CPER	Lignin	479.364	0.00605361
						DSNY	Lignin	479.364	0.00360458
						GRSM	Lignin	479.364	0.021374
						HARV	Lignin	479.364	0.0255262
						KONZ	Lignin	479.364	0.00644629
						LENO	Lignin	479.364	0.0197306
						NIWO	Lignin	479.364	0.00639443
						ONAQ	Lignin	479.364	0.0068286
						OSBS	Lignin	479.364	0.0155817
						PUUM	Lignin	479.364	0.00818202
						SCBI	Lignin	479.364	0.0154906
						SJER	Lignin	479.364	0.00657008
						SRER	Lignin	479.364	0.0031707
						TALL	Lignin	479.364	0.0142643
						TOOL	Lignin	479.364	0.00463022
						UNDE	Lignin	479.364	0.0212189
						WOOD	Lignin	479.364	0.00568241
						WREF	Lignin	479.364	0.00669025
						YELL	Lignin	479.364	0.00556681
						BONA	Lignin	485.091	0.00752914
						CPER	Lignin	485.091	0.00610314
						DSNY	Lignin	485.091	0.00358678
						GRSM	Lignin	485.091	0.0207498
						HARV	Lignin	485.091	0.0245493
						KONZ	Lignin	485.091	0.00643699
						LENO	Lignin	485.091	0.0196046
						NIWO	Lignin	485.091	0.00637315
						ONAQ	Lignin	485.091	0.00681009
						OSBS	Lignin	485.091	0.0153495
						PUUM	Lignin	485.091	0.0081727
						SCBI	Lignin	485.091	0.0152056
						SJER	Lignin	485.091	0.00661579
						SRER	Lignin	485.091	0.00314945
						TALL	Lignin	485.091	0.0144473
						TOOL	Lignin	485.091	0.00463715
						UNDE	Lignin	485.091	0.0206045
						WOOD	Lignin	485.091	0.00568972
						WREF	Lignin	485.091	0.0066467
						YELL	Lignin	485.091	0.00549482
						BONA	Lignin	490.818	0.00755606
						CPER	Lignin	490.818	0.00615103
						DSNY	Lignin	490.818	0.00356762
						GRSM	Lignin	490.818	0.0201499
						HARV	Lignin	490.818	0.0235535
						KONZ	Lignin	490.818	0.0064305
						LENO	Lignin	490.818	0.0195158
						NIWO	Lignin	490.818	0.00634911
						ONAQ	Lignin	490.818	0.00679476
						OSBS	Lignin	490.818	0.0151331
						PUUM	Lignin	490.818	0.00816799
						SCBI	Lignin	490.818	0.0149537
						SJER	Lignin	490.818	0.00666747
						SRER	Lignin	490.818	0.00312957
						TALL	Lignin	490.818	0.0146357
						TOOL	Lignin	490.818	0.00464259
						UNDE	Lignin	490.818	0.0200352
						WOOD	Lignin	490.818	0.00570019
						WREF	Lignin	490.818	0.00660744
						YELL	Lignin	490.818	0.00542656
						BONA	Lignin	496.545	0.00758223
						CPER	Lignin	496.545	0.00619474
						DSNY	Lignin	496.545	0.00354691
						GRSM	Lignin	496.545	0.0195738
						HARV	Lignin	496.545	0.0225647
						KONZ	Lignin	496.545	0.00642411
						LENO	Lignin	496.545	0.0194636
						NIWO	Lignin	496.545	0.00632205
						ONAQ	Lignin	496.545	0.00678253
						OSBS	Lignin	496.545	0.014938
						PUUM	Lignin	496.545	0.00816736
						SCBI	Lignin	496.545	0.0147229
						SJER	Lignin	496.545	0.00672413
						SRER	Lignin	496.545	0.00311095
						TALL	Lignin	496.545	0.014822
						TOOL	Lignin	496.545	0.00464667
						UNDE	Lignin	496.545	0.0195043
						WOOD	Lignin	496.545	0.00571335
						WREF	Lignin	496.545	0.00657126
						YELL	Lignin	496.545	0.00536233
						BONA	Lignin	502.273	0.00760666
						CPER	Lignin	502.273	0.00623179
						DSNY	Lignin	502.273	0.00352455
						GRSM	Lignin	502.273	0.0190177
						HARV	Lignin	502.273	0.0216036
						KONZ	Lignin	502.273	0.00641483
						LENO	Lignin	502.273	0.019447
						NIWO	Lignin	502.273	0.00629174
						ONAQ	Lignin	502.273	0.00677327
						OSBS	Lignin	502.273	0.0147704
						PUUM	Lignin	502.273	0.00817012
						SCBI	Lignin	502.273	0.0145007
						SJER	Lignin	502.273	0.00678469
						SRER	Lignin	502.273	0.00309347
						TALL	Lignin	502.273	0.014998
						TOOL	Lignin	502.273	0.0046496
						UNDE	Lignin	502.273	0.0190037
						WOOD	Lignin	502.273	0.00572869
						WREF	Lignin	502.273	0.00653688
						YELL	Lignin	502.273	0.00530228
						BONA	Lignin	508	0.00762839
						CPER	Lignin	508	0.00625969
						DSNY	Lignin	508	0.00350043
						GRSM	Lignin	508	0.0184787
						HARV	Lignin	508	0.0206878
						KONZ	Lignin	508	0.00639973
						LENO	Lignin	508	0.0194653
						NIWO	Lignin	508	0.00625797
						ONAQ	Lignin	508	0.00676686
						OSBS	Lignin	508	0.0146364
						PUUM	Lignin	508	0.00817557
						SCBI	Lignin	508	0.0142754
						SJER	Lignin	508	0.00684804
						SRER	Lignin	508	0.003077
						TALL	Lignin	508	0.0151551
						TOOL	Lignin	508	0.00465159
						UNDE	Lignin	508	0.0185259
						WOOD	Lignin	508	0.00574569
						WREF	Lignin	508	0.00650302
						YELL	Lignin	508	0.00524652
						BONA	Lignin	513.727	0.00764642
						CPER	Lignin	513.727	0.00627592
						DSNY	Lignin	513.727	0.00347446
						GRSM	Lignin	513.727	0.0179538
						HARV	Lignin	513.727	0.0198318
						KONZ	Lignin	513.727	0.00637585
						LENO	Lignin	513.727	0.0195177
						NIWO	Lignin	513.727	0.00622054
						ONAQ	Lignin	513.727	0.00676317
						OSBS	Lignin	513.727	0.0145421
						PUUM	Lignin	513.727	0.00818299
						SCBI	Lignin	513.727	0.014036
						SJER	Lignin	513.727	0.00691301
						SRER	Lignin	513.727	0.00306142
						TALL	Lignin	513.727	0.0152844
						TOOL	Lignin	513.727	0.00465287
						UNDE	Lignin	513.727	0.0180641
						WOOD	Lignin	513.727	0.00576382
						WREF	Lignin	513.727	0.00646844
						YELL	Lignin	513.727	0.00519518
						BONA	Lignin	519.455	0.00765984
						CPER	Lignin	519.455	0.00627822
						DSNY	Lignin	519.455	0.00344657
						GRSM	Lignin	519.455	0.0174404
						HARV	Lignin	519.455	0.0190464
						KONZ	Lignin	519.455	0.0063406
						LENO	Lignin	519.455	0.0196035
						NIWO	Lignin	519.455	0.0061793
						ONAQ	Lignin	519.455	0.00676209
						OSBS	Lignin	519.455	0.0144929
						PUUM	Lignin	519.455	0.00819174
						SCBI	Lignin	519.455	0.0137733
						SJER	Lignin	519.455	0.00697846
						SRER	Lignin	519.455	0.00304659
						TALL	Lignin	519.455	0.0153778
						TOOL	Lignin	519.455	0.00465365
						UNDE	Lignin	519.455	0.0176124
						WOOD	Lignin	519.455	0.00578258
						WREF	Lignin	519.455	0.006432
						YELL	Lignin	519.455	0.00514835
						BONA	Lignin	525.182	0.00766843
						CPER	Lignin	525.182	0.00626624
						DSNY	Lignin	525.182	0.00341691
						GRSM	Lignin	525.182	0.0169369
						HARV	Lignin	525.182	0.0183314
						KONZ	Lignin	525.182	0.00629333
						LENO	Lignin	525.182	0.019721
						NIWO	Lignin	525.182	0.00613447
						ONAQ	Lignin	525.182	0.00676339
						OSBS	Lignin	525.182	0.0144897
						PUUM	Lignin	525.182	0.00820134
						SCBI	Lignin	525.182	0.0134845
						SJER	Lignin	525.182	0.00704379
						SRER	Lignin	525.182	0.00303243
						TALL	Lignin	525.182	0.0154326
						TOOL	Lignin	525.182	0.00465409
						UNDE	Lignin	525.182	0.0171676
						WOOD	Lignin	525.182	0.00580167
						WREF	Lignin	525.182	0.00639324
						YELL	Lignin	525.182	0.00510577
						BONA	Lignin	530.909	0.00767228
						CPER	Lignin	530.909	0.00624059
						DSNY	Lignin	530.909	0.00338568
						GRSM	Lignin	530.909	0.0164419
						HARV	Lignin	530.909	0.0176824
						KONZ	Lignin	530.909	0.00623434
						LENO	Lignin	530.909	0.0198677
						NIWO	Lignin	530.909	0.00608643
						ONAQ	Lignin	530.909	0.00676683
						OSBS	Lignin	530.909	0.0145314
						PUUM	Lignin	530.909	0.00821148
						SCBI	Lignin	530.909	0.0131706
						SJER	Lignin	530.909	0.00710862
						SRER	Lignin	530.909	0.00301882
						TALL	Lignin	530.909	0.0154491
						TOOL	Lignin	530.909	0.00465433
						UNDE	Lignin	530.909	0.0167276
						WOOD	Lignin	530.909	0.00582091
						WREF	Lignin	530.909	0.006352
						YELL	Lignin	530.909	0.00506706
						BONA	Lignin	536.636	0.0076715
						CPER	Lignin	536.636	0.00620195
						DSNY	Lignin	536.636	0.00335312
						GRSM	Lignin	536.636	0.0159544
						HARV	Lignin	536.636	0.0170954
						KONZ	Lignin	536.636	0.00616402
						LENO	Lignin	536.636	0.0200413
						NIWO	Lignin	536.636	0.00603556
						ONAQ	Lignin	536.636	0.00677216
						OSBS	Lignin	536.636	0.0146171
						PUUM	Lignin	536.636	0.00822181
						SCBI	Lignin	536.636	0.0128324
						SJER	Lignin	536.636	0.00717259
						SRER	Lignin	536.636	0.00300568
						TALL	Lignin	536.636	0.0154277
						TOOL	Lignin	536.636	0.00465453
						UNDE	Lignin	536.636	0.0162908
						WOOD	Lignin	536.636	0.00584008
						WREF	Lignin	536.636	0.00630815
						YELL	Lignin	536.636	0.00503183
						BONA	Lignin	542.364	0.0076662
						CPER	Lignin	542.364	0.0061511
						DSNY	Lignin	542.364	0.00331942
						GRSM	Lignin	542.364	0.0154732
						HARV	Lignin	542.364	0.0165669
						KONZ	Lignin	542.364	0.00608282
						LENO	Lignin	542.364	0.0202392
						NIWO	Lignin	542.364	0.00598223
						ONAQ	Lignin	542.364	0.00677913
						OSBS	Lignin	542.364	0.0147465
						PUUM	Lignin	542.364	0.00823198
						SCBI	Lignin	542.364	0.0124712
						SJER	Lignin	542.364	0.0072353
						SRER	Lignin	542.364	0.00299289
						TALL	Lignin	542.364	0.0153695
						TOOL	Lignin	542.364	0.0046548
						UNDE	Lignin	542.364	0.0158554
						WOOD	Lignin	542.364	0.00585899
						WREF	Lignin	542.364	0.00626153
						YELL	Lignin	542.364	0.00499972
						BONA	Lignin	548.091	0.00765661
						CPER	Lignin	548.091	0.00608908
						DSNY	Lignin	548.091	0.00328482
						GRSM	Lignin	548.091	0.0149978
						HARV	Lignin	548.091	0.0160926
						KONZ	Lignin	548.091	0.00599149
						LENO	Lignin	548.091	0.0204591
						NIWO	Lignin	548.091	0.00592683
						ONAQ	Lignin	548.091	0.00678751
						OSBS	Lignin	548.091	0.0149187
						PUUM	Lignin	548.091	0.00824172
						SCBI	Lignin	548.091	0.0120895
						SJER	Lignin	548.091	0.00729645
						SRER	Lignin	548.091	0.00298038
						TALL	Lignin	548.091	0.0152762
						TOOL	Lignin	548.091	0.00465528
						UNDE	Lignin	548.091	0.0154207
						WOOD	Lignin	548.091	0.00587747
						WREF	Lignin	548.091	0.00621213
						YELL	Lignin	548.091	0.00497037
						BONA	Lignin	553.818	0.00764346
						CPER	Lignin	553.818	0.00601818
						DSNY	Lignin	553.818	0.00324957
						GRSM	Lignin	553.818	0.0145299
						HARV	Lignin	553.818	0.015663
						KONZ	Lignin	553.818	0.00589232
						LENO	Lignin	553.818	0.0206977
						NIWO	Lignin	553.818	0.00586989
						ONAQ	Lignin	553.818	0.00679701
						OSBS	Lignin	553.818	0.0151282
						PUUM	Lignin	553.818	0.00825103
						SCBI	Lignin	553.818	0.0116942
						SJER	Lignin	553.818	0.00735627
						SRER	Lignin	553.818	0.00296809
						TALL	Lignin	553.818	0.0151543
						TOOL	Lignin	553.818	0.00465596
						UNDE	Lignin	553.818	0.0149886
						WOOD	Lignin	553.818	0.00589555
						WREF	Lignin	553.818	0.00616049
						YELL	Lignin	553.818	0.00494326
						BONA	Lignin	559.545	0.00762766
						CPER	Lignin	559.545	0.00594107
						DSNY	Lignin	559.545	0.00321395
						GRSM	Lignin	559.545	0.0140712
						HARV	Lignin	559.545	0.0152676
						KONZ	Lignin	559.545	0.005788
						LENO	Lignin	559.545	0.0209515
						NIWO	Lignin	559.545	0.00581197
						ONAQ	Lignin	559.545	0.00680737
						OSBS	Lignin	559.545	0.0153675
						PUUM	Lignin	559.545	0.00826001
						SCBI	Lignin	559.545	0.0112937
						SJER	Lignin	559.545	0.00741519
						SRER	Lignin	559.545	0.00295597
						TALL	Lignin	559.545	0.0150117
						TOOL	Lignin	559.545	0.00465679
						UNDE	Lignin	559.545	0.0145618
						WOOD	Lignin	559.545	0.00591335
						WREF	Lignin	559.545	0.00610731
						YELL	Lignin	559.545	0.00491785
						BONA	Lignin	565.273	0.00761011
						CPER	Lignin	565.273	0.00586033
						DSNY	Lignin	565.273	0.00317824
						GRSM	Lignin	565.273	0.0136237
						HARV	Lignin	565.273	0.0148971
						KONZ	Lignin	565.273	0.00568109
						LENO	Lignin	565.273	0.0212168
						NIWO	Lignin	565.273	0.00575362
						ONAQ	Lignin	565.273	0.0068183
						OSBS	Lignin	565.273	0.0156287
						PUUM	Lignin	565.273	0.00826878
						SCBI	Lignin	565.273	0.0108951
						SJER	Lignin	565.273	0.00747363
						SRER	Lignin	565.273	0.00294398
						TALL	Lignin	565.273	0.0148562
						TOOL	Lignin	565.273	0.00465772
						UNDE	Lignin	565.273	0.0141428
						WOOD	Lignin	565.273	0.00593098
						WREF	Lignin	565.273	0.0060533
						YELL	Lignin	565.273	0.00489359
						BONA	Lignin	571	0.00759171
						CPER	Lignin	571	0.0057784
						DSNY	Lignin	571	0.00314268
						GRSM	Lignin	571	0.0131887
						HARV	Lignin	571	0.0145427
						KONZ	Lignin	571	0.00557397
						LENO	Lignin	571	0.0214896
						NIWO	Lignin	571	0.00569535
						ONAQ	Lignin	571	0.00682953
						OSBS	Lignin	571	0.0159036
						PUUM	Lignin	571	0.00827745
						SCBI	Lignin	571	0.010505
						SJER	Lignin	571	0.00753206
						SRER	Lignin	571	0.00293209
						TALL	Lignin	571	0.0146952
						TOOL	Lignin	571	0.0046587
						UNDE	Lignin	571	0.0137337
						WOOD	Lignin	571	0.00594854
						WREF	Lignin	571	0.00599912
[truncated: 4,001 more rows]

## Sheet: Fig.3
site	CO2_dec_perc_mean	CO2_dec_perc_mean_noN	source	siteNo
BONA	6.84803	6.5918	Lignin	1
CPER	8.26915	6.12174	Lignin	2
DSNY	5.33887	4.30629	Lignin	3
GRSM	16.0461	10.1934	Lignin	4
HARV	13.8627	8.34611	Lignin	5
KONZ	6.59262	4.98808	Lignin	6
LENO	14.9108	16.3924	Lignin	7
NIWO	6.62241	6.34831	Lignin	8
ONAQ	6.81083	5.3447	Lignin	9
OSBS	6.87172	5.50472	Lignin	10
PUUM	7.4364	6.77927	Lignin	11
SCBI	9.26414	9.47329	Lignin	12
SJER	7.46936	6.77965	Lignin	13
SRER	3.44875	3.1863	Lignin	14
TALL	11.3595	6.92175	Lignin	15
TOOL	3.78702	3.23768	Lignin	16
UNDE	14.7309	12.0645	Lignin	17
WOOD	7.18138	4.92036	Lignin	18
WREF	7.01743	5.87475	Lignin	19
YELL	5.91485	5.17596	Lignin	20
BONA	40.9384	35.5827	Litter	1
CPER	32.9663	28.0176	Litter	2
DSNY	29.0784	25.8011	Litter	3
GRSM	46.4969	48.1572	Litter	4
HARV	35.9832	30.4124	Litter	5
KONZ	44.4923	42.2033	Litter	6
LENO	45.965	44.8736	Litter	7
NIWO	41.3777	30.8021	Litter	8
ONAQ	38.2004	29.5686	Litter	9
OSBS	29.3393	26.9219	Litter	10
PUUM	48.1982	39.7628	Litter	11
SCBI	55.8516	48.5254	Litter	12
SJER	45.1231	33.5267	Litter	13
SRER	23.8084	11.3863	Litter	14
TALL	41.0815	34.8612	Litter	15
TOOL	25.0055	16.1321	Litter	16
UNDE	52.824	42.9107	Litter	17
WOOD	52.0254	43.8332	Litter	18
WREF	25.9195	20.5028	Litter	19
YELL	44.5974	42.4433	Litter	20

## Sheet: Fig.4
Fig. 4 left	predictor	LMM response variable	standardized coefficient	standard error of standardized coefficient	Fig. 4 right	predictor	RFM response variable	IncMSE (%)
	pH	lignin	-0.400689	0.104288		pH	lignin	16.8526
	pH	litter	-0.08197	0.07417		pH	litter	9.53644
	pH	SOC	0.107643	0.12003		pH	SOC	13.0092
	pH	fieldlignin	-0.19015	0.13162		pH	fieldlignin	16.5724
	Silt+Clay	lignin	0.196859	0.0915712		Silt+Clay	lignin	16.2529
	Silt+Clay	litter	NA	NA		Silt+Clay	litter	NA
	Silt+Clay	SOC	-0.279855	0.101877		Silt+Clay	SOC	11.2225
	Silt+Clay	fieldlignin	NA	NA		Silt+Clay	fieldlignin	NA
	Alox	lignin	NA	NA		Alox	lignin	NA
	Alox	litter	NA	NA		Alox	litter	7.70516
	Alox	SOC	-0.109172	0.081021		Alox	SOC	20.1297
	Alox	fieldlignin	0.16977	0.14159		Alox	fieldlignin	21.5907
	Feox	lignin	-0.190906	0.0885475		Feox	lignin	NA
	Feox	litter	-0.4192	0.09383		Feox	litter	12.1788
	Feox	SOC	NA	NA		Feox	SOC	19.2575
	Feox	fieldlignin	-0.44447	0.14797		Feox	fieldlignin	24.4151
	Fecd-ox	lignin	NA	NA		Fecd-ox	lignin	13.1047
	Fecd-ox	litter	NA	NA		Fecd-ox	litter	10.1443
	Fecd-ox	SOC	NA	NA		Fecd-ox	SOC	15.3696
	Fecd-ox	fieldlignin	NA	NA		Fecd-ox	fieldlignin	NA
	FeHCl	lignin	NA	NA		FeHCl	lignin	NA
	FeHCl	litter	0.24432	0.08318		FeHCl	litter	17.7063
	FeHCl	SOC	NA	NA		FeHCl	SOC	15.0747
	FeHCl	fieldlignin	NA	NA		FeHCl	fieldlignin	NA
	Mncd	lignin	0.227634	0.0850004		Mncd	lignin	15.2949
	Mncd	litter	0.24899	0.07964		Mncd	litter	12.5091
	Mncd	SOC	-0.112256	0.071236		Mncd	SOC	14.2162
	Mncd	fieldlignin	0.2084	0.09803		Mncd	fieldlignin	10.5
	Cacd	lignin	0.197254	0.0935278		Cacd	lignin	13.4436
	Cacd	litter	NA	NA		Cacd	litter	11.7385
	Cacd	SOC	-0.148106	0.091655		Cacd	SOC	13.2083
	Cacd	fieldlignin	0.25563	0.11458		Cacd	fieldlignin	9.02172
	Fungal composition	lignin	0.315094	0.0853801		Fungal composition	lignin	23.0426
	Fungal composition	litter	0.26222	0.07665		Fungal composition	litter	22.3035
	Fungal composition	SOC	NA	NA		Fungal composition	SOC	NA
	Fungal composition	fieldlignin	NA	NA		Fungal composition	fieldlignin	NA
	Fungal Chao1	lignin	NA	NA		Fungal Chao1	lignin	NA
	Fungal Chao1	litter	NA	NA		Fungal Chao1	litter	14.2895
	Fungal Chao1	SOC	NA	NA		Fungal Chao1	SOC	NA
	Fungal Chao1	fieldlignin	NA	NA		Fungal Chao1	fieldlignin	NA
	Fungal quantity	lignin	0.229681	0.0759239		Fungal quantity	lignin	19.4505
	Fungal quantity	litter	0.17634	0.0771		Fungal quantity	litter	22.456
	Fungal quantity	SOC	NA	NA		Fungal quantity	SOC	NA
	Fungal quantity	fieldlignin	NA	NA		Fungal quantity	fieldlignin	NA
	Bacterial quantity	lignin	NA	NA		Bacterial quantity	lignin	22.9585
	Bacterial quantity	litter	0.16762	0.07443		Bacterial quantity	litter	29.0913
	Bacterial quantity	SOC	NA	NA		Bacterial quantity	SOC	NA
	Bacterial quantity	fieldlignin	NA	NA		Bacterial quantity	fieldlignin	NA
	Fungal-to-bacterial ratio	lignin	NA	NA		Fungal-to-bacterial ratio	lignin	NA
	Fungal-to-bacterial ratio	litter	NA	NA		Fungal-to-bacterial ratio	litter	8.84266
	Fungal-to-bacterial ratio	SOC	NA	NA		Fungal-to-bacterial ratio	SOC	NA
	Fungal-to-bacterial ratio	fieldlignin	NA	NA		Fungal-to-bacterial ratio	fieldlignin	NA
	Bulk N	lignin	NA	NA		Bulk N	lignin	NA
	Bulk N	litter	0.2275	0.09293		Bulk N	litter	25.2564
	Bulk N	SOC	NA	NA		Bulk N	SOC	NA
	Bulk N	fieldlignin	0.2051	0.11367		Bulk N	fieldlignin	19.59
	Bulk C/N	lignin	0.137302	0.0810347		Bulk C/N	lignin	13.2727
	Bulk C/N	litter	NA	NA		Bulk C/N	litter	NA
	Bulk C/N	SOC	-0.450279	0.080549		Bulk C/N	SOC	23.1018
	Bulk C/N	fieldlignin	0.39041	0.10746		Bulk C/N	fieldlignin	19.2438
	MAT	lignin	0.237237	0.0807042		MAT	lignin	13.5446
	MAT	litter	0.10571	0.07195		MAT	litter	10.9675
	MAT	SOC	0.369135	0.149148		MAT	SOC	12.8499
	MAT	fieldlignin	0.45049	0.14048		MAT	fieldlignin	18.9565
	MAP	lignin	NA	NA		MAP	lignin	17.2764
	MAP	litter	NA	NA		MAP	litter	12.6045
	MAP	SOC	-0.225352	0.168944		MAP	SOC	11.4198
	MAP	fieldlignin	-0.59772	0.19078		MAP	fieldlignin	16.1429

## Sheet: Fig.S1
Fig. S1a	ID	incubation	variable	value	Fig. S1a	ID	variable	value	var	time	Fig. S1b	ID	incubation	variable	value	Fig. S1c	ID	incubation	variable	value
	BONA-M1-3	lab	TotalN	2.14051		BONA-M1-3	NH4_ugN_g_1m_cor	0.153032	NH4	1 m		BONA-M1-3	lab	initial_pH	4.77		BONA-M1-3	lab	MDS1	-1.02585
	BONA-M1-7	lab	TotalN	4.48834		BONA-M1-7	NH4_ugN_g_1m_cor	96.622	NH4	1 m		BONA-M1-7	lab	initial_pH	4.31		BONA-M1-7	lab	MDS1	-1.38484
	BONA-M1-11	lab	TotalN	5.59494		BONA-M1-11	NH4_ugN_g_1m_cor	55.4229	NH4	1 m		BONA-M1-11	lab	initial_pH	4.15		BONA-M1-11	lab	MDS1	-0.530124
	BONA-M1-15	lab	TotalN	2.90546		BONA-M1-15	NH4_ugN_g_1m_cor	0.759263	NH4	1 m		BONA-M1-15	lab	initial_pH	4.53		BONA-M1-15	lab	MDS1	-0.786321
	CPER-M1-3	lab	TotalN	0.88333		CPER-M1-3	NH4_ugN_g_1m_cor	0.294426	NH4	1 m		CPER-M1-3	lab	initial_pH	6.1		CPER-M1-3	lab	MDS1	0.654916
	CPER-M1-7	lab	TotalN	0.889212		CPER-M1-7	NH4_ugN_g_1m_cor	0.191381	NH4	1 m		CPER-M1-7	lab	initial_pH	5.68		CPER-M1-7	lab	MDS1	1.29717
	CPER-M1-11	lab	TotalN	0.796812		CPER-M1-11	NH4_ugN_g_1m_cor	1.06992	NH4	1 m		CPER-M1-11	lab	initial_pH	5.91		CPER-M1-11	lab	MDS1	0.752587
	CPER-M1-15	lab	TotalN	1.00524		CPER-M1-15	NH4_ugN_g_1m_cor	0.760722	NH4	1 m		CPER-M1-15	lab	initial_pH	5.8		CPER-M1-15	lab	MDS1	0.954547
	DSNY-M1-3	lab	TotalN	2.57299		DSNY-M1-3	NH4_ugN_g_1m_cor	1.06648	NH4	1 m		DSNY-M1-3	lab	initial_pH	4.5		DSNY-M1-3	lab	MDS1	0.125409
	DSNY-M1-7	lab	TotalN	1.26141		DSNY-M1-7	NH4_ugN_g_1m_cor	1.25975	NH4	1 m		DSNY-M1-7	lab	initial_pH	4.98		DSNY-M1-7	lab	MDS1	0.222392
	DSNY-M1-11	lab	TotalN	1.4215		DSNY-M1-11	NH4_ugN_g_1m_cor	0	NH4	1 m		DSNY-M1-11	lab	initial_pH	4.88		DSNY-M1-11	lab	MDS1	0.171335
	DSNY-M1-15	lab	TotalN	1.19129		DSNY-M1-15	NH4_ugN_g_1m_cor	0.181237	NH4	1 m		DSNY-M1-15	lab	initial_pH	5.07		DSNY-M1-15	lab	MDS1	-0.178111
	GRSM-M1-3	lab	TotalN	2.579		GRSM-M1-3	NH4_ugN_g_1m_cor	0.214369	NH4	1 m		GRSM-M1-3	lab	initial_pH	4.92		GRSM-M1-3	lab	MDS1	-1.05385
	GRSM-M1-7	lab	TotalN	4.89267		GRSM-M1-7	NH4_ugN_g_1m_cor	0.505198	NH4	1 m		GRSM-M1-7	lab	initial_pH	5.22		GRSM-M1-7	lab	MDS1	-0.728208
	GRSM-M1-11	lab	TotalN	3.6848		GRSM-M1-11	NH4_ugN_g_1m_cor	0.700566	NH4	1 m		GRSM-M1-11	lab	initial_pH	5.4		GRSM-M1-11	lab	MDS1	-1.1306
	GRSM-M1-15	lab	TotalN	2.62667		GRSM-M1-15	NH4_ugN_g_1m_cor	0.528415	NH4	1 m		GRSM-M1-15	lab	initial_pH	5.2		GRSM-M1-15	lab	MDS1	-1.46047
	HARV-M1-3	lab	TotalN	1.16586		HARV-M1-3	NH4_ugN_g_1m_cor	0	NH4	1 m		HARV-M1-3	lab	initial_pH	4.75		HARV-M1-3	lab	MDS1	-1.30269
	HARV-M1-7	lab	TotalN	1.27963		HARV-M1-7	NH4_ugN_g_1m_cor	0	NH4	1 m		HARV-M1-7	lab	initial_pH	4.99		HARV-M1-7	lab	MDS1	-0.791491
	HARV-M1-11	lab	TotalN	1.1307		HARV-M1-11	NH4_ugN_g_1m_cor	0	NH4	1 m		HARV-M1-11	lab	initial_pH	4.65		HARV-M1-11	lab	MDS1	-0.662058
	HARV-M1-15	lab	TotalN	1.30691		HARV-M1-15	NH4_ugN_g_1m_cor	0	NH4	1 m		HARV-M1-15	lab	initial_pH	5.08		HARV-M1-15	lab	MDS1	-0.096675
	KONZ-M1-3	lab	TotalN	3.15779		KONZ-M1-3	NH4_ugN_g_1m_cor	1.05555	NH4	1 m		KONZ-M1-3	lab	initial_pH	6.06		KONZ-M1-3	lab	MDS1	0.721626
	KONZ-M1-7	lab	TotalN	4.41001		KONZ-M1-7	NH4_ugN_g_1m_cor	0.811528	NH4	1 m		KONZ-M1-7	lab	initial_pH	6.45		KONZ-M1-7	lab	MDS1	1.15752
	KONZ-M1-11	lab	TotalN	2.91088		KONZ-M1-11	NH4_ugN_g_1m_cor	0.943674	NH4	1 m		KONZ-M1-11	lab	initial_pH	6.29		KONZ-M1-11	lab	MDS1	0.787067
	KONZ-M1-15	lab	TotalN	3.18884		KONZ-M1-15	NH4_ugN_g_1m_cor	1.02996	NH4	1 m		KONZ-M1-15	lab	initial_pH	6.12		KONZ-M1-15	lab	MDS1	1.32857
	LENO-M1-2	lab	TotalN	1.54071		LENO-M1-2	NH4_ugN_g_1m_cor	0.627044	NH4	1 m		LENO-M1-2	lab	initial_pH	5.25		LENO-M1-2	lab	MDS1	1.64854
	LENO-M1-7	lab	TotalN	2.0406		LENO-M1-7	NH4_ugN_g_1m_cor	0.626964	NH4	1 m		LENO-M1-7	lab	initial_pH	4.64		LENO-M1-7	lab	MDS1	0.865439
	LENO-M1-11	lab	TotalN	2.0803		LENO-M1-11	NH4_ugN_g_1m_cor	0.966083	NH4	1 m		LENO-M1-11	lab	initial_pH	4.8		LENO-M1-11	lab	MDS1	1.6438
	LENO-M1-15	lab	TotalN	2.04857		LENO-M1-15	NH4_ugN_g_1m_cor	1.01476	NH4	1 m		LENO-M1-15	lab	initial_pH	5.08		LENO-M1-15	lab	MDS1	1.65572
	NIWO-M1-1	lab	TotalN	1.83833		NIWO-M1-1	NH4_ugN_g_1m_cor	0	NH4	1 m		NIWO-M1-1	lab	initial_pH	5.22		NIWO-M1-1	lab	MDS1	-0.449979
	NIWO-M1-5	lab	TotalN	3.46602		NIWO-M1-5	NH4_ugN_g_1m_cor	0	NH4	1 m		NIWO-M1-5	lab	initial_pH	4.75		NIWO-M1-5	lab	MDS1	-0.551265
	NIWO-M1-6	lab	TotalN	4.17249		NIWO-M1-6	NH4_ugN_g_1m_cor	0.770043	NH4	1 m		NIWO-M1-6	lab	initial_pH	4.49		NIWO-M1-6	lab	MDS1	0.59049
	NIWO-M1-11	lab	TotalN	3.28276		NIWO-M1-11	NH4_ugN_g_1m_cor	0.158129	NH4	1 m		NIWO-M1-11	lab	initial_pH	5.14		NIWO-M1-11	lab	MDS1	-0.65776
	ONAQ-M1-3	lab	TotalN	0.964453		ONAQ-M1-3	NH4_ugN_g_1m_cor	0.451766	NH4	1 m		ONAQ-M1-3	lab	initial_pH	8.73		ONAQ-M1-3	lab	MDS1	1.09894
	ONAQ-M1-7	lab	TotalN	1.21751		ONAQ-M1-7	NH4_ugN_g_1m_cor	0.305679	NH4	1 m		ONAQ-M1-7	lab	initial_pH	8.47		ONAQ-M1-7	lab	MDS1	1.31445
	ONAQ-M1-11	lab	TotalN	1.23047		ONAQ-M1-11	NH4_ugN_g_1m_cor	0.202862	NH4	1 m		ONAQ-M1-11	lab	initial_pH	8.54		ONAQ-M1-11	lab	MDS1	1.18596
	ONAQ-M1-15	lab	TotalN	1.31561		ONAQ-M1-15	NH4_ugN_g_1m_cor	1.03455	NH4	1 m		ONAQ-M1-15	lab	initial_pH	8.44		ONAQ-M1-15	lab	MDS1	0.752519
	OSBS-M1-3	lab	TotalN	0.306365		OSBS-M1-3	NH4_ugN_g_1m_cor	0	NH4	1 m		OSBS-M1-3	lab	initial_pH	5.61		OSBS-M1-3	lab	MDS1	0.299064
	OSBS-M1-7	lab	TotalN	0.306365		OSBS-M1-7	NH4_ugN_g_1m_cor	0	NH4	1 m		OSBS-M1-7	lab	initial_pH	5.63		OSBS-M1-7	lab	MDS1	-0.0407088
	OSBS-M1-11	lab	TotalN	0.321715		OSBS-M1-11	NH4_ugN_g_1m_cor	0	NH4	1 m		OSBS-M1-11	lab	initial_pH	5.84		OSBS-M1-11	lab	MDS1	0.389152
	OSBS-M1-15	lab	TotalN	0.291016		OSBS-M1-15	NH4_ugN_g_1m_cor	0	NH4	1 m		OSBS-M1-15	lab	initial_pH	5.46		OSBS-M1-15	lab	MDS1	0.530325
	PUUM-M1-2	lab	TotalN	10.3297		PUUM-M1-2	NH4_ugN_g_1m_cor	0	NH4	1 m		PUUM-M1-2	lab	initial_pH	4.86		PUUM-M1-2	lab	MDS1	-0.97958
	PUUM-M1-7	lab	TotalN	11.3987		PUUM-M1-7	NH4_ugN_g_1m_cor	2.39689	NH4	1 m		PUUM-M1-7	lab	initial_pH	4.36		PUUM-M1-7	lab	MDS1	-1.37332
	PUUM-M1-13	lab	TotalN	13.2948		PUUM-M1-13	NH4_ugN_g_1m_cor	0	NH4	1 m		PUUM-M1-13	lab	initial_pH	4.44		PUUM-M1-13	lab	MDS1	-1.39951
	PUUM-M1-16	lab	TotalN	12.2136		PUUM-M1-16	NH4_ugN_g_1m_cor	2.04015	NH4	1 m		PUUM-M1-16	lab	initial_pH	5		PUUM-M1-16	lab	MDS1	-0.765154
	SCBI-M1-3	lab	TotalN	1.37163		SCBI-M1-3	NH4_ugN_g_1m_cor	0.225832	NH4	1 m		SCBI-M1-3	lab	initial_pH	4.98		SCBI-M1-3	lab	MDS1	-1.19927
	SCBI-M1-7	lab	TotalN	3.46391		SCBI-M1-7	NH4_ugN_g_1m_cor	0.825693	NH4	1 m		SCBI-M1-7	lab	initial_pH	6.52		SCBI-M1-7	lab	MDS1	-0.158172
	SCBI-M1-11	lab	TotalN	5.09491		SCBI-M1-11	NH4_ugN_g_1m_cor	0.665891	NH4	1 m		SCBI-M1-11	lab	initial_pH	6.14		SCBI-M1-11	lab	MDS1	-0.0412147
	SCBI-M1-15	lab	TotalN	3.28414		SCBI-M1-15	NH4_ugN_g_1m_cor	0.3838	NH4	1 m		SCBI-M1-15	lab	initial_pH	6.64		SCBI-M1-15	lab	MDS1	0.524519
	SJER-M1-3	lab	TotalN	1.06815		SJER-M1-3	NH4_ugN_g_1m_cor	0.879469	NH4	1 m		SJER-M1-3	lab	initial_pH	6.35		SJER-M1-3	lab	MDS1	0.498005
	SJER-M1-7	lab	TotalN	1.47553		SJER-M1-7	NH4_ugN_g_1m_cor	0.411252	NH4	1 m		SJER-M1-7	lab	initial_pH	6.26		SJER-M1-7	lab	MDS1	1.42646
	SJER-M1-11	lab	TotalN	0.848448		SJER-M1-11	NH4_ugN_g_1m_cor	0.433744	NH4	1 m		SJER-M1-11	lab	initial_pH	5.95		SJER-M1-11	lab	MDS1	1.70051
	SJER-M1-15	lab	TotalN	1.8335		SJER-M1-15	NH4_ugN_g_1m_cor	0.751697	NH4	1 m		SJER-M1-15	lab	initial_pH	6.45		SJER-M1-15	lab	MDS1	1.06105
	SRER-M1-3	lab	TotalN	0.409977		SRER-M1-3	NH4_ugN_g_1m_cor	0.774519	NH4	1 m		SRER-M1-3	lab	initial_pH	6.04		SRER-M1-3	lab	MDS1	0.514106
	SRER-M1-7	lab	TotalN	0.369576		SRER-M1-7	NH4_ugN_g_1m_cor	0.789144	NH4	1 m		SRER-M1-7	lab	initial_pH	6.04		SRER-M1-7	lab	MDS1	0.594525
	SRER-M1-11	lab	TotalN	0.360466		SRER-M1-11	NH4_ugN_g_1m_cor	0.331386	NH4	1 m		SRER-M1-11	lab	initial_pH	7.23		SRER-M1-11	lab	MDS1	0.951216
	SRER-M1-15	lab	TotalN	0.689993		SRER-M1-15	NH4_ugN_g_1m_cor	0.322718	NH4	1 m		SRER-M1-15	lab	initial_pH	6.73		SRER-M1-15	lab	MDS1	1.113
	TALL-M1-3	lab	TotalN	0.655494		TALL-M1-3	NH4_ugN_g_1m_cor	0.816565	NH4	1 m		TALL-M1-3	lab	initial_pH	5.82		TALL-M1-3	lab	MDS1	-0.635801
	TALL-M1-7	lab	TotalN	1.04595		TALL-M1-7	NH4_ugN_g_1m_cor	0.676315	NH4	1 m		TALL-M1-7	lab	initial_pH	5.33		TALL-M1-7	lab	MDS1	-0.786742
	TALL-M1-11	lab	TotalN	0.82642		TALL-M1-11	NH4_ugN_g_1m_cor	0.694802	NH4	1 m		TALL-M1-11	lab	initial_pH	4.73		TALL-M1-11	lab	MDS1	-0.0585764
	TALL-M1-15	lab	TotalN	0.777813		TALL-M1-15	NH4_ugN_g_1m_cor	0.968519	NH4	1 m		TALL-M1-15	lab	initial_pH	5.27		TALL-M1-15	lab	MDS1	-0.459245
	TOOL-M1-1	lab	TotalN	4.78544		TOOL-M1-1	NH4_ugN_g_1m_cor	0.0415744	NH4	1 m		TOOL-M1-1	lab	initial_pH	5.69		TOOL-M1-1	lab	MDS1	0.113102
	TOOL-M1-5	lab	TotalN	1.81335		TOOL-M1-5	NH4_ugN_g_1m_cor	0.0380563	NH4	1 m		TOOL-M1-5	lab	initial_pH	5.46		TOOL-M1-5	lab	MDS1	-0.54666
	TOOL-M1-7	lab	TotalN	2.26008		TOOL-M1-7	NH4_ugN_g_1m_cor	0.0193294	NH4	1 m		TOOL-M1-7	lab	initial_pH	5.44		TOOL-M1-7	lab	MDS1	-1.31251
	TOOL-M1-12	lab	TotalN	1.94594		TOOL-M1-12	NH4_ugN_g_1m_cor	0.00772724	NH4	1 m		TOOL-M1-12	lab	initial_pH	5.09		TOOL-M1-12	lab	MDS1	-0.500159
	UNDE-M1-3	lab	TotalN	1.54876		UNDE-M1-3	NH4_ugN_g_1m_cor	0.413255	NH4	1 m		UNDE-M1-3	lab	initial_pH	5.04		UNDE-M1-3	lab	MDS1	-1.36392
	UNDE-M1-7	lab	TotalN	1.8879		UNDE-M1-7	NH4_ugN_g_1m_cor	0.511731	NH4	1 m		UNDE-M1-7	lab	initial_pH	4.99		UNDE-M1-7	lab	MDS1	-1.70424
	UNDE-M1-11	lab	TotalN	2.05263		UNDE-M1-11	NH4_ugN_g_1m_cor	0.193021	NH4	1 m		UNDE-M1-11	lab	initial_pH	4.66		UNDE-M1-11	lab	MDS1	-1.33742
	UNDE-M1-15	lab	TotalN	2.53368		UNDE-M1-15	NH4_ugN_g_1m_cor	0.628907	NH4	1 m		UNDE-M1-15	lab	initial_pH	4.88		UNDE-M1-15	lab	MDS1	-0.736336
	WOOD-M1-3	lab	TotalN	3.19455		WOOD-M1-3	NH4_ugN_g_1m_cor	0.682635	NH4	1 m		WOOD-M1-3	lab	initial_pH	7.21		WOOD-M1-3	lab	MDS1	0.308344
	WOOD-M1-7	lab	TotalN	5.25214		WOOD-M1-7	NH4_ugN_g_1m_cor	0.956656	NH4	1 m		WOOD-M1-7	lab	initial_pH	7.67		WOOD-M1-7	lab	MDS1	1.27096
	WOOD-M1-12	lab	TotalN	3.76531		WOOD-M1-12	NH4_ugN_g_1m_cor	1.81638	NH4	1 m		WOOD-M1-12	lab	initial_pH	7.45		WOOD-M1-12	lab	MDS1	0.859522
	WOOD-M1-15	lab	TotalN	3.15422		WOOD-M1-15	NH4_ugN_g_1m_cor	1.53129	NH4	1 m		WOOD-M1-15	lab	initial_pH	7.68		WOOD-M1-15	lab	MDS1	0.553219
	WREF-M1-3	lab	TotalN	1.14238		WREF-M1-3	NH4_ugN_g_1m_cor	0.0594581	NH4	1 m		WREF-M1-3	lab	initial_pH	5.62		WREF-M1-3	lab	MDS1	-1.38384
	WREF-M1-7	lab	TotalN	0.914189		WREF-M1-7	NH4_ugN_g_1m_cor	0.516785	NH4	1 m		WREF-M1-7	lab	initial_pH	5.76		WREF-M1-7	lab	MDS1	-1.18727
	WREF-M1-11	lab	TotalN	0.925813		WREF-M1-11	NH4_ugN_g_1m_cor	0.486417	NH4	1 m		WREF-M1-11	lab	initial_pH	5.53		WREF-M1-11	lab	MDS1	-1.18681
	WREF-M1-15	lab	TotalN	1.22232		WREF-M1-15	NH4_ugN_g_1m_cor	0.794821	NH4	1 m		WREF-M1-15	lab	initial_pH	5.78		WREF-M1-15	lab	MDS1	-1.34798
	YELL-M1-3	lab	TotalN	2.43451		YELL-M1-3	NH4_ugN_g_1m_cor	0.975783	NH4	1 m		YELL-M1-3	lab	initial_pH	6.24		YELL-M1-3	lab	MDS1	1.28627
	YELL-M1-7	lab	TotalN	2.60638		YELL-M1-7	NH4_ugN_g_1m_cor	1.16273	NH4	1 m		YELL-M1-7	lab	initial_pH	6.17		YELL-M1-7	lab	MDS1	0.816337
	YELL-M1-11	lab	TotalN	5.9308		YELL-M1-11	NH4_ugN_g_1m_cor	1.43051	NH4	1 m		YELL-M1-11	lab	initial_pH	6.6		YELL-M1-11	lab	MDS1	0.510489
	YELL-M1-16	lab	TotalN	2.99752		YELL-M1-16	NH4_ugN_g_1m_cor	2.34994	NH4	1 m		YELL-M1-16	lab	initial_pH	6.57		YELL-M1-16	lab	MDS1	0.850304
	BONA-M2-3	lab	TotalN	0.936568		BONA-M2-3	NH4_ugN_g_1m_cor	0.0736672	NH4	1 m		BONA-M2-3	lab	initial_pH	5.13		BONA-M2-3	lab	MDS1	-1.63699
	BONA-M2-7	lab	TotalN	0.700721		BONA-M2-7	NH4_ugN_g_1m_cor	0	NH4	1 m		BONA-M2-7	lab	initial_pH	4.77		BONA-M2-7	lab	MDS1	-0.94139
	BONA-M2-11	lab	TotalN	1.64554		BONA-M2-11	NH4_ugN_g_1m_cor	0.603292	NH4	1 m		BONA-M2-11	lab	initial_pH	4.51		BONA-M2-11	lab	MDS1	-1.37636
	BONA-M2-15	lab	TotalN	0.684088		BONA-M2-15	NH4_ugN_g_1m_cor	0	NH4	1 m		BONA-M2-15	lab	initial_pH	5.53		BONA-M2-15	lab	MDS1	-1.59882
	CPER-M2-3	lab	TotalN	0.749433		CPER-M2-3	NH4_ugN_g_1m_cor	0.172986	NH4	1 m		CPER-M2-3	lab	initial_pH	6.65		CPER-M2-3	lab	MDS1	0.871756
	CPER-M2-7	lab	TotalN	0.761207		CPER-M2-7	NH4_ugN_g_1m_cor	0.330377	NH4	1 m		CPER-M2-7	lab	initial_pH	6.63		CPER-M2-7	lab	MDS1	0.844142
	CPER-M2-11	lab	TotalN	0.549749		CPER-M2-11	NH4_ugN_g_1m_cor	0.210026	NH4	1 m		CPER-M2-11	lab	initial_pH	7.07		CPER-M2-11	lab	MDS1	1.35806
	CPER-M2-15	lab	TotalN	0.658541		CPER-M2-15	NH4_ugN_g_1m_cor	0.0644895	NH4	1 m		CPER-M2-15	lab	initial_pH	6.67		CPER-M2-15	lab	MDS1	0.506542
	DSNY-M2-3	lab	TotalN	0.502075		DSNY-M2-3	NH4_ugN_g_1m_cor	0	NH4	1 m		DSNY-M2-3	lab	initial_pH	4.99		DSNY-M2-3	lab	MDS1	0.0734517
	DSNY-M2-7	lab	TotalN	1.14453		DSNY-M2-7	NH4_ugN_g_1m_cor	0.135671	NH4	1 m		DSNY-M2-7	lab	initial_pH	5.11		DSNY-M2-7	lab	MDS1	0.113715
	DSNY-M2-11	lab	TotalN	1.04352		DSNY-M2-11	NH4_ugN_g_1m_cor	0.0785683	NH4	1 m		DSNY-M2-11	lab	initial_pH	5.08		DSNY-M2-11	lab	MDS1	-0.0408377
	DSNY-M2-15	lab	TotalN	0.719881		DSNY-M2-15	NH4_ugN_g_1m_cor	0.421623	NH4	1 m		DSNY-M2-15	lab	initial_pH	5.16		DSNY-M2-15	lab	MDS1	-0.301074
	GRSM-M2-3	lab	TotalN	1.48927		GRSM-M2-3	NH4_ugN_g_1m_cor	0.3743	NH4	1 m		GRSM-M2-3	lab	initial_pH	4.96		GRSM-M2-3	lab	MDS1	0.216896
	GRSM-M2-7	lab	TotalN	1.58218		GRSM-M2-7	NH4_ugN_g_1m_cor	0.277823	NH4	1 m		GRSM-M2-7	lab	initial_pH	5.35		GRSM-M2-7	lab	MDS1	-1.06217
	GRSM-M2-11	lab	TotalN	1.64931		GRSM-M2-11	NH4_ugN_g_1m_cor	0.54011	NH4	1 m		GRSM-M2-11	lab	initial_pH	5.58		GRSM-M2-11	lab	MDS1	-0.0947439
	GRSM-M2-15	lab	TotalN	2.02171		GRSM-M2-15	NH4_ugN_g_1m_cor	0.0854899	NH4	1 m		GRSM-M2-15	lab	initial_pH	5.13		GRSM-M2-15	lab	MDS1	-0.466945
	HARV-M2-3	lab	TotalN	1.13365		HARV-M2-3	NH4_ugN_g_1m_cor	0	NH4	1 m		HARV-M2-3	lab	initial_pH	5.02		HARV-M2-3	lab	MDS1	-0.843983
	HARV-M2-7	lab	TotalN	0.460321		HARV-M2-7	NH4_ugN_g_1m_cor	0	NH4	1 m		HARV-M2-7	lab	initial_pH	4.88		HARV-M2-7	lab	MDS1	-0.487393
	HARV-M2-11	lab	TotalN	0.896177		HARV-M2-11	NH4_ugN_g_1m_cor	0.121807	NH4	1 m		HARV-M2-11	lab	initial_pH	4.66		HARV-M2-11	lab	MDS1	-0.607132
	HARV-M2-15	lab	TotalN	0.867019		HARV-M2-15	NH4_ugN_g_1m_cor	0.153278	NH4	1 m		HARV-M2-15	lab	initial_pH	5.13		HARV-M2-15	lab	MDS1	-0.398533
	LENO-M2-2	lab	TotalN	1.39456		LENO-M2-2	NH4_ugN_g_1m_cor	1.41482	NH4	1 m		LENO-M2-2	lab	initial_pH	4.75		LENO-M2-2	lab	MDS1	1.10393
	LENO-M2-7	lab	TotalN	1.55344		LENO-M2-7	NH4_ugN_g_1m_cor	6.00903	NH4	1 m		LENO-M2-7	lab	initial_pH	4.66		LENO-M2-7	lab	MDS1	0.744366
	LENO-M2-11	lab	TotalN	1.47542		LENO-M2-11	NH4_ugN_g_1m_cor	6.92475	NH4	1 m		LENO-M2-11	lab	initial_pH	4.74		LENO-M2-11	lab	MDS1	1.21963
	LENO-M2-15	lab	TotalN	1.71957		LENO-M2-15	NH4_ugN_g_1m_cor	4.57631	NH4	1 m		LENO-M2-15	lab	initial_pH	4.66		LENO-M2-15	lab	MDS1	1.78292
	NIWO-M2-1	lab	TotalN	1.49393		NIWO-M2-1	NH4_ugN_g_1m_cor	0	NH4	1 m		NIWO-M2-1	lab	initial_pH	5.45		NIWO-M2-1	lab	MDS1	-0.752705
	NIWO-M2-5	lab	TotalN	1.57363		NIWO-M2-5	NH4_ugN_g_1m_cor	0	NH4	1 m		NIWO-M2-5	lab	initial_pH	5.03		NIWO-M2-5	lab	MDS1	-0.320713
	NIWO-M2-6	lab	TotalN	2.84675		NIWO-M2-6	NH4_ugN_g_1m_cor	0	NH4	1 m		NIWO-M2-6	lab	initial_pH	4.68		NIWO-M2-6	lab	MDS1	-0.0733225
	NIWO-M2-11	lab	TotalN	1.9387		NIWO-M2-11	NH4_ugN_g_1m_cor	0.0178784	NH4	1 m		NIWO-M2-11	lab	initial_pH	5		NIWO-M2-11	lab	MDS1	-0.981044
	ONAQ-M2-3	lab	TotalN	0.664865		ONAQ-M2-3	NH4_ugN_g_1m_cor	0.49087	NH4	1 m		ONAQ-M2-3	lab	initial_pH	9.22		ONAQ-M2-3	lab	MDS1	0.360321
	ONAQ-M2-7	lab	TotalN	0.871465		ONAQ-M2-7	NH4_ugN_g_1m_cor	0.647727	NH4	1 m		ONAQ-M2-7	lab	initial_pH	9.01		ONAQ-M2-7	lab	MDS1	1.34564
	ONAQ-M2-11	lab	TotalN	0.930092		ONAQ-M2-11	NH4_ugN_g_1m_cor	0.507276	NH4	1 m		ONAQ-M2-11	lab	initial_pH	8.72		ONAQ-M2-11	lab	MDS1	1.03388
	ONAQ-M2-15	lab	TotalN	0.776173		ONAQ-M2-15	NH4_ugN_g_1m_cor	0.271354	NH4	1 m		ONAQ-M2-15	lab	initial_pH	8.73		ONAQ-M2-15	lab	MDS1	0.0467958
	OSBS-M2-3	lab	TotalN	0.1		OSBS-M2-3	NH4_ugN_g_1m_cor	0	NH4	1 m		OSBS-M2-3	lab	initial_pH	6.01		OSBS-M2-3	lab	MDS1	0.963622
	OSBS-M2-7	lab	TotalN	0.1		OSBS-M2-7	NH4_ugN_g_1m_cor	0	NH4	1 m		OSBS-M2-7	lab	initial_pH	5.99		OSBS-M2-7	lab	MDS1	0.532411
	OSBS-M2-11	lab	TotalN	0.1		OSBS-M2-11	NH4_ugN_g_1m_cor	0.0431354	NH4	1 m		OSBS-M2-11	lab	initial_pH	5.9		OSBS-M2-11	lab	MDS1	0.513864
	OSBS-M2-15	lab	TotalN	0.1		OSBS-M2-15	NH4_ugN_g_1m_cor	0	NH4	1 m		OSBS-M2-15	lab	initial_pH	5.64		OSBS-M2-15	lab	MDS1	0.447903
	PUUM-M2-2	lab	TotalN	8.65107		PUUM-M2-2	NH4_ugN_g_1m_cor	1.20985	NH4	1 m		PUUM-M2-2	lab	initial_pH	4.95		PUUM-M2-2	lab	MDS1	-1.70988
	PUUM-M2-7	lab	TotalN	8.12792		PUUM-M2-7	NH4_ugN_g_1m_cor	0	NH4	1 m		PUUM-M2-7	lab	initial_pH	4.36		PUUM-M2-7	lab	MDS1	-1.4755
	PUUM-M2-13	lab	TotalN	6.3207		PUUM-M2-13	NH4_ugN_g_1m_cor	0.0834092	NH4	1 m		PUUM-M2-13	lab	initial_pH	4.95		PUUM-M2-13	lab	MDS1	-1.11039
	PUUM-M2-16	lab	TotalN	9.29264		PUUM-M2-16	NH4_ugN_g_1m_cor	0.951382	NH4	1 m		PUUM-M2-16	lab	initial_pH	5.4		PUUM-M2-16	lab	MDS1	-0.97098
	SCBI-M2-3	lab	TotalN	0.747629		SCBI-M2-3	NH4_ugN_g_1m_cor	0.43919	NH4	1 m		SCBI-M2-3	lab	initial_pH	4.66		SCBI-M2-3	lab	MDS1	-0.169524
	SCBI-M2-7	lab	TotalN	2.09498		SCBI-M2-7	NH4_ugN_g_1m_cor	0.441183	NH4	1 m		SCBI-M2-7	lab	initial_pH	6.41		SCBI-M2-7	lab	MDS1	0.733123
	SCBI-M2-11	lab	TotalN	0.982685		SCBI-M2-11	NH4_ugN_g_1m_cor	0.377205	NH4	1 m		SCBI-M2-11	lab	initial_pH	6.16		SCBI-M2-11	lab	MDS1	0.538491
	SCBI-M2-15	lab	TotalN	0.830445		SCBI-M2-15	NH4_ugN_g_1m_cor	0.101431	NH4	1 m		SCBI-M2-15	lab	initial_pH	5.7		SCBI-M2-15	lab	MDS1	0.86365
	SJER-M2-3	lab	TotalN	0.740705		SJER-M2-3	NH4_ugN_g_1m_cor	0.689599	NH4	1 m		SJER-M2-3	lab	initial_pH	6.37		SJER-M2-3	lab	MDS1	0.995751
	SJER-M2-7	lab	TotalN	0.697229		SJER-M2-7	NH4_ugN_g_1m_cor	0.694181	NH4	1 m		SJER-M2-7	lab	initial_pH	6.83		SJER-M2-7	lab	MDS1	1.7415
	SJER-M2-11	lab	TotalN	0.695053		SJER-M2-11	NH4_ugN_g_1m_cor	0.367584	NH4	1 m		SJER-M2-11	lab	initial_pH	6.27		SJER-M2-11	lab	MDS1	1.35735
	SJER-M2-15	lab	TotalN	0.780344		SJER-M2-15	NH4_ugN_g_1m_cor	0.216646	NH4	1 m		SJER-M2-15	lab	initial_pH	7		SJER-M2-15	lab	MDS1	1.34664
	SRER-M2-3	lab	TotalN	0.290649		SRER-M2-3	NH4_ugN_g_1m_cor	0.385952	NH4	1 m		SRER-M2-3	lab	initial_pH	6.47		SRER-M2-3	lab	MDS1	0.446877
	SRER-M2-7	lab	TotalN	0.30187		SRER-M2-7	NH4_ugN_g_1m_cor	0.0824539	NH4	1 m		SRER-M2-7	lab	initial_pH	6.35		SRER-M2-7	lab	MDS1	0.936174
	SRER-M2-11	lab	TotalN	0.302838		SRER-M2-11	NH4_ugN_g_1m_cor	0.0618829	NH4	1 m		SRER-M2-11	lab	initial_pH	7.17		SRER-M2-11	lab	MDS1	NA
	SRER-M2-15	lab	TotalN	0.611993		SRER-M2-15	NH4_ugN_g_1m_cor	0.104494	NH4	1 m		SRER-M2-15	lab	initial_pH	7.45		SRER-M2-15	lab	MDS1	0.654884
	TALL-M2-3	lab	TotalN	0.321981		TALL-M2-3	NH4_ugN_g_1m_cor	0.486734	NH4	1 m		TALL-M2-3	lab	initial_pH	5.3		TALL-M2-3	lab	MDS1	-0.979213
	TALL-M2-7	lab	TotalN	0.606727		TALL-M2-7	NH4_ugN_g_1m_cor	0.228708	NH4	1 m		TALL-M2-7	lab	initial_pH	5.32		TALL-M2-7	lab	MDS1	-0.432829
	TALL-M2-11	lab	TotalN	0.409355		TALL-M2-11	NH4_ugN_g_1m_cor	0.394747	NH4	1 m		TALL-M2-11	lab	initial_pH	4.6		TALL-M2-11	lab	MDS1	0.188816
	TALL-M2-15	lab	TotalN	0.299355		TALL-M2-15	NH4_ugN_g_1m_cor	0.224288	NH4	1 m		TALL-M2-15	lab	initial_pH	5.51		TALL-M2-15	lab	MDS1	-0.171326
	TOOL-M2-1	lab	TotalN	2.57385		TOOL-M2-1	NH4_ugN_g_1m_cor	0.0255368	NH4	1 m		TOOL-M2-1	lab	initial_pH	5.4		TOOL-M2-1	lab	MDS1	-0.985779
	TOOL-M2-5	lab	TotalN	2.33077		TOOL-M2-5	NH4_ugN_g_1m_cor	0.0224397	NH4	1 m		TOOL-M2-5	lab	initial_pH	5.4		TOOL-M2-5	lab	MDS1	-0.526621
	TOOL-M2-7	lab	TotalN	2.25022		TOOL-M2-7	NH4_ugN_g_1m_cor	0.0160518	NH4	1 m		TOOL-M2-7	lab	initial_pH	5.69		TOOL-M2-7	lab	MDS1	-0.890852
	TOOL-M2-12	lab	TotalN	2.29612		TOOL-M2-12	NH4_ugN_g_1m_cor	0.016919	NH4	1 m		TOOL-M2-12	lab	initial_pH	6.07		TOOL-M2-12	lab	MDS1	-0.695158
	UNDE-M2-3	lab	TotalN	1.38188		UNDE-M2-3	NH4_ugN_g_1m_cor	0.658711	NH4	1 m		UNDE-M2-3	lab	initial_pH	5.63		UNDE-M2-3	lab	MDS1	-1.45
	UNDE-M2-7	lab	TotalN	0.902051		UNDE-M2-7	NH4_ugN_g_1m_cor	0.217979	NH4	1 m		UNDE-M2-7	lab	initial_pH	5.17		UNDE-M2-7	lab	MDS1	-0.485543
	UNDE-M2-11	lab	TotalN	0.751086		UNDE-M2-11	NH4_ugN_g_1m_cor	0.344653	NH4	1 m		UNDE-M2-11	lab	initial_pH	5.01		UNDE-M2-11	lab	MDS1	-0.951015
	UNDE-M2-15	lab	TotalN	1.71849		UNDE-M2-15	NH4_ugN_g_1m_cor	0.256157	NH4	1 m		UNDE-M2-15	lab	initial_pH	5.37		UNDE-M2-15	lab	MDS1	-1.47674
	WOOD-M2-3	lab	TotalN	1.92523		WOOD-M2-3	NH4_ugN_g_1m_cor	0.638184	NH4	1 m		WOOD-M2-3	lab	initial_pH	7.66		WOOD-M2-3	lab	MDS1	0.246364
	WOOD-M2-7	lab	TotalN	3.22098		WOOD-M2-7	NH4_ugN_g_1m_cor	2.21154	NH4	1 m		WOOD-M2-7	lab	initial_pH	8.3		WOOD-M2-7	lab	MDS1	1.25984
	WOOD-M2-12	lab	TotalN	2.57959		WOOD-M2-12	NH4_ugN_g_1m_cor	1.29502	NH4	1 m		WOOD-M2-12	lab	initial_pH	7.92		WOOD-M2-12	lab	MDS1	1.12202
	WOOD-M2-15	lab	TotalN	2.56815		WOOD-M2-15	NH4_ugN_g_1m_cor	2.21681	NH4	1 m		WOOD-M2-15	lab	initial_pH	8.14		WOOD-M2-15	lab	MDS1	0.103862
	WREF-M2-3	lab	TotalN	0.687328		WREF-M2-3	NH4_ugN_g_1m_cor	0.264654	NH4	1 m		WREF-M2-3	lab	initial_pH	5.57		WREF-M2-3	lab	MDS1	-1.31201
	WREF-M2-7	lab	TotalN	0.865432		WREF-M2-7	NH4_ugN_g_1m_cor	0.175358	NH4	1 m		WREF-M2-7	lab	initial_pH	6.04		WREF-M2-7	lab	MDS1	-1.268
	WREF-M2-11	lab	TotalN	0.906212		WREF-M2-11	NH4_ugN_g_1m_cor	0.475986	NH4	1 m		WREF-M2-11	lab	initial_pH	5.67		WREF-M2-11	lab	MDS1	-0.807389
	WREF-M2-15	lab	TotalN	0.924026		WREF-M2-15	NH4_ugN_g_1m_cor	0	NH4	1 m		WREF-M2-15	lab	initial_pH	5.83		WREF-M2-15	lab	MDS1	-1.57824
	YELL-M2-3	lab	TotalN	1.72043		YELL-M2-3	NH4_ugN_g_1m_cor	0.939697	NH4	1 m		YELL-M2-3	lab	initial_pH	6.93		YELL-M2-3	lab	MDS1	0.669475
	YELL-M2-7	lab	TotalN	3.049		YELL-M2-7	NH4_ugN_g_1m_cor	1.92668	NH4	1 m		YELL-M2-7	lab	initial_pH	6.48		YELL-M2-7	lab	MDS1	0.764266
	YELL-M2-11	lab	TotalN	3.53065		YELL-M2-11	NH4_ugN_g_1m_cor	1.18053	NH4	1 m		YELL-M2-11	lab	initial_pH	6.39		YELL-M2-11	lab	MDS1	1.18396
	YELL-M2-16	lab	TotalN	2.19879		YELL-M2-16	NH4_ugN_g_1m_cor	1.85874	NH4	1 m		YELL-M2-16	lab	initial_pH	7.01		YELL-M2-16	lab	MDS1	0.393515
	BONA-M1-1	field	TotalN	2.95689		BONA-M1-3	NH4_ugN_g_9m_cor	2.13572	NH4	9 m		BONA-M1-1	field	initial_pH	4.35		BONA-M1-1	field	MDS1	NA
	BONA-M1-11	field	TotalN	5.59494		BONA-M1-7	NH4_ugN_g_9m_cor	2.36004	NH4	9 m		BONA-M1-11	field	initial_pH	4.15		BONA-M1-11	field	MDS1	-0.261074
	BONA-M1-13	field	TotalN	2.84347		BONA-M1-11	NH4_ugN_g_9m_cor	12.2578	NH4	9 m		BONA-M1-13	field	initial_pH	4.38		BONA-M1-13	field	MDS1	NA
	BONA-M1-15	field	TotalN	2.90546		BONA-M1-15	NH4_ugN_g_9m_cor	4.24847	NH4	9 m		BONA-M1-15	field	initial_pH	4.53		BONA-M1-15	field	MDS1	-0.279803
	BONA-M1-3	field	TotalN	2.14051		CPER-M1-3	NH4_ugN_g_9m_cor	2.23165	NH4	9 m		BONA-M1-3	field	initial_pH	4.77		BONA-M1-3	field	MDS1	-0.601851
	BONA-M1-5	field	TotalN	2.14658		CPER-M1-7	NH4_ugN_g_9m_cor	2.62878	NH4	9 m		BONA-M1-5	field	initial_pH	4.56		BONA-M1-5	field	MDS1	NA
	BONA-M1-7	field	TotalN	4.48834		CPER-M1-11	NH4_ugN_g_9m_cor	1.78943	NH4	9 m		BONA-M1-7	field	initial_pH	4.31		BONA-M1-7	field	MDS1	-0.42784
	BONA-M1-9	field	TotalN	4.32916		CPER-M1-15	NH4_ugN_g_9m_cor	2.6038	NH4	9 m		BONA-M1-9	field	initial_pH	4.16		BONA-M1-9	field	MDS1	NA
	CPER-M1-1	field	TotalN	0.93569		DSNY-M1-3	NH4_ugN_g_9m_cor	0.830152	NH4	9 m		CPER-M1-1	field	initial_pH	6.12		CPER-M1-1	field	MDS1	NA
	CPER-M1-11	field	TotalN	0.796812		DSNY-M1-7	NH4_ugN_g_9m_cor	1.91542	NH4	9 m		CPER-M1-11	field	initial_pH	5.91		CPER-M1-11	field	MDS1	1.13499
	CPER-M1-13	field	TotalN	1.00883		DSNY-M1-11	NH4_ugN_g_9m_cor	1.42492	NH4	9 m		CPER-M1-13	field	initial_pH	5.59		CPER-M1-13	field	MDS1	NA
	CPER-M1-15	field	TotalN	1.00524		DSNY-M1-15	NH4_ugN_g_9m_cor	1.43841	NH4	9 m		CPER-M1-15	field	initial_pH	5.8		CPER-M1-15	field	MDS1	1.28065
	CPER-M1-3	field	TotalN	0.88333		GRSM-M1-3	NH4_ugN_g_9m_cor	0	NH4	9 m		CPER-M1-3	field	initial_pH	6.1		CPER-M1-3	field	MDS1	1.13863
	CPER-M1-5	field	TotalN	0.860594		GRSM-M1-7	NH4_ugN_g_9m_cor	1.02071	NH4	9 m		CPER-M1-5	field	initial_pH	5.78		CPER-M1-5	field	MDS1	NA
	CPER-M1-7	field	TotalN	0.889212		GRSM-M1-11	NH4_ugN_g_9m_cor	1.92663	NH4	9 m		CPER-M1-7	field	initial_pH	5.68		CPER-M1-7	field	MDS1	1.23608
	CPER-M1-9	field	TotalN	1.28739		GRSM-M1-15	NH4_ugN_g_9m_cor	0.460675	NH4	9 m		CPER-M1-9	field	initial_pH	5.14		CPER-M1-9	field	MDS1	NA
	DSNY-M1-1	field	TotalN	1.22358		HARV-M1-3	NH4_ugN_g_9m_cor	1.3572	NH4	9 m		DSNY-M1-1	field	initial_pH	5.33		DSNY-M1-1	field	MDS1	NA
	DSNY-M1-11	field	TotalN	1.4215		HARV-M1-7	NH4_ugN_g_9m_cor	0.950569	NH4	9 m		DSNY-M1-11	field	initial_pH	4.88		DSNY-M1-11	field	MDS1	0.388629
	DSNY-M1-13	field	TotalN	0.930937		HARV-M1-11	NH4_ugN_g_9m_cor	1.15254	NH4	9 m		DSNY-M1-13	field	initial_pH	4.88		DSNY-M1-13	field	MDS1	NA
	DSNY-M1-15	field	TotalN	1.19129		HARV-M1-15	NH4_ugN_g_9m_cor	2.53753	NH4	9 m		DSNY-M1-15	field	initial_pH	5.07		DSNY-M1-15	field	MDS1	0.179326
	DSNY-M1-3	field	TotalN	2.57299		KONZ-M1-3	NH4_ugN_g_9m_cor	1.65977	NH4	9 m		DSNY-M1-3	field	initial_pH	4.5		DSNY-M1-3	field	MDS1	0.195795
	DSNY-M1-5	field	TotalN	1.87037		KONZ-M1-7	NH4_ugN_g_9m_cor	1.2882	NH4	9 m		DSNY-M1-5	field	initial_pH	4.85		DSNY-M1-5	field	MDS1	NA
	DSNY-M1-7	field	TotalN	1.26141		KONZ-M1-11	NH4_ugN_g_9m_cor	3.40988	NH4	9 m		DSNY-M1-7	field	initial_pH	4.98		DSNY-M1-7	field	MDS1	-0.0810322
	DSNY-M1-9	field	TotalN	2.074		KONZ-M1-15	NH4_ugN_g_9m_cor	1.90121	NH4	9 m		DSNY-M1-9	field	initial_pH	5.09		DSNY-M1-9	field	MDS1	NA
	GRSM-M1-1	field	TotalN	3.32734		LENO-M1-2	NH4_ugN_g_9m_cor	0	NH4	9 m		GRSM-M1-1	field	initial_pH	5.79		GRSM-M1-1	field	MDS1	NA
	GRSM-M1-11	field	TotalN	3.6848		LENO-M1-7	NH4_ugN_g_9m_cor	0	NH4	9 m		GRSM-M1-11	field	initial_pH	5.4		GRSM-M1-11	field	MDS1	0.143992
	GRSM-M1-13	field	TotalN	3.1126		LENO-M1-11	NH4_ugN_g_9m_cor	0	NH4	9 m		GRSM-M1-13	field	initial_pH	5.58		GRSM-M1-13	field	MDS1	NA
	GRSM-M1-15	field	TotalN	2.62667		LENO-M1-15	NH4_ugN_g_9m_cor	0	NH4	9 m		GRSM-M1-15	field	initial_pH	5.2		GRSM-M1-15	field	MDS1	0.259189
	GRSM-M1-3	field	TotalN	2.579		NIWO-M1-1	NH4_ugN_g_9m_cor	2.10902	NH4	9 m		GRSM-M1-3	field	initial_pH	4.92		GRSM-M1-3	field	MDS1	0.252902
	GRSM-M1-5	field	TotalN	3.85961		NIWO-M1-5	NH4_ugN_g_9m_cor	2.2058	NH4	9 m		GRSM-M1-5	field	initial_pH	5.83		GRSM-M1-5	field	MDS1	NA
	GRSM-M1-7	field	TotalN	4.89267		NIWO-M1-6	NH4_ugN_g_9m_cor	3.67948	NH4	9 m		GRSM-M1-7	field	initial_pH	5.22		GRSM-M1-7	field	MDS1	-0.126396
	GRSM-M1-9	field	TotalN	2.55235		NIWO-M1-11	NH4_ugN_g_9m_cor	5.45132	NH4	9 m		GRSM-M1-9	field	initial_pH	5.34		GRSM-M1-9	field	MDS1	NA
	HARV-M1-1	field	TotalN	1.39974		ONAQ-M1-3	NH4_ugN_g_9m_cor	0.397616	NH4	9 m		HARV-M1-1	field	initial_pH	4.83		HARV-M1-1	field	MDS1	NA
	HARV-M1-11	field	TotalN	1.1307		ONAQ-M1-7	NH4_ugN_g_9m_cor	0	NH4	9 m		HARV-M1-11	field	initial_pH	4.65		HARV-M1-11	field	MDS1	-1.39021
	HARV-M1-13	field	TotalN	0.653561		ONAQ-M1-11	NH4_ugN_g_9m_cor	2.15057	NH4	9 m		HARV-M1-13	field	initial_pH	4.93		HARV-M1-13	field	MDS1	NA
	HARV-M1-15	field	TotalN	1.30691		ONAQ-M1-15	NH4_ugN_g_9m_cor	1.51218	NH4	9 m		HARV-M1-15	field	initial_pH	5.08		HARV-M1-15	field	MDS1	-1.59981
	HARV-M1-3	field	TotalN	1.16586		OSBS-M1-3	NH4_ugN_g_9m_cor	0.278976	NH4	9 m		HARV-M1-3	field	initial_pH	4.75		HARV-M1-3	field	MDS1	-1.74118
	HARV-M1-5	field	TotalN	1.40114		OSBS-M1-7	NH4_ugN_g_9m_cor	0	NH4	9 m		HARV-M1-5	field	initial_pH	4.18		HARV-M1-5	field	MDS1	NA
	HARV-M1-7	field	TotalN	1.27963		OSBS-M1-11	NH4_ugN_g_9m_cor	0	NH4	9 m		HARV-M1-7	field	initial_pH	4.99		HARV-M1-7	field	MDS1	-1.54435
	HARV-M1-9	field	TotalN	2.1187		OSBS-M1-15	NH4_ugN_g_9m_cor	0	NH4	9 m		HARV-M1-9	field	initial_pH	4.8		HARV-M1-9	field	MDS1	NA
	KONZ-M1-1	field	TotalN	3.88583		PUUM-M1-2	NH4_ugN_g_9m_cor	8.42802	NH4	9 m		KONZ-M1-1	field	initial_pH	6.52		KONZ-M1-1	field	MDS1	NA
	KONZ-M1-11	field	TotalN	2.91088		PUUM-M1-7	NH4_ugN_g_9m_cor	13.6591	NH4	9 m		KONZ-M1-11	field	initial_pH	6.29		KONZ-M1-11	field	MDS1	1.22948
	KONZ-M1-13	field	TotalN	2.69317		PUUM-M1-13	NH4_ugN_g_9m_cor	8.67867	NH4	9 m		KONZ-M1-13	field	initial_pH	5.75		KONZ-M1-13	field	MDS1	NA
	KONZ-M1-15	field	TotalN	3.18884		PUUM-M1-16	NH4_ugN_g_9m_cor	12.3068	NH4	9 m		KONZ-M1-15	field	initial_pH	6.12		KONZ-M1-15	field	MDS1	1.12982
	KONZ-M1-3	field	TotalN	3.15779		SCBI-M1-3	NH4_ugN_g_9m_cor	0	NH4	9 m		KONZ-M1-3	field	initial_pH	6.06		KONZ-M1-3	field	MDS1	0.761803
	KONZ-M1-5	field	TotalN	3.94819		SCBI-M1-7	NH4_ugN_g_9m_cor	1.06859	NH4	9 m		KONZ-M1-5	field	initial_pH	6.01		KONZ-M1-5	field	MDS1	NA
	KONZ-M1-7	field	TotalN	4.41001		SCBI-M1-11	NH4_ugN_g_9m_cor	0	NH4	9 m		KONZ-M1-7	field	initial_pH	6.45		KONZ-M1-7	field	MDS1	1.03002
	KONZ-M1-9	field	TotalN	3.948		SCBI-M1-15	NH4_ugN_g_9m_cor	1.97268	NH4	9 m		KONZ-M1-9	field	initial_pH	6.19		KONZ-M1-9	field	MDS1	NA
	LENO-M1-1	field	TotalN	2.51471		SJER-M1-3	NH4_ugN_g_9m_cor	4.95884	NH4	9 m		LENO-M1-1	field	initial_pH	4.99		LENO-M1-1	field	MDS1	NA
	LENO-M1-11	field	TotalN	2.0803		SJER-M1-7	NH4_ugN_g_9m_cor	3.76721	NH4	9 m		LENO-M1-11	field	initial_pH	4.8		LENO-M1-11	field	MDS1	0.355179
	LENO-M1-13	field	TotalN	2.14769		SJER-M1-11	NH4_ugN_g_9m_cor	1.90589	NH4	9 m		LENO-M1-13	field	initial_pH	4.76		LENO-M1-13	field	MDS1	NA
	LENO-M1-15	field	TotalN	2.04857		SJER-M1-15	NH4_ugN_g_9m_cor	6.59778	NH4	9 m		LENO-M1-15	field	initial_pH	5.08		LENO-M1-15	field	MDS1	0.846037
	LENO-M1-3	field	TotalN	2.52576		SRER-M1-3	NH4_ugN_g_9m_cor	0.189527	NH4	9 m		LENO-M1-3	field	initial_pH	5.04		LENO-M1-3	field	MDS1	NA
	LENO-M1-5	field	TotalN	2.11209		SRER-M1-7	NH4_ugN_g_9m_cor	0.0644025	NH4	9 m		LENO-M1-5	field	initial_pH	4.9		LENO-M1-5	field	MDS1	NA
	LENO-M1-7	field	TotalN	2.0406		SRER-M1-11	NH4_ugN_g_9m_cor	0	NH4	9 m		LENO-M1-7	field	initial_pH	4.64		LENO-M1-7	field	MDS1	-0.708841
	LENO-M1-9	field	TotalN	2.96316		SRER-M1-15	NH4_ugN_g_9m_cor	0	NH4	9 m		LENO-M1-9	field	initial_pH	5.19		LENO-M1-9	field	MDS1	NA
	NIWO-M1-1	field	TotalN	1.83833		TALL-M1-3	NH4_ugN_g_9m_cor	0	NH4	9 m		NIWO-M1-1	field	initial_pH	5.22		NIWO-M1-1	field	MDS1	-0.0204493
	NIWO-M1-11	field	TotalN	3.28276		TALL-M1-7	NH4_ugN_g_9m_cor	0	NH4	9 m		NIWO-M1-11	field	initial_pH	5.14		NIWO-M1-11	field	MDS1	-0.260794
	NIWO-M1-13	field	TotalN	3.43236		TALL-M1-11	NH4_ugN_g_9m_cor	0	NH4	9 m		NIWO-M1-13	field	initial_pH	4.53		NIWO-M1-13	field	MDS1	NA
	NIWO-M1-15	field	TotalN	4.58515		TALL-M1-15	NH4_ugN_g_9m_cor	0	NH4	9 m		NIWO-M1-15	field	initial_pH	4.43		NIWO-M1-15	field	MDS1	NA
	NIWO-M1-3	field	TotalN	2.46329		TOOL-M1-1	NH4_ugN_g_9m_cor	10.9851	NH4	9 m		NIWO-M1-3	field	initial_pH	4.68		NIWO-M1-3	field	MDS1	NA
	NIWO-M1-5	field	TotalN	3.46602		TOOL-M1-5	NH4_ugN_g_9m_cor	1.49465	NH4	9 m		NIWO-M1-5	field	initial_pH	4.75		NIWO-M1-5	field	MDS1	0.0536249
	NIWO-M1-7	field	TotalN	3.10894		TOOL-M1-7	NH4_ugN_g_9m_cor	1.33105	NH4	9 m		NIWO-M1-7	field	initial_pH	4.73		NIWO-M1-7	field	MDS1	NA
	NIWO-M1-9	field	TotalN	1.53045		TOOL-M1-12	NH4_ugN_g_9m_cor	5.57736	NH4	9 m		NIWO-M1-9	field	initial_pH	4.48		NIWO-M1-9	field	MDS1	NA
	ONAQ-M1-1	field	TotalN	1.47225		UNDE-M1-3	NH4_ugN_g_9m_cor	0	NH4	9 m		ONAQ-M1-1	field	initial_pH	8.04		ONAQ-M1-1	field	MDS1	NA
	ONAQ-M1-11	field	TotalN	1.23047		UNDE-M1-7	NH4_ugN_g_9m_cor	0	NH4	9 m		ONAQ-M1-11	field	initial_pH	8.54		ONAQ-M1-11	field	MDS1	0.461813
	ONAQ-M1-13	field	TotalN	1.47662		UNDE-M1-11	NH4_ugN_g_9m_cor	0	NH4	9 m		ONAQ-M1-13	field	initial_pH	8.21		ONAQ-M1-13	field	MDS1	NA
	ONAQ-M1-15	field	TotalN	1.31561		UNDE-M1-15	NH4_ugN_g_9m_cor	1.67443	NH4	9 m		ONAQ-M1-15	field	initial_pH	8.44		ONAQ-M1-15	field	MDS1	0.728846
	ONAQ-M1-3	field	TotalN	0.964453		WOOD-M1-3	NH4_ugN_g_9m_cor	0.51908	NH4	9 m		ONAQ-M1-3	field	initial_pH	8.73		ONAQ-M1-3	field	MDS1	0.577379
	ONAQ-M1-5	field	TotalN	1.26709		WOOD-M1-7	NH4_ugN_g_9m_cor	0.677585	NH4	9 m		ONAQ-M1-5	field	initial_pH	8.26		ONAQ-M1-5	field	MDS1	NA
	ONAQ-M1-7	field	TotalN	1.21751		WOOD-M1-12	NH4_ugN_g_9m_cor	0	NH4	9 m		ONAQ-M1-7	field	initial_pH	8.47		ONAQ-M1-7	field	MDS1	0.606547
	ONAQ-M1-9	field	TotalN	1.15207		WOOD-M1-15	NH4_ugN_g_9m_cor	2.09966	NH4	9 m		ONAQ-M1-9	field	initial_pH	8.32		ONAQ-M1-9	field	MDS1	NA
	OSBS-M1-1	field	TotalN	0.486059		WREF-M1-3	NH4_ugN_g_9m_cor	1.63366	NH4	9 m		OSBS-M1-1	field	initial_pH	4.81		OSBS-M1-1	field	MDS1	NA
	OSBS-M1-11	field	TotalN	0.321715		WREF-M1-7	NH4_ugN_g_9m_cor	1.90955	NH4	9 m		OSBS-M1-11	field	initial_pH	5.84		OSBS-M1-11	field	MDS1	-1.99709
	OSBS-M1-13	field	TotalN	0.333619		WREF-M1-11	NH4_ugN_g_9m_cor	2.31446	NH4	9 m		OSBS-M1-13	field	initial_pH	5.86		OSBS-M1-13	field	MDS1	NA
	OSBS-M1-15	field	TotalN	0.291016		WREF-M1-15	NH4_ugN_g_9m_cor	2.23404	NH4	9 m		OSBS-M1-15	field	initial_pH	5.46		OSBS-M1-15	field	MDS1	-1.93025
	OSBS-M1-3	field	TotalN	0.306365		YELL-M1-3	NH4_ugN_g_9m_cor	3.91822	NH4	9 m		OSBS-M1-3	field	initial_pH	5.61		OSBS-M1-3	field	MDS1	-1.96759
	OSBS-M1-5	field	TotalN	0.245952		YELL-M1-7	NH4_ugN_g_9m_cor	4.23655	NH4	9 m		OSBS-M1-5	field	initial_pH	5.43		OSBS-M1-5	field	MDS1	NA
	OSBS-M1-7	field	TotalN	0.306365		YELL-M1-11	NH4_ugN_g_9m_cor	6.29016	NH4	9 m		OSBS-M1-7	field	initial_pH	5.63		OSBS-M1-7	field	MDS1	-1.96213
	OSBS-M1-9	field	TotalN	0.213175		YELL-M1-16	NH4_ugN_g_9m_cor	4.52712	NH4	9 m		OSBS-M1-9	field	initial_pH	6.08		OSBS-M1-9	field	MDS1	NA
	PUUM-M1-1	field	TotalN	14.1969		BONA-M2-3	NH4_ugN_g_9m_cor	2.55151	NH4	9 m		PUUM-M1-1	field	initial_pH	4.9		PUUM-M1-1	field	MDS1	NA
	PUUM-M1-11	field	TotalN	11.4802		BONA-M2-7	NH4_ugN_g_9m_cor	2.39389	NH4	9 m		PUUM-M1-11	field	initial_pH	4.41		PUUM-M1-11	field	MDS1	NA
	PUUM-M1-13	field	TotalN	13.2948		BONA-M2-11	NH4_ugN_g_9m_cor	3.18701	NH4	9 m		PUUM-M1-13	field	initial_pH	4.44		PUUM-M1-13	field	MDS1	-0.125498
	PUUM-M1-15	field	TotalN	15.6634		BONA-M2-15	NH4_ugN_g_9m_cor	2.21401	NH4	9 m		PUUM-M1-15	field	initial_pH	4.49		PUUM-M1-15	field	MDS1	NA
	PUUM-M1-3	field	TotalN	10.4539		CPER-M2-3	NH4_ugN_g_9m_cor	0	NH4	9 m		PUUM-M1-3	field	initial_pH	4.6		PUUM-M1-3	field	MDS1	NA
	PUUM-M1-5	field	TotalN	32.0494		CPER-M2-7	NH4_ugN_g_9m_cor	0	NH4	9 m		PUUM-M1-5	field	initial_pH	4		PUUM-M1-5	field	MDS1	NA
	PUUM-M1-7	field	TotalN	11.3987		CPER-M2-11	NH4_ugN_g_9m_cor	0	NH4	9 m		PUUM-M1-7	field	initial_pH	4.36		PUUM-M1-7	field	MDS1	-0.658314
	PUUM-M1-9	field	TotalN	15.0249		CPER-M2-15	NH4_ugN_g_9m_cor	0.401616	NH4	9 m		PUUM-M1-9	field	initial_pH	4.28		PUUM-M1-9	field	MDS1	NA
	SCBI-M1-1	field	TotalN	2.62948		DSNY-M2-3	NH4_ugN_g_9m_cor	0.633113	NH4	9 m		SCBI-M1-1	field	initial_pH	6.03		SCBI-M1-1	field	MDS1	NA
	SCBI-M1-11	field	TotalN	5.09491		DSNY-M2-7	NH4_ugN_g_9m_cor	1.03138	NH4	9 m		SCBI-M1-11	field	initial_pH	6.14		SCBI-M1-11	field	MDS1	0.240509
	SCBI-M1-13	field	TotalN	4.09999		DSNY-M2-11	NH4_ugN_g_9m_cor	1.55901	NH4	9 m		SCBI-M1-13	field	initial_pH	4.68		SCBI-M1-13	field	MDS1	NA
	SCBI-M1-15	field	TotalN	3.28414		DSNY-M2-15	NH4_ugN_g_9m_cor	0.559727	NH4	9 m		SCBI-M1-15	field	initial_pH	6.64		SCBI-M1-15	field	MDS1	0.228106
	SCBI-M1-3	field	TotalN	1.37163		GRSM-M2-3	NH4_ugN_g_9m_cor	0.393798	NH4	9 m		SCBI-M1-3	field	initial_pH	4.98		SCBI-M1-3	field	MDS1	-1.2106
	SCBI-M1-5	field	TotalN	2.18027		GRSM-M2-7	NH4_ugN_g_9m_cor	0.0612242	NH4	9 m		SCBI-M1-5	field	initial_pH	5.88		SCBI-M1-5	field	MDS1	NA
	SCBI-M1-7	field	TotalN	3.46391		GRSM-M2-11	NH4_ugN_g_9m_cor	0.278438	NH4	9 m		SCBI-M1-7	field	initial_pH	6.52		SCBI-M1-7	field	MDS1	0.0548096
	SCBI-M1-9	field	TotalN	5.07785		GRSM-M2-15	NH4_ugN_g_9m_cor	0	NH4	9 m		SCBI-M1-9	field	initial_pH	5.68		SCBI-M1-9	field	MDS1	NA
	SJER-M1-1	field	TotalN	0.773086		HARV-M2-3	NH4_ugN_g_9m_cor	0.499274	NH4	9 m		SJER-M1-1	field	initial_pH	5.63		SJER-M1-1	field	MDS1	NA
	SJER-M1-11	field	TotalN	0.848448		HARV-M2-7	NH4_ugN_g_9m_cor	0	NH4	9 m		SJER-M1-11	field	initial_pH	5.95		SJER-M1-11	field	MDS1	NA
	SJER-M1-13	field	TotalN	1.53843		HARV-M2-11	NH4_ugN_g_9m_cor	0	NH4	9 m		SJER-M1-13	field	initial_pH	4.89		SJER-M1-13	field	MDS1	NA
	SJER-M1-15	field	TotalN	1.8335		HARV-M2-15	NH4_ugN_g_9m_cor	0	NH4	9 m		SJER-M1-15	field	initial_pH	6.45		SJER-M1-15	field	MDS1	1.31847
	SJER-M1-3	field	TotalN	1.06815		LENO-M2-2	NH4_ugN_g_9m_cor	2.41712	NH4	9 m		SJER-M1-3	field	initial_pH	6.35		SJER-M1-3	field	MDS1	1.19401
	SJER-M1-5	field	TotalN	1.2154		LENO-M2-7	NH4_ugN_g_9m_cor	3.16267	NH4	9 m		SJER-M1-5	field	initial_pH	5.75		SJER-M1-5	field	MDS1	NA
	SJER-M1-7	field	TotalN	1.47553		LENO-M2-11	NH4_ugN_g_9m_cor	10.197	NH4	9 m		SJER-M1-7	field	initial_pH	6.26		SJER-M1-7	field	MDS1	1.29081
	SJER-M1-9	field	TotalN	1.10968		LENO-M2-15	NH4_ugN_g_9m_cor	7.03121	NH4	9 m		SJER-M1-9	field	initial_pH	5.18		SJER-M1-9	field	MDS1	NA
	SRER-M1-1	field	TotalN	0.224997		NIWO-M2-1	NH4_ugN_g_9m_cor	2.70297	NH4	9 m		SRER-M1-1	field	initial_pH	5.44		SRER-M1-1	field	MDS1	NA
	SRER-M1-11	field	TotalN	0.360466		NIWO-M2-5	NH4_ugN_g_9m_cor	1.61638	NH4	9 m		SRER-M1-11	field	initial_pH	7.23		SRER-M1-11	field	MDS1	0.649278
	SRER-M1-13	field	TotalN	0.501153		NIWO-M2-6	NH4_ugN_g_9m_cor	3.22423	NH4	9 m		SRER-M1-13	field	initial_pH	7.03		SRER-M1-13	field	MDS1	NA
	SRER-M1-15	field	TotalN	0.689993		NIWO-M2-11	NH4_ugN_g_9m_cor	4.9806	NH4	9 m		SRER-M1-15	field	initial_pH	6.73		SRER-M1-15	field	MDS1	0.776143
	SRER-M1-3	field	TotalN	0.409977		ONAQ-M2-3	NH4_ugN_g_9m_cor	1.25463	NH4	9 m		SRER-M1-3	field	initial_pH	6.04		SRER-M1-3	field	MDS1	0.809584
	SRER-M1-5	field	TotalN	0.284452		ONAQ-M2-7	NH4_ugN_g_9m_cor	0.415454	NH4	9 m		SRER-M1-5	field	initial_pH	6.53		SRER-M1-5	field	MDS1	NA
	SRER-M1-7	field	TotalN	0.369576		ONAQ-M2-11	NH4_ugN_g_9m_cor	2.05244	NH4	9 m		SRER-M1-7	field	initial_pH	6.04		SRER-M1-7	field	MDS1	0.686522
	SRER-M1-9	field	TotalN	0.255074		ONAQ-M2-15	NH4_ugN_g_9m_cor	1.76782	NH4	9 m		SRER-M1-9	field	initial_pH	6.95		SRER-M1-9	field	MDS1	NA
	TALL-M1-1	field	TotalN	0.710153		OSBS-M2-3	NH4_ugN_g_9m_cor	0	NH4	9 m		TALL-M1-1	field	initial_pH	6.28		TALL-M1-1	field	MDS1	NA
	TALL-M1-11	field	TotalN	0.82642		OSBS-M2-7	NH4_ugN_g_9m_cor	0	NH4	9 m		TALL-M1-11	field	initial_pH	4.73		TALL-M1-11	field	MDS1	-0.041157
	TALL-M1-13	field	TotalN	1.00763		OSBS-M2-11	NH4_ugN_g_9m_cor	0	NH4	9 m		TALL-M1-13	field	initial_pH	4.91		TALL-M1-13	field	MDS1	NA
	TALL-M1-15	field	TotalN	0.777813		OSBS-M2-15	NH4_ugN_g_9m_cor	0	NH4	9 m		TALL-M1-15	field	initial_pH	5.27		TALL-M1-15	field	MDS1	-0.262974
	TALL-M1-3	field	TotalN	0.655494		PUUM-M2-2	NH4_ugN_g_9m_cor	3.58361	NH4	9 m		TALL-M1-3	field	initial_pH	5.82		TALL-M1-3	field	MDS1	0.0914975
	TALL-M1-5	field	TotalN	0.473222		PUUM-M2-7	NH4_ugN_g_9m_cor	18.7373	NH4	9 m		TALL-M1-5	field	initial_pH	5.33		TALL-M1-5	field	MDS1	NA
	TALL-M1-7	field	TotalN	1.04595		PUUM-M2-13	NH4_ugN_g_9m_cor	7.56668	NH4	9 m		TALL-M1-7	field	initial_pH	5.33		TALL-M1-7	field	MDS1	-0.180348
	TALL-M1-9	field	TotalN	0.368651		PUUM-M2-16	NH4_ugN_g_9m_cor	8.28543	NH4	9 m		TALL-M1-9	field	initial_pH	5.36		TALL-M1-9	field	MDS1	NA
	TOOL-M1-1	field	TotalN	4.78544		SCBI-M2-3	NH4_ugN_g_9m_cor	0	NH4	9 m		TOOL-M1-1	field	initial_pH	5.69		TOOL-M1-1	field	MDS1	0.205037
	TOOL-M1-11	field	TotalN	2.93248		SCBI-M2-7	NH4_ugN_g_9m_cor	0.216346	NH4	9 m		TOOL-M1-11	field	initial_pH	4.91		TOOL-M1-11	field	MDS1	NA
	TOOL-M1-13	field	TotalN	3.52576		SCBI-M2-11	NH4_ugN_g_9m_cor	0.937253	NH4	9 m		TOOL-M1-13	field	initial_pH	5.37		TOOL-M1-13	field	MDS1	NA
	TOOL-M1-15	field	TotalN	8.72294		SCBI-M2-15	NH4_ugN_g_9m_cor	0	NH4	9 m		TOOL-M1-15	field	initial_pH	5.18		TOOL-M1-15	field	MDS1	NA
	TOOL-M1-3	field	TotalN	2.5454		SJER-M2-3	NH4_ugN_g_9m_cor	4.14122	NH4	9 m		TOOL-M1-3	field	initial_pH	5.61		TOOL-M1-3	field	MDS1	NA
	TOOL-M1-5	field	TotalN	1.81335		SJER-M2-7	NH4_ugN_g_9m_cor	3.33983	NH4	9 m		TOOL-M1-5	field	initial_pH	5.46		TOOL-M1-5	field	MDS1	-0.263185
	TOOL-M1-7	field	TotalN	2.26008		SJER-M2-11	NH4_ugN_g_9m_cor	2.47906	NH4	9 m		TOOL-M1-7	field	initial_pH	5.44		TOOL-M1-7	field	MDS1	-0.126165
	TOOL-M1-9	field	TotalN	2.06155		SJER-M2-15	NH4_ugN_g_9m_cor	4.48663	NH4	9 m		TOOL-M1-9	field	initial_pH	5.27		TOOL-M1-9	field	MDS1	NA
	UNDE-M1-1	field	TotalN	2.0867		SRER-M2-3	NH4_ugN_g_9m_cor	0	NH4	9 m		UNDE-M1-1	field	initial_pH	4.43		UNDE-M1-1	field	MDS1	NA
	UNDE-M1-11	field	TotalN	2.05263		SRER-M2-7	NH4_ugN_g_9m_cor	0	NH4	9 m		UNDE-M1-11	field	initial_pH	4.66		UNDE-M1-11	field	MDS1	-0.804528
	UNDE-M1-13	field	TotalN	1.70625		SRER-M2-11	NH4_ugN_g_9m_cor	0	NH4	9 m		UNDE-M1-13	field	initial_pH	5		UNDE-M1-13	field	MDS1	NA
	UNDE-M1-15	field	TotalN	2.53368		SRER-M2-15	NH4_ugN_g_9m_cor	0	NH4	9 m		UNDE-M1-15	field	initial_pH	4.88		UNDE-M1-15	field	MDS1	-0.447753
	UNDE-M1-3	field	TotalN	1.54876		TALL-M2-3	NH4_ugN_g_9m_cor	0	NH4	9 m		UNDE-M1-3	field	initial_pH	5.04		UNDE-M1-3	field	MDS1	-0.492135
	UNDE-M1-5	field	TotalN	1.43426		TALL-M2-7	NH4_ugN_g_9m_cor	0	NH4	9 m		UNDE-M1-5	field	initial_pH	4.82		UNDE-M1-5	field	MDS1	NA
	UNDE-M1-7	field	TotalN	1.8879		TALL-M2-11	NH4_ugN_g_9m_cor	0	NH4	9 m		UNDE-M1-7	field	initial_pH	4.99		UNDE-M1-7	field	MDS1	-1.04597
	UNDE-M1-9	field	TotalN	1.48231		TALL-M2-15	NH4_ugN_g_9m_cor	0	NH4	9 m		UNDE-M1-9	field	initial_pH	4.72		UNDE-M1-9	field	MDS1	NA
	WOOD-M1-1	field	TotalN	4.54854		TOOL-M2-1	NH4_ugN_g_9m_cor	1.03756	NH4	9 m		WOOD-M1-1	field	initial_pH	7.01		WOOD-M1-1	field	MDS1	NA
	WOOD-M1-11	field	TotalN	3.3254		TOOL-M2-5	NH4_ugN_g_9m_cor	3.0132	NH4	9 m		WOOD-M1-11	field	initial_pH	7.35		WOOD-M1-11	field	MDS1	NA
	WOOD-M1-13	field	TotalN	4.13622		TOOL-M2-7	NH4_ugN_g_9m_cor	0	NH4	9 m		WOOD-M1-13	field	initial_pH	7.33		WOOD-M1-13	field	MDS1	NA
	WOOD-M1-15	field	TotalN	3.15422		TOOL-M2-12	NH4_ugN_g_9m_cor	1.93322	NH4	9 m		WOOD-M1-15	field	initial_pH	7.68		WOOD-M1-15	field	MDS1	1.15848
	WOOD-M1-3	field	TotalN	3.19455		UNDE-M2-3	NH4_ugN_g_9m_cor	0	NH4	9 m		WOOD-M1-3	field	initial_pH	7.21		WOOD-M1-3	field	MDS1	0.813278
	WOOD-M1-5	field	TotalN	3.95542		UNDE-M2-7	NH4_ugN_g_9m_cor	0.655374	NH4	9 m		WOOD-M1-5	field	initial_pH	6.94		WOOD-M1-5	field	MDS1	NA
	WOOD-M1-7	field	TotalN	5.25214		UNDE-M2-11	NH4_ugN_g_9m_cor	0.536572	NH4	9 m		WOOD-M1-7	field	initial_pH	7.67		WOOD-M1-7	field	MDS1	1.25524
	WOOD-M1-9	field	TotalN	3.53478		UNDE-M2-15	NH4_ugN_g_9m_cor	0	NH4	9 m		WOOD-M1-9	field	initial_pH	6.68		WOOD-M1-9	field	MDS1	NA
	WREF-M1-1	field	TotalN	1.61349		WOOD-M2-3	NH4_ugN_g_9m_cor	0	NH4	9 m		WREF-M1-1	field	initial_pH	5.19		WREF-M1-1	field	MDS1	NA
	WREF-M1-11	field	TotalN	0.925813		WOOD-M2-7	NH4_ugN_g_9m_cor	9.21347	NH4	9 m		WREF-M1-11	field	initial_pH	5.53		WREF-M1-11	field	MDS1	-1.30564
	WREF-M1-13	field	TotalN	1.50855		WOOD-M2-12	NH4_ugN_g_9m_cor	2.79177	NH4	9 m		WREF-M1-13	field	initial_pH	5.92		WREF-M1-13	field	MDS1	NA
	WREF-M1-15	field	TotalN	1.22232		WOOD-M2-15	NH4_ugN_g_9m_cor	4.29225	NH4	9 m		WREF-M1-15	field	initial_pH	5.78		WREF-M1-15	field	MDS1	-1.10959
	WREF-M1-3	field	TotalN	1.14238		WREF-M2-3	NH4_ugN_g_9m_cor	1.51972	NH4	9 m		WREF-M1-3	field	initial_pH	5.62		WREF-M1-3	field	MDS1	-1.6227
	WREF-M1-5	field	TotalN	1.28414		WREF-M2-7	NH4_ugN_g_9m_cor	1.78477	NH4	9 m		WREF-M1-5	field	initial_pH	5.58		WREF-M1-5	field	MDS1	NA
	WREF-M1-7	field	TotalN	0.914189		WREF-M2-11	NH4_ugN_g_9m_cor	2.83631	NH4	9 m		WREF-M1-7	field	initial_pH	5.76		WREF-M1-7	field	MDS1	-1.49081
	WREF-M1-9	field	TotalN	1.23939		WREF-M2-15	NH4_ugN_g_9m_cor	1.50373	NH4	9 m		WREF-M1-9	field	initial_pH	5.84		WREF-M1-9	field	MDS1	NA
	YELL-M1-1	field	TotalN	3.43417		YELL-M2-3	NH4_ugN_g_9m_cor	3.08642	NH4	9 m		YELL-M1-1	field	initial_pH	5.92		YELL-M1-1	field	MDS1	NA
	YELL-M1-11	field	TotalN	5.9308		YELL-M2-7	NH4_ugN_g_9m_cor	3.39035	NH4	9 m		YELL-M1-11	field	initial_pH	6.6		YELL-M1-11	field	MDS1	1.14112
	YELL-M1-13	field	TotalN	2.30384		YELL-M2-11	NH4_ugN_g_9m_cor	4.17509	NH4	9 m		YELL-M1-13	field	initial_pH	6.58		YELL-M1-13	field	MDS1	NA
	YELL-M1-15	field	TotalN	3.14631		YELL-M2-16	NH4_ugN_g_9m_cor	3.98615	NH4	9 m		YELL-M1-15	field	initial_pH	7.19		YELL-M1-15	field	MDS1	NA
	YELL-M1-3	field	TotalN	2.43451		BONA-M1-3	NH4_ugN_g_final_cor	8.604	NH4	18 m		YELL-M1-3	field	initial_pH	6.24		YELL-M1-3	field	MDS1	0.962567
	YELL-M1-5	field	TotalN	3.85277		BONA-M1-7	NH4_ugN_g_final_cor	6.84366	NH4	18 m		YELL-M1-5	field	initial_pH	5.9		YELL-M1-5	field	MDS1	NA
	YELL-M1-7	field	TotalN	2.60638		BONA-M1-11	NH4_ugN_g_final_cor	10.9949	NH4	18 m		YELL-M1-7	field	initial_pH	6.17		YELL-M1-7	field	MDS1	1.22187
	YELL-M1-9	field	TotalN	3.44346		BONA-M1-15	NH4_ugN_g_final_cor	5.77339	NH4	18 m		YELL-M1-9	field	initial_pH	5.94		YELL-M1-9	field	MDS1	NA
	BONA-M1-3	lab	SOCN	30.2019		CPER-M1-3	NH4_ugN_g_final_cor	2.18743	NH4	18 m		BONA-M1-3	lab	silt_clay	68.8719		BONA-M1-3	lab	MDS2	-0.169816
	BONA-M1-7	lab	SOCN	26.7233		CPER-M1-7	NH4_ugN_g_final_cor	3.03164	NH4	18 m		BONA-M1-7	lab	silt_clay	57.6961		BONA-M1-7	lab	MDS2	-0.0436937
	BONA-M1-11	lab	SOCN	17.2298		CPER-M1-11	NH4_ugN_g_final_cor	0.110306	NH4	18 m		BONA-M1-11	lab	silt_clay	61.0819		BONA-M1-11	lab	MDS2	-0.448143
	BONA-M1-15	lab	SOCN	24.9688		CPER-M1-15	NH4_ugN_g_final_cor	2.93446	NH4	18 m		BONA-M1-15	lab	silt_clay	59.1675		BONA-M1-15	lab	MDS2	-0.879519
	CPER-M1-3	lab	SOCN	12.3927		DSNY-M1-3	NH4_ugN_g_final_cor	0.745955	NH4	18 m		CPER-M1-3	lab	silt_clay	30.6863		CPER-M1-3	lab	MDS2	0.0423732
	CPER-M1-7	lab	SOCN	11.5698		DSNY-M1-7	NH4_ugN_g_final_cor	8.40316	NH4	18 m		CPER-M1-7	lab	silt_clay	29.6627		CPER-M1-7	lab	MDS2	0.934009
	CPER-M1-11	lab	SOCN	10.9537		DSNY-M1-11	NH4_ugN_g_final_cor	2.32899	NH4	18 m		CPER-M1-11	lab	silt_clay	26.1858		CPER-M1-11	lab	MDS2	-0.167758
	CPER-M1-15	lab	SOCN	10.8349		DSNY-M1-15	NH4_ugN_g_final_cor	1.27765	NH4	18 m		CPER-M1-15	lab	silt_clay	32.3442		CPER-M1-15	lab	MDS2	0.548778
	DSNY-M1-3	lab	SOCN	20.8459		GRSM-M1-3	NH4_ugN_g_final_cor	1.4705	NH4	18 m		DSNY-M1-3	lab	silt_clay	7.01754		DSNY-M1-3	lab	MDS2	-1.46551
	DSNY-M1-7	lab	SOCN	22.6037		GRSM-M1-7	NH4_ugN_g_final_cor	3.39273	NH4	18 m		DSNY-M1-7	lab	silt_clay	6.29921		DSNY-M1-7	lab	MDS2	-1.82756
	DSNY-M1-11	lab	SOCN	22.9683		GRSM-M1-11	NH4_ugN_g_final_cor	1.61259	NH4	18 m		DSNY-M1-11	lab	silt_clay	8.03134		DSNY-M1-11	lab	MDS2	-1.02785
	DSNY-M1-15	lab	SOCN	21.5917		GRSM-M1-15	NH4_ugN_g_final_cor	2.62744	NH4	18 m		DSNY-M1-15	lab	silt_clay	6.78643		DSNY-M1-15	lab	MDS2	-1.78555
	GRSM-M1-3	lab	SOCN	14.5408		HARV-M1-3	NH4_ugN_g_final_cor	0.286297	NH4	18 m		GRSM-M1-3	lab	silt_clay	48.2622		GRSM-M1-3	lab	MDS2	1.70002
	GRSM-M1-7	lab	SOCN	16.0807		HARV-M1-7	NH4_ugN_g_final_cor	0.816361	NH4	18 m		GRSM-M1-7	lab	silt_clay	40.5405		GRSM-M1-7	lab	MDS2	0.944823
	GRSM-M1-11	lab	SOCN	14.7422		HARV-M1-11	NH4_ugN_g_final_cor	0.920837	NH4	18 m		GRSM-M1-11	lab	silt_clay	38.6386		GRSM-M1-11	lab	MDS2	1.63495
	GRSM-M1-15	lab	SOCN	12.8323		HARV-M1-15	NH4_ugN_g_final_cor	1.38531	NH4	18 m		GRSM-M1-15	lab	silt_clay	47.6098		GRSM-M1-15	lab	MDS2	1.43556
	HARV-M1-3	lab	SOCN	26.1045		KONZ-M1-3	NH4_ugN_g_final_cor	4.08361	NH4	18 m		HARV-M1-3	lab	silt_clay	41.3215		HARV-M1-3	lab	MDS2	-0.152791
	HARV-M1-7	lab	SOCN	30.6246		KONZ-M1-7	NH4_ugN_g_final_cor	4.31227	NH4	18 m		HARV-M1-7	lab	silt_clay	23.8866		HARV-M1-7	lab	MDS2	-0.610012
	HARV-M1-11	lab	SOCN	30.0596		KONZ-M1-11	NH4_ugN_g_final_cor	3.80231	NH4	18 m		HARV-M1-11	lab	silt_clay	34.5581		HARV-M1-11	lab	MDS2	-0.581254
	HARV-M1-15	lab	SOCN	26.1218		KONZ-M1-15	NH4_ugN_g_final_cor	1.92485	NH4	18 m		HARV-M1-15	lab	silt_clay	33.8664		HARV-M1-15	lab	MDS2	-0.762787
	KONZ-M1-3	lab	SOCN	12.5769		LENO-M1-2	NH4_ugN_g_final_cor	2.11896	NH4	18 m		KONZ-M1-3	lab	silt_clay	83.0989		KONZ-M1-3	lab	MDS2	0.100221
	KONZ-M1-7	lab	SOCN	13.4501		LENO-M1-7	NH4_ugN_g_final_cor	2.57423	NH4	18 m		KONZ-M1-7	lab	silt_clay	64.1954		KONZ-M1-7	lab	MDS2	1.01743
	KONZ-M1-11	lab	SOCN	12.6113		LENO-M1-11	NH4_ugN_g_final_cor	7.45737	NH4	18 m		KONZ-M1-11	lab	silt_clay	91.4817		KONZ-M1-11	lab	MDS2	0.434833
	KONZ-M1-15	lab	SOCN	12.4368		LENO-M1-15	NH4_ugN_g_final_cor	2.4379	NH4	18 m		KONZ-M1-15	lab	silt_clay	77.6107		KONZ-M1-15	lab	MDS2	1.01297
	LENO-M1-2	lab	SOCN	12.7388		NIWO-M1-1	NH4_ugN_g_final_cor	1.44109	NH4	18 m		LENO-M1-2	lab	silt_clay	78.3383		LENO-M1-2	lab	MDS2	1.4205
	LENO-M1-7	lab	SOCN	10.3898		NIWO-M1-5	NH4_ugN_g_final_cor	7.45973	NH4	18 m		LENO-M1-7	lab	silt_clay	60.431		LENO-M1-7	lab	MDS2	1.12514
	LENO-M1-11	lab	SOCN	10.5519		NIWO-M1-6	NH4_ugN_g_final_cor	43.6105	NH4	18 m		LENO-M1-11	lab	silt_clay	58.2524		LENO-M1-11	lab	MDS2	1.62946
	LENO-M1-15	lab	SOCN	9.13311		NIWO-M1-11	NH4_ugN_g_final_cor	4.87341	NH4	18 m		LENO-M1-15	lab	silt_clay	70.2085		LENO-M1-15	lab	MDS2	1.55301
	NIWO-M1-1	lab	SOCN	12.4896		ONAQ-M1-3	NH4_ugN_g_final_cor	1.86447	NH4	18 m		NIWO-M1-1	lab	silt_clay	36.1246		NIWO-M1-1	lab	MDS2	-0.911299
	NIWO-M1-5	lab	SOCN	11.8702		ONAQ-M1-7	NH4_ugN_g_final_cor	0.816287	NH4	18 m		NIWO-M1-5	lab	silt_clay	32.8343		NIWO-M1-5	lab	MDS2	-0.431088
	NIWO-M1-6	lab	SOCN	12.2486		ONAQ-M1-11	NH4_ugN_g_final_cor	2.10202	NH4	18 m		NIWO-M1-6	lab	silt_clay	36.1111		NIWO-M1-6	lab	MDS2	0.734056
	NIWO-M1-11	lab	SOCN	16.0616		ONAQ-M1-15	NH4_ugN_g_final_cor	2.92602	NH4	18 m		NIWO-M1-11	lab	silt_clay	30.4088		NIWO-M1-11	lab	MDS2	0.717573
	ONAQ-M1-3	lab	SOCN	11.1029		OSBS-M1-3	NH4_ugN_g_final_cor	0	NH4	18 m		ONAQ-M1-3	lab	silt_clay	58.3832		ONAQ-M1-3	lab	MDS2	-0.65844
	ONAQ-M1-7	lab	SOCN	10.2062		OSBS-M1-7	NH4_ugN_g_final_cor	0	NH4	18 m		ONAQ-M1-7	lab	silt_clay	62.9126		ONAQ-M1-7	lab	MDS2	-0.815797
	ONAQ-M1-11	lab	SOCN	10.3996		OSBS-M1-11	NH4_ugN_g_final_cor	0	NH4	18 m		ONAQ-M1-11	lab	silt_clay	58.7426		ONAQ-M1-11	lab	MDS2	-0.561121
	ONAQ-M1-15	lab	SOCN	13.3956		OSBS-M1-15	NH4_ugN_g_final_cor	0	NH4	18 m		ONAQ-M1-15	lab	silt_clay	54.9611		ONAQ-M1-15	lab	MDS2	-0.70091
	OSBS-M1-3	lab	SOCN	28.3767		PUUM-M1-2	NH4_ugN_g_final_cor	44.1022	NH4	18 m		OSBS-M1-3	lab	silt_clay	5.56107		OSBS-M1-3	lab	MDS2	-1.22604
	OSBS-M1-7	lab	SOCN	14.6162		PUUM-M1-7	NH4_ugN_g_final_cor	103.728	NH4	18 m		OSBS-M1-7	lab	silt_clay	4.9456		OSBS-M1-7	lab	MDS2	-1.47862
	OSBS-M1-11	lab	SOCN	34.1506		PUUM-M1-13	NH4_ugN_g_final_cor	5.59498	NH4	18 m		OSBS-M1-11	lab	silt_clay	6.36631		OSBS-M1-11	lab	MDS2	-1.5539
	OSBS-M1-15	lab	SOCN	36.4802		PUUM-M1-16	NH4_ugN_g_final_cor	4.83743	NH4	18 m		OSBS-M1-15	lab	silt_clay	5.7		OSBS-M1-15	lab	MDS2	-1.60616
	PUUM-M1-2	lab	SOCN	19.3837		SCBI-M1-3	NH4_ugN_g_final_cor	2.46501	NH4	18 m		PUUM-M1-2	lab	silt_clay	10.2249		PUUM-M1-2	lab	MDS2	1.09322
	PUUM-M1-7	lab	SOCN	25.9111		SCBI-M1-7	NH4_ugN_g_final_cor	4.99827	NH4	18 m		PUUM-M1-7	lab	silt_clay	22.5131		PUUM-M1-7	lab	MDS2	0.0254422
	PUUM-M1-13	lab	SOCN	19.7156		SCBI-M1-11	NH4_ugN_g_final_cor	5.52738	NH4	18 m		PUUM-M1-13	lab	silt_clay	11.5632		PUUM-M1-13	lab	MDS2	1.1216
	PUUM-M1-16	lab	SOCN	20.0365		SCBI-M1-15	NH4_ugN_g_final_cor	4.37801	NH4	18 m		PUUM-M1-16	lab	silt_clay	13.0503		PUUM-M1-16	lab	MDS2	0.917848
	SCBI-M1-3	lab	SOCN	14.1039		SJER-M1-3	NH4_ugN_g_final_cor	1.76847	NH4	18 m		SCBI-M1-3	lab	silt_clay	79.9404		SCBI-M1-3	lab	MDS2	1.15688
	SCBI-M1-7	lab	SOCN	13.6042		SJER-M1-7	NH4_ugN_g_final_cor	6.01075	NH4	18 m		SCBI-M1-7	lab	silt_clay	68.1503		SCBI-M1-7	lab	MDS2	0.432223
	SCBI-M1-11	lab	SOCN	16.0346		SJER-M1-11	NH4_ugN_g_final_cor	6.89007	NH4	18 m		SCBI-M1-11	lab	silt_clay	54.8924		SCBI-M1-11	lab	MDS2	0.181755
	SCBI-M1-15	lab	SOCN	12.8586		SJER-M1-15	NH4_ugN_g_final_cor	3.19963	NH4	18 m		SCBI-M1-15	lab	silt_clay	66.6667		SCBI-M1-15	lab	MDS2	0.565208
	SJER-M1-3	lab	SOCN	11.2016		SRER-M1-3	NH4_ugN_g_final_cor	1.55689	NH4	18 m		SJER-M1-3	lab	silt_clay	21.0945		SJER-M1-3	lab	MDS2	-0.737456
	SJER-M1-7	lab	SOCN	11.4806		SRER-M1-7	NH4_ugN_g_final_cor	1.19014	NH4	18 m		SJER-M1-7	lab	silt_clay	26.1858		SJER-M1-7	lab	MDS2	-0.0654645
	SJER-M1-11	lab	SOCN	11.4755		SRER-M1-11	NH4_ugN_g_final_cor	1.41892	NH4	18 m		SJER-M1-11	lab	silt_clay	22.8487		SJER-M1-11	lab	MDS2	0.23437
	SJER-M1-15	lab	SOCN	11.8406		SRER-M1-15	NH4_ugN_g_final_cor	0.168938	NH4	18 m		SJER-M1-15	lab	silt_clay	22.0404		SJER-M1-15	lab	MDS2	0.0876521
	SRER-M1-3	lab	SOCN	11.2445		TALL-M1-3	NH4_ugN_g_final_cor	1.34501	NH4	18 m		SRER-M1-3	lab	silt_clay	20.6426		SRER-M1-3	lab	MDS2	-0.29403
	SRER-M1-7	lab	SOCN	10.7712		TALL-M1-7	NH4_ugN_g_final_cor	1.25392	NH4	18 m		SRER-M1-7	lab	silt_clay	18.0459		SRER-M1-7	lab	MDS2	-0.23544
	SRER-M1-11	lab	SOCN	10.0639		TALL-M1-11	NH4_ugN_g_final_cor	0.216736	NH4	18 m		SRER-M1-11	lab	silt_clay	18.6693		SRER-M1-11	lab	MDS2	-0.515355
	SRER-M1-15	lab	SOCN	10.9652		TALL-M1-15	NH4_ugN_g_final_cor	3.51928	NH4	18 m		SRER-M1-15	lab	silt_clay	87.5862		SRER-M1-15	lab	MDS2	-0.538172
	TALL-M1-3	lab	SOCN	34.5468		TOOL-M1-1	NH4_ugN_g_final_cor	10.9892	NH4	18 m		TALL-M1-3	lab	silt_clay	14.7203		TALL-M1-3	lab	MDS2	-0.602406
	TALL-M1-7	lab	SOCN	36.2992		TOOL-M1-5	NH4_ugN_g_final_cor	1.11955	NH4	18 m		TALL-M1-7	lab	silt_clay	25.4237		TALL-M1-7	lab	MDS2	-1.64214
	TALL-M1-11	lab	SOCN	12.5448		TOOL-M1-7	NH4_ugN_g_final_cor	0	NH4	18 m		TALL-M1-11	lab	silt_clay	32.1884		TALL-M1-11	lab	MDS2	-2.02591
	TALL-M1-15	lab	SOCN	34.8167		TOOL-M1-12	NH4_ugN_g_final_cor	2.26358	NH4	18 m		TALL-M1-15	lab	silt_clay	13.1034		TALL-M1-15	lab	MDS2	-0.987004
	TOOL-M1-1	lab	SOCN	16.6429		UNDE-M1-3	NH4_ugN_g_final_cor	1.0972	NH4	18 m		TOOL-M1-1	lab	silt_clay	49.4253		TOOL-M1-1	lab	MDS2	0.0153816
	TOOL-M1-5	lab	SOCN	17.9134		UNDE-M1-7	NH4_ugN_g_final_cor	0.753651	NH4	18 m		TOOL-M1-5	lab	silt_clay	53.7782		TOOL-M1-5	lab	MDS2	-0.517631
	TOOL-M1-7	lab	SOCN	17.5359		UNDE-M1-11	NH4_ugN_g_final_cor	0.733263	NH4	18 m		TOOL-M1-7	lab	silt_clay	52.5341		TOOL-M1-7	lab	MDS2	-0.333095
	TOOL-M1-12	lab	SOCN	21.5012		UNDE-M1-15	NH4_ugN_g_final_cor	2.30379	NH4	18 m		TOOL-M1-12	lab	silt_clay	59.1857		TOOL-M1-12	lab	MDS2	-1.30088
	UNDE-M1-3	lab	SOCN	12.5841		WOOD-M1-3	NH4_ugN_g_final_cor	6.71859	NH4	18 m		UNDE-M1-3	lab	silt_clay	42.0332		UNDE-M1-3	lab	MDS2	1.64481
	UNDE-M1-7	lab	SOCN	12.807		WOOD-M1-7	NH4_ugN_g_final_cor	3.76151	NH4	18 m		UNDE-M1-7	lab	silt_clay	27.5391		UNDE-M1-7	lab	MDS2	1.52826
	UNDE-M1-11	lab	SOCN	13.4422		WOOD-M1-12	NH4_ugN_g_final_cor	5.62224	NH4	18 m		UNDE-M1-11	lab	silt_clay	42.0432		UNDE-M1-11	lab	MDS2	1.64153
	UNDE-M1-15	lab	SOCN	13.874		WOOD-M1-15	NH4_ugN_g_final_cor	6.49202	NH4	18 m		UNDE-M1-15	lab	silt_clay	40.9543		UNDE-M1-15	lab	MDS2	1.29924
	WOOD-M1-3	lab	SOCN	10.4661		WREF-M1-3	NH4_ugN_g_final_cor	0	NH4	18 m		WOOD-M1-3	lab	silt_clay	42.8012		WOOD-M1-3	lab	MDS2	-0.443446
	WOOD-M1-7	lab	SOCN	10.4373		WREF-M1-7	NH4_ugN_g_final_cor	1.44741	NH4	18 m		WOOD-M1-7	lab	silt_clay	38.6139		WOOD-M1-7	lab	MDS2	0.732462
	WOOD-M1-12	lab	SOCN	10.1056		WREF-M1-11	NH4_ugN_g_final_cor	3.0383	NH4	18 m		WOOD-M1-12	lab	silt_clay	50.6329		WOOD-M1-12	lab	MDS2	0.421957
	WOOD-M1-15	lab	SOCN	9.87894		WREF-M1-15	NH4_ugN_g_final_cor	0.914565	NH4	18 m		WOOD-M1-15	lab	silt_clay	40.197		WOOD-M1-15	lab	MDS2	-0.227095
	WREF-M1-3	lab	SOCN	24.8212		YELL-M1-3	NH4_ugN_g_final_cor	7.01476	NH4	18 m		WREF-M1-3	lab	silt_clay	38.2704		WREF-M1-3	lab	MDS2	-0.521999
	WREF-M1-7	lab	SOCN	24.4891		YELL-M1-7	NH4_ugN_g_final_cor	7.84914	NH4	18 m		WREF-M1-7	lab	silt_clay	35.4167		WREF-M1-7	lab	MDS2	-0.18451
	WREF-M1-11	lab	SOCN	29.5976		YELL-M1-11	NH4_ugN_g_final_cor	5.90883	NH4	18 m		WREF-M1-11	lab	silt_clay	29.5522		WREF-M1-11	lab	MDS2	-0.353124
	WREF-M1-15	lab	SOCN	27.5114		YELL-M1-16	NH4_ugN_g_final_cor	3.98189	NH4	18 m		WREF-M1-15	lab	silt_clay	36.0477		WREF-M1-15	lab	MDS2	-0.027063
	YELL-M1-3	lab	SOCN	11.074		BONA-M2-3	NH4_ugN_g_final_cor	2.10721	NH4	18 m		YELL-M1-3	lab	silt_clay	66.8645		YELL-M1-3	lab	MDS2	1.31417
	YELL-M1-7	lab	SOCN	11.6061		BONA-M2-7	NH4_ugN_g_final_cor	4.23967	NH4	18 m		YELL-M1-7	lab	silt_clay	49.3708		YELL-M1-7	lab	MDS2	-0.174416
	YELL-M1-11	lab	SOCN	11.9946		BONA-M2-11	NH4_ugN_g_final_cor	3.65486	NH4	18 m		YELL-M1-11	lab	silt_clay	52.1739		YELL-M1-11	lab	MDS2	0.14916
	YELL-M1-16	lab	SOCN	12.148		BONA-M2-15	NH4_ugN_g_final_cor	2.11219	NH4	18 m		YELL-M1-16	lab	silt_clay	64.6503		YELL-M1-16	lab	MDS2	0.623965
	BONA-M2-3	lab	SOCN	18.9148		CPER-M2-3	NH4_ugN_g_final_cor	1.24659	NH4	18 m		BONA-M2-3	lab	silt_clay	63.195		BONA-M2-3	lab	MDS2	0.344524
	BONA-M2-7	lab	SOCN	10.6929		CPER-M2-7	NH4_ugN_g_final_cor	0.933688	NH4	18 m		BONA-M2-7	lab	silt_clay	65.8052		BONA-M2-7	lab	MDS2	0.338079
	BONA-M2-11	lab	SOCN	16.4618		CPER-M2-11	NH4_ugN_g_final_cor	2.18899	NH4	18 m		BONA-M2-11	lab	silt_clay	55.4766		BONA-M2-11	lab	MDS2	0.140529
	BONA-M2-15	lab	SOCN	13.883		CPER-M2-15	NH4_ugN_g_final_cor	0.601808	NH4	18 m		BONA-M2-15	lab	silt_clay	69.1626		BONA-M2-15	lab	MDS2	0.363178
	CPER-M2-3	lab	SOCN	8.51959		DSNY-M2-3	NH4_ugN_g_final_cor	1.59879	NH4	18 m		CPER-M2-3	lab	silt_clay	34.0659		CPER-M2-3	lab	MDS2	0.333845
	CPER-M2-7	lab	SOCN	9.50894		DSNY-M2-7	NH4_ugN_g_final_cor	1.46623	NH4	18 m		CPER-M2-7	lab	silt_clay	31.1688		CPER-M2-7	lab	MDS2	-0.0128805
	CPER-M2-11	lab	SOCN	8.30844		DSNY-M2-11	NH4_ugN_g_final_cor	5.48406	NH4	18 m		CPER-M2-11	lab	silt_clay	26.5625		CPER-M2-11	lab	MDS2	1.46245
	CPER-M2-15	lab	SOCN	8.43891		DSNY-M2-15	NH4_ugN_g_final_cor	0	NH4	18 m		CPER-M2-15	lab	silt_clay	32.4536		CPER-M2-15	lab	MDS2	0.206845
	DSNY-M2-3	lab	SOCN	20.3955		GRSM-M2-3	NH4_ugN_g_final_cor	0.296823	NH4	18 m		DSNY-M2-3	lab	silt_clay	7.44368		DSNY-M2-3	lab	MDS2	-1.83947
	DSNY-M2-7	lab	SOCN	20.8061		GRSM-M2-7	NH4_ugN_g_final_cor	1.17842	NH4	18 m		DSNY-M2-7	lab	silt_clay	7.4364		DSNY-M2-7	lab	MDS2	-1.7916
	DSNY-M2-11	lab	SOCN	27.3681		GRSM-M2-11	NH4_ugN_g_final_cor	3.22764	NH4	18 m		DSNY-M2-11	lab	silt_clay	8.52106		DSNY-M2-11	lab	MDS2	-1.37773
	DSNY-M2-15	lab	SOCN	18.4869		GRSM-M2-15	NH4_ugN_g_final_cor	0.0534522	NH4	18 m		DSNY-M2-15	lab	silt_clay	7.45829		DSNY-M2-15	lab	MDS2	-1.40067
	GRSM-M2-3	lab	SOCN	11.6319		HARV-M2-3	NH4_ugN_g_final_cor	0.159177	NH4	18 m		GRSM-M2-3	lab	silt_clay	57.0582		GRSM-M2-3	lab	MDS2	2.04223
	GRSM-M2-7	lab	SOCN	14.4405		HARV-M2-7	NH4_ugN_g_final_cor	1.77218	NH4	18 m		GRSM-M2-7	lab	silt_clay	58.3		GRSM-M2-7	lab	MDS2	1.18559
	GRSM-M2-11	lab	SOCN	12.6302		HARV-M2-11	NH4_ugN_g_final_cor	0.592209	NH4	18 m		GRSM-M2-11	lab	silt_clay	55.7673		GRSM-M2-11	lab	MDS2	0.833869
	GRSM-M2-15	lab	SOCN	10.9158		HARV-M2-15	NH4_ugN_g_final_cor	1.43839	NH4	18 m		GRSM-M2-15	lab	silt_clay	57.5576		GRSM-M2-15	lab	MDS2	1.83909
	HARV-M2-3	lab	SOCN	22.814		LENO-M2-2	NH4_ugN_g_final_cor	3.69647	NH4	18 m		HARV-M2-3	lab	silt_clay	25.7367		HARV-M2-3	lab	MDS2	-0.350575
	HARV-M2-7	lab	SOCN	32.9999		LENO-M2-7	NH4_ugN_g_final_cor	4.15718	NH4	18 m		HARV-M2-7	lab	silt_clay	33.565		HARV-M2-7	lab	MDS2	-0.243603
	HARV-M2-11	lab	SOCN	24.1393		LENO-M2-11	NH4_ugN_g_final_cor	12.8402	NH4	18 m		HARV-M2-11	lab	silt_clay	20.495		HARV-M2-11	lab	MDS2	-0.264728
	HARV-M2-15	lab	SOCN	20.4907		LENO-M2-15	NH4_ugN_g_final_cor	15.016	NH4	18 m		HARV-M2-15	lab	silt_clay	28.0876		HARV-M2-15	lab	MDS2	-0.974759
	LENO-M2-2	lab	SOCN	9.00365		NIWO-M2-1	NH4_ugN_g_final_cor	1.66841	NH4	18 m		LENO-M2-2	lab	silt_clay	66.7641		LENO-M2-2	lab	MDS2	1.08874
	LENO-M2-7	lab	SOCN	10.2691		NIWO-M2-5	NH4_ugN_g_final_cor	2.03824	NH4	18 m		LENO-M2-7	lab	silt_clay	59.602		LENO-M2-7	lab	MDS2	1.2976
	LENO-M2-11	lab	SOCN	9.00403		NIWO-M2-6	NH4_ugN_g_final_cor	5.03955	NH4	18 m		LENO-M2-11	lab	silt_clay	77.3904		LENO-M2-11	lab	MDS2	0.970638
	LENO-M2-15	lab	SOCN	9.20293		NIWO-M2-11	NH4_ugN_g_final_cor	1.21337	NH4	18 m		LENO-M2-15	lab	silt_clay	72.7805		LENO-M2-15	lab	MDS2	1.53798
	NIWO-M2-1	lab	SOCN	11.7916		ONAQ-M2-3	NH4_ugN_g_final_cor	3.0279	NH4	18 m		NIWO-M2-1	lab	silt_clay	45.6349		NIWO-M2-1	lab	MDS2	-0.947178
	NIWO-M2-5	lab	SOCN	9.70241		ONAQ-M2-7	NH4_ugN_g_final_cor	0.897246	NH4	18 m		NIWO-M2-5	lab	silt_clay	39.4477		NIWO-M2-5	lab	MDS2	-0.447615
	NIWO-M2-6	lab	SOCN	12.7128		ONAQ-M2-11	NH4_ugN_g_final_cor	5.13923	NH4	18 m		NIWO-M2-6	lab	silt_clay	36.6142		NIWO-M2-6	lab	MDS2	-0.0875668
	NIWO-M2-11	lab	SOCN	14.1276		ONAQ-M2-15	NH4_ugN_g_final_cor	2.60377	NH4	18 m		NIWO-M2-11	lab	silt_clay	38.5965		NIWO-M2-11	lab	MDS2	0.285628
	ONAQ-M2-3	lab	SOCN	9.88886		OSBS-M2-3	NH4_ugN_g_final_cor	0	NH4	18 m		ONAQ-M2-3	lab	silt_clay	65.2778		ONAQ-M2-3	lab	MDS2	-1.13038
	ONAQ-M2-7	lab	SOCN	15.065		OSBS-M2-7	NH4_ugN_g_final_cor	0	NH4	18 m		ONAQ-M2-7	lab	silt_clay	64.8491		ONAQ-M2-7	lab	MDS2	-0.65408
	ONAQ-M2-11	lab	SOCN	10.6773		OSBS-M2-11	NH4_ugN_g_final_cor	1.26462	NH4	18 m		ONAQ-M2-11	lab	silt_clay	67.2833		ONAQ-M2-11	lab	MDS2	-0.664475
	ONAQ-M2-15	lab	SOCN	12.2931		OSBS-M2-15	NH4_ugN_g_final_cor	0	NH4	18 m		ONAQ-M2-15	lab	silt_clay	59.1089		ONAQ-M2-15	lab	MDS2	-0.133603
	OSBS-M2-3	lab	SOCN	37.0215		PUUM-M2-2	NH4_ugN_g_final_cor	5.53015	NH4	18 m		OSBS-M2-3	lab	silt_clay	5.76172		OSBS-M2-3	lab	MDS2	-0.794047
	OSBS-M2-7	lab	SOCN	45.1137		PUUM-M2-7	NH4_ugN_g_final_cor	7.86368	NH4	18 m		OSBS-M2-7	lab	silt_clay	4.70127		OSBS-M2-7	lab	MDS2	-1.57019
	OSBS-M2-11	lab	SOCN	56.9459		PUUM-M2-13	NH4_ugN_g_final_cor	8.34173	NH4	18 m		OSBS-M2-11	lab	silt_clay	5.4902		OSBS-M2-11	lab	MDS2	-1.38836
	OSBS-M2-15	lab	SOCN	58.0964		PUUM-M2-16	NH4_ugN_g_final_cor	16.6234	NH4	18 m		OSBS-M2-15	lab	silt_clay	5.63241		OSBS-M2-15	lab	MDS2	-1.21702
	PUUM-M2-2	lab	SOCN	19.4134		SCBI-M2-3	NH4_ugN_g_final_cor	2.33037	NH4	18 m		PUUM-M2-2	lab	silt_clay	8.07087		PUUM-M2-2	lab	MDS2	0.574114
	PUUM-M2-7	lab	SOCN	26.0852		SCBI-M2-7	NH4_ugN_g_final_cor	2.82914	NH4	18 m		PUUM-M2-7	lab	silt_clay	8.63905		PUUM-M2-7	lab	MDS2	0.285486
	PUUM-M2-13	lab	SOCN	19.8552		SCBI-M2-11	NH4_ugN_g_final_cor	2.07979	NH4	18 m		PUUM-M2-13	lab	silt_clay	12.1595		PUUM-M2-13	lab	MDS2	-0.48959
	PUUM-M2-16	lab	SOCN	20.775		SCBI-M2-15	NH4_ugN_g_final_cor	2.15515	NH4	18 m		PUUM-M2-16	lab	silt_clay	11.8721		PUUM-M2-16	lab	MDS2	1.09904
	SCBI-M2-3	lab	SOCN	12.4757		SJER-M2-3	NH4_ugN_g_final_cor	3.18806	NH4	18 m		SCBI-M2-3	lab	silt_clay	80.4497		SCBI-M2-3	lab	MDS2	0.47296
	SCBI-M2-7	lab	SOCN	13.8131		SJER-M2-7	NH4_ugN_g_final_cor	3.94077	NH4	18 m		SCBI-M2-7	lab	silt_clay	83.3663		SCBI-M2-7	lab	MDS2	1.67812
	SCBI-M2-11	lab	SOCN	13.699		SJER-M2-11	NH4_ugN_g_final_cor	1.29982	NH4	18 m		SCBI-M2-11	lab	silt_clay	73.8235		SCBI-M2-11	lab	MDS2	0.962042
	SCBI-M2-15	lab	SOCN	14.383		SJER-M2-15	NH4_ugN_g_final_cor	4.43754	NH4	18 m		SCBI-M2-15	lab	silt_clay	67.7734		SCBI-M2-15	lab	MDS2	1.48719
	SJER-M2-3	lab	SOCN	11.179		SRER-M2-3	NH4_ugN_g_final_cor	1.19612	NH4	18 m		SJER-M2-3	lab	silt_clay	24.9261		SJER-M2-3	lab	MDS2	-0.467361
	SJER-M2-7	lab	SOCN	14.1465		SRER-M2-7	NH4_ugN_g_final_cor	0.59297	NH4	18 m		SJER-M2-7	lab	silt_clay	24.3756		SJER-M2-7	lab	MDS2	0.0952839
	SJER-M2-11	lab	SOCN	21.5874		SRER-M2-11	NH4_ugN_g_final_cor	1.00274	NH4	18 m		SJER-M2-11	lab	silt_clay	21.4143		SJER-M2-11	lab	MDS2	-0.229943
	SJER-M2-15	lab	SOCN	11.1999		SRER-M2-15	NH4_ugN_g_final_cor	0	NH4	18 m		SJER-M2-15	lab	silt_clay	19.9405		SJER-M2-15	lab	MDS2	-0.356921
	SRER-M2-3	lab	SOCN	11.9873		TALL-M2-3	NH4_ugN_g_final_cor	1.11755	NH4	18 m		SRER-M2-3	lab	silt_clay	18.4055		SRER-M2-3	lab	MDS2	-0.308557
	SRER-M2-7	lab	SOCN	11.1883		TALL-M2-7	NH4_ugN_g_final_cor	3.95113	NH4	18 m		SRER-M2-7	lab	silt_clay	17.6471		SRER-M2-7	lab	MDS2	-0.51832
	SRER-M2-11	lab	SOCN	10.7516		TALL-M2-11	NH4_ugN_g_final_cor	0.371972	NH4	18 m		SRER-M2-11	lab	silt_clay	19.7239		SRER-M2-11	lab	MDS2	NA
	SRER-M2-15	lab	SOCN	11.3616		TALL-M2-15	NH4_ugN_g_final_cor	2.23187	NH4	18 m		SRER-M2-15	lab	silt_clay	16.8484		SRER-M2-15	lab	MDS2	-0.372075
	TALL-M2-3	lab	SOCN	37.2909		TOOL-M2-1	NH4_ugN_g_final_cor	0.388963	NH4	18 m		TALL-M2-3	lab	silt_clay	16.568		TALL-M2-3	lab	MDS2	-0.643531
	TALL-M2-7	lab	SOCN	32.8209		TOOL-M2-5	NH4_ugN_g_final_cor	0	NH4	18 m		TALL-M2-7	lab	silt_clay	27.8932		TALL-M2-7	lab	MDS2	-1.49805
	TALL-M2-11	lab	SOCN	12.3569		TOOL-M2-7	NH4_ugN_g_final_cor	0.560284	NH4	18 m		TALL-M2-11	lab	silt_clay	29.3204		TALL-M2-11	lab	MDS2	-1.77673
	TALL-M2-15	lab	SOCN	30.0284		TOOL-M2-12	NH4_ugN_g_final_cor	1.59617	NH4	18 m		TALL-M2-15	lab	silt_clay	12.7556		TALL-M2-15	lab	MDS2	-0.769028
	TOOL-M2-1	lab	SOCN	18.2711		UNDE-M2-3	NH4_ugN_g_final_cor	0.935984	NH4	18 m		TOOL-M2-1	lab	silt_clay	49.6565		TOOL-M2-1	lab	MDS2	-0.757907
	TOOL-M2-5	lab	SOCN	18.2713		UNDE-M2-7	NH4_ugN_g_final_cor	0.14805	NH4	18 m		TOOL-M2-5	lab	silt_clay	54.2323		TOOL-M2-5	lab	MDS2	-0.412927
	TOOL-M2-7	lab	SOCN	16.3774		UNDE-M2-11	NH4_ugN_g_final_cor	2.90114	NH4	18 m		TOOL-M2-7	lab	silt_clay	52.6163		TOOL-M2-7	lab	MDS2	-0.763365
	TOOL-M2-12	lab	SOCN	22.2315		UNDE-M2-15	NH4_ugN_g_final_cor	0.162403	NH4	18 m		TOOL-M2-12	lab	silt_clay	57.9523		TOOL-M2-12	lab	MDS2	-0.784885
	UNDE-M2-3	lab	SOCN	14.601		WOOD-M2-3	NH4_ugN_g_final_cor	7.46395	NH4	18 m		UNDE-M2-3	lab	silt_clay	38.1944		UNDE-M2-3	lab	MDS2	1.56482
	UNDE-M2-7	lab	SOCN	15.4492		WOOD-M2-7	NH4_ugN_g_final_cor	3.18194	NH4	18 m		UNDE-M2-7	lab	silt_clay	22.7811		UNDE-M2-7	lab	MDS2	0.58595
	UNDE-M2-11	lab	SOCN	12.6091		WOOD-M2-12	NH4_ugN_g_final_cor	4.45957	NH4	18 m		UNDE-M2-11	lab	silt_clay	42.3529		UNDE-M2-11	lab	MDS2	1.05749
	UNDE-M2-15	lab	SOCN	15.2934		WOOD-M2-15	NH4_ugN_g_final_cor	6.0802	NH4	18 m		UNDE-M2-15	lab	silt_clay	37.0841		UNDE-M2-15	lab	MDS2	1.77563
	WOOD-M2-3	lab	SOCN	10.5445		WREF-M2-3	NH4_ugN_g_final_cor	1.93565	NH4	18 m		WOOD-M2-3	lab	silt_clay	42.3039		WOOD-M2-3	lab	MDS2	0.108511
	WOOD-M2-7	lab	SOCN	10.6848		WREF-M2-7	NH4_ugN_g_final_cor	1.31489	NH4	18 m		WOOD-M2-7	lab	silt_clay	23.8238		WOOD-M2-7	lab	MDS2	0.484458
	WOOD-M2-12	lab	SOCN	10.5231		WREF-M2-11	NH4_ugN_g_final_cor	3.64114	NH4	18 m		WOOD-M2-12	lab	silt_clay	46.9027		WOOD-M2-12	lab	MDS2	0.758199
	WOOD-M2-15	lab	SOCN	8.6535		WREF-M2-15	NH4_ugN_g_final_cor	2.78132	NH4	18 m		WOOD-M2-15	lab	silt_clay	26.2475		WOOD-M2-15	lab	MDS2	0.0635623
	WREF-M2-3	lab	SOCN	22.4728		YELL-M2-3	NH4_ugN_g_final_cor	5.98653	NH4	18 m		WREF-M2-3	lab	silt_clay	39.7649		WREF-M2-3	lab	MDS2	-0.422937
	WREF-M2-7	lab	SOCN	20.5762		YELL-M2-7	NH4_ugN_g_final_cor	5.48315	NH4	18 m		WREF-M2-7	lab	silt_clay	37.4875		WREF-M2-7	lab	MDS2	-0.244188
	WREF-M2-11	lab	SOCN	24.4967		YELL-M2-11	NH4_ugN_g_final_cor	6.02937	NH4	18 m		WREF-M2-11	lab	silt_clay	30.8765		WREF-M2-11	lab	MDS2	-0.166795
	WREF-M2-15	lab	SOCN	22.0756		YELL-M2-16	NH4_ugN_g_final_cor	3.09822	NH4	18 m		WREF-M2-15	lab	silt_clay	44.7805		WREF-M2-15	lab	MDS2	0.0228945
	YELL-M2-3	lab	SOCN	10.8908		BONA-M1-3	NO3_ugN_g_1m_cor	0.266971	NO3	1 m		YELL-M2-3	lab	silt_clay	63.3733		YELL-M2-3	lab	MDS2	-0.361213
	YELL-M2-7	lab	SOCN	11.4161		BONA-M1-7	NO3_ugN_g_1m_cor	0	NO3	1 m		YELL-M2-7	lab	silt_clay	54.3053		YELL-M2-7	lab	MDS2	-0.079357
	YELL-M2-11	lab	SOCN	11.6603		BONA-M1-11	NO3_ugN_g_1m_cor	1.28013	NO3	1 m		YELL-M2-11	lab	silt_clay	56.2189		YELL-M2-11	lab	MDS2	0.945642
	YELL-M2-16	lab	SOCN	11.0011		BONA-M1-15	NO3_ugN_g_1m_cor	0.0630745	NO3	1 m		YELL-M2-16	lab	silt_clay	63.3721		YELL-M2-16	lab	MDS2	-0.158617
	BONA-M1-1	field	SOCN	24.4124		CPER-M1-3	NO3_ugN_g_1m_cor	0.77171	NO3	1 m		BONA-M1-1	field	silt_clay	NA		BONA-M1-1	field	MDS2	NA
	BONA-M1-11	field	SOCN	17.2298		CPER-M1-7	NO3_ugN_g_1m_cor	2.18485	NO3	1 m		BONA-M1-11	field	silt_clay	61.0819		BONA-M1-11	field	MDS2	0.809583
	BONA-M1-13	field	SOCN	16.6324		CPER-M1-11	NO3_ugN_g_1m_cor	1.22524	NO3	1 m		BONA-M1-13	field	silt_clay	NA		BONA-M1-13	field	MDS2	NA
	BONA-M1-15	field	SOCN	24.9688		CPER-M1-15	NO3_ugN_g_1m_cor	0.620325	NO3	1 m		BONA-M1-15	field	silt_clay	59.1675		BONA-M1-15	field	MDS2	1.10222
	BONA-M1-3	field	SOCN	30.2019		DSNY-M1-3	NO3_ugN_g_1m_cor	0.9787	NO3	1 m		BONA-M1-3	field	silt_clay	68.8719		BONA-M1-3	field	MDS2	1.76216
	BONA-M1-5	field	SOCN	21.5203		DSNY-M1-7	NO3_ugN_g_1m_cor	1.1282	NO3	1 m		BONA-M1-5	field	silt_clay	NA		BONA-M1-5	field	MDS2	NA
	BONA-M1-7	field	SOCN	26.7233		DSNY-M1-11	NO3_ugN_g_1m_cor	0	NO3	1 m		BONA-M1-7	field	silt_clay	57.6961		BONA-M1-7	field	MDS2	1.08597
	BONA-M1-9	field	SOCN	24.1941		DSNY-M1-15	NO3_ugN_g_1m_cor	0.27216	NO3	1 m		BONA-M1-9	field	silt_clay	NA		BONA-M1-9	field	MDS2	NA
	CPER-M1-1	field	SOCN	10.2968		GRSM-M1-3	NO3_ugN_g_1m_cor	0	NO3	1 m		CPER-M1-1	field	silt_clay	NA		CPER-M1-1	field	MDS2	NA
	CPER-M1-11	field	SOCN	10.9537		GRSM-M1-7	NO3_ugN_g_1m_cor	0.0261493	NO3	1 m		CPER-M1-11	field	silt_clay	26.1858		CPER-M1-11	field	MDS2	-0.263632
	CPER-M1-13	field	SOCN	9.36552		GRSM-M1-11	NO3_ugN_g_1m_cor	0	NO3	1 m		CPER-M1-13	field	silt_clay	NA		CPER-M1-13	field	MDS2	NA
	CPER-M1-15	field	SOCN	10.8349		GRSM-M1-15	NO3_ugN_g_1m_cor	0	NO3	1 m		CPER-M1-15	field	silt_clay	32.3442		CPER-M1-15	field	MDS2	-0.211183
	CPER-M1-3	field	SOCN	12.3927		HARV-M1-3	NO3_ugN_g_1m_cor	0.546356	NO3	1 m		CPER-M1-3	field	silt_clay	30.6863		CPER-M1-3	field	MDS2	-0.217895
	CPER-M1-5	field	SOCN	10.1893		HARV-M1-7	NO3_ugN_g_1m_cor	0.559567	NO3	1 m		CPER-M1-5	field	silt_clay	NA		CPER-M1-5	field	MDS2	NA
	CPER-M1-7	field	SOCN	11.5698		HARV-M1-11	NO3_ugN_g_1m_cor	0	NO3	1 m		CPER-M1-7	field	silt_clay	29.6627		CPER-M1-7	field	MDS2	-0.221809
	CPER-M1-9	field	SOCN	10.826		HARV-M1-15	NO3_ugN_g_1m_cor	0	NO3	1 m		CPER-M1-9	field	silt_clay	NA		CPER-M1-9	field	MDS2	NA
	DSNY-M1-1	field	SOCN	17.0509		KONZ-M1-3	NO3_ugN_g_1m_cor	0.47064	NO3	1 m		DSNY-M1-1	field	silt_clay	NA		DSNY-M1-1	field	MDS2	NA
	DSNY-M1-11	field	SOCN	22.9683		KONZ-M1-7	NO3_ugN_g_1m_cor	0.145902	NO3	1 m		DSNY-M1-11	field	silt_clay	8.03134		DSNY-M1-11	field	MDS2	0.267515
	DSNY-M1-13	field	SOCN	22.2041		KONZ-M1-11	NO3_ugN_g_1m_cor	0.375677	NO3	1 m		DSNY-M1-13	field	silt_clay	NA		DSNY-M1-13	field	MDS2	NA
	DSNY-M1-15	field	SOCN	21.5917		KONZ-M1-15	NO3_ugN_g_1m_cor	0.480592	NO3	1 m		DSNY-M1-15	field	silt_clay	6.78643		DSNY-M1-15	field	MDS2	0.32223
	DSNY-M1-3	field	SOCN	20.8459		LENO-M1-2	NO3_ugN_g_1m_cor	0	NO3	1 m		DSNY-M1-3	field	silt_clay	7.01754		DSNY-M1-3	field	MDS2	-0.068072
	DSNY-M1-5	field	SOCN	21.6147		LENO-M1-7	NO3_ugN_g_1m_cor	0	NO3	1 m		DSNY-M1-5	field	silt_clay	NA		DSNY-M1-5	field	MDS2	NA
	DSNY-M1-7	field	SOCN	22.6037		LENO-M1-11	NO3_ugN_g_1m_cor	0	NO3	1 m		DSNY-M1-7	field	silt_clay	6.29921		DSNY-M1-7	field	MDS2	-0.587222
	DSNY-M1-9	field	SOCN	21.4513		LENO-M1-15	NO3_ugN_g_1m_cor	0	NO3	1 m		DSNY-M1-9	field	silt_clay	NA		DSNY-M1-9	field	MDS2	NA
	GRSM-M1-1	field	SOCN	18.4077		NIWO-M1-1	NO3_ugN_g_1m_cor	0	NO3	1 m		GRSM-M1-1	field	silt_clay	NA		GRSM-M1-1	field	MDS2	NA
	GRSM-M1-11	field	SOCN	14.7422		NIWO-M1-5	NO3_ugN_g_1m_cor	0.500633	NO3	1 m		GRSM-M1-11	field	silt_clay	38.6386		GRSM-M1-11	field	MDS2	0.263443
	GRSM-M1-13	field	SOCN	14.9841		NIWO-M1-6	NO3_ugN_g_1m_cor	0.591623	NO3	1 m		GRSM-M1-13	field	silt_clay	NA		GRSM-M1-13	field	MDS2	NA
	GRSM-M1-15	field	SOCN	12.8323		NIWO-M1-11	NO3_ugN_g_1m_cor	0.193485	NO3	1 m		GRSM-M1-15	field	silt_clay	47.6098		GRSM-M1-15	field	MDS2	0.2936
	GRSM-M1-3	field	SOCN	14.5408		ONAQ-M1-3	NO3_ugN_g_1m_cor	0.350847	NO3	1 m		GRSM-M1-3	field	silt_clay	48.2622		GRSM-M1-3	field	MDS2	0.034983
	GRSM-M1-5	field	SOCN	14.3278		ONAQ-M1-7	NO3_ugN_g_1m_cor	0	NO3	1 m		GRSM-M1-5	field	silt_clay	NA		GRSM-M1-5	field	MDS2	NA
	GRSM-M1-7	field	SOCN	16.0807		ONAQ-M1-11	NO3_ugN_g_1m_cor	0	NO3	1 m		GRSM-M1-7	field	silt_clay	40.5405		GRSM-M1-7	field	MDS2	0.630228
	GRSM-M1-9	field	SOCN	22.9774		ONAQ-M1-15	NO3_ugN_g_1m_cor	1.85411	NO3	1 m		GRSM-M1-9	field	silt_clay	NA		GRSM-M1-9	field	MDS2	NA
	HARV-M1-1	field	SOCN	25.4923		OSBS-M1-3	NO3_ugN_g_1m_cor	0	NO3	1 m		HARV-M1-1	field	silt_clay	NA		HARV-M1-1	field	MDS2	NA
	HARV-M1-11	field	SOCN	30.0596		OSBS-M1-7	NO3_ugN_g_1m_cor	0	NO3	1 m		HARV-M1-11	field	silt_clay	34.5581		HARV-M1-11	field	MDS2	-0.66999
	HARV-M1-13	field	SOCN	29.1064		OSBS-M1-11	NO3_ugN_g_1m_cor	0	NO3	1 m		HARV-M1-13	field	silt_clay	NA		HARV-M1-13	field	MDS2	NA
	HARV-M1-15	field	SOCN	26.1218		OSBS-M1-15	NO3_ugN_g_1m_cor	0	NO3	1 m		HARV-M1-15	field	silt_clay	33.8664		HARV-M1-15	field	MDS2	-0.790462
	HARV-M1-3	field	SOCN	26.1045		PUUM-M1-2	NO3_ugN_g_1m_cor	2.93279	NO3	1 m		HARV-M1-3	field	silt_clay	41.3215		HARV-M1-3	field	MDS2	-0.388208
	HARV-M1-5	field	SOCN	29.4511		PUUM-M1-7	NO3_ugN_g_1m_cor	0	NO3	1 m		HARV-M1-5	field	silt_clay	NA		HARV-M1-5	field	MDS2	NA
	HARV-M1-7	field	SOCN	30.6246		PUUM-M1-13	NO3_ugN_g_1m_cor	0	NO3	1 m		HARV-M1-7	field	silt_clay	23.8866		HARV-M1-7	field	MDS2	-0.164812
	HARV-M1-9	field	SOCN	27.405		PUUM-M1-16	NO3_ugN_g_1m_cor	0.779237	NO3	1 m		HARV-M1-9	field	silt_clay	NA		HARV-M1-9	field	MDS2	NA
	KONZ-M1-1	field	SOCN	13.1538		SCBI-M1-3	NO3_ugN_g_1m_cor	0	NO3	1 m		KONZ-M1-1	field	silt_clay	NA		KONZ-M1-1	field	MDS2	NA
	KONZ-M1-11	field	SOCN	12.6113		SCBI-M1-7	NO3_ugN_g_1m_cor	0.160916	NO3	1 m		KONZ-M1-11	field	silt_clay	91.4817		KONZ-M1-11	field	MDS2	-0.919762
	KONZ-M1-13	field	SOCN	12.5848		SCBI-M1-11	NO3_ugN_g_1m_cor	0.0295973	NO3	1 m		KONZ-M1-13	field	silt_clay	NA		KONZ-M1-13	field	MDS2	NA
	KONZ-M1-15	field	SOCN	12.4368		SCBI-M1-15	NO3_ugN_g_1m_cor	0.351131	NO3	1 m		KONZ-M1-15	field	silt_clay	77.6107		KONZ-M1-15	field	MDS2	-0.946047
	KONZ-M1-3	field	SOCN	12.5769		SJER-M1-3	NO3_ugN_g_1m_cor	0.279067	NO3	1 m		KONZ-M1-3	field	silt_clay	83.0989		KONZ-M1-3	field	MDS2	-0.665579
	KONZ-M1-5	field	SOCN	12.9607		SJER-M1-7	NO3_ugN_g_1m_cor	0.353426	NO3	1 m		KONZ-M1-5	field	silt_clay	NA		KONZ-M1-5	field	MDS2	NA
	KONZ-M1-7	field	SOCN	13.4501		SJER-M1-11	NO3_ugN_g_1m_cor	0	NO3	1 m		KONZ-M1-7	field	silt_clay	64.1954		KONZ-M1-7	field	MDS2	-0.734768
	KONZ-M1-9	field	SOCN	13.263		SJER-M1-15	NO3_ugN_g_1m_cor	1.14292	NO3	1 m		KONZ-M1-9	field	silt_clay	NA		KONZ-M1-9	field	MDS2	NA
	LENO-M1-1	field	SOCN	10.0604		SRER-M1-3	NO3_ugN_g_1m_cor	0.530736	NO3	1 m		LENO-M1-1	field	silt_clay	NA		LENO-M1-1	field	MDS2	NA
	LENO-M1-11	field	SOCN	10.5519		SRER-M1-7	NO3_ugN_g_1m_cor	2.19215	NO3	1 m		LENO-M1-11	field	silt_clay	58.2524		LENO-M1-11	field	MDS2	-0.874801
	LENO-M1-13	field	SOCN	9.10152		SRER-M1-11	NO3_ugN_g_1m_cor	0.919137	NO3	1 m		LENO-M1-13	field	silt_clay	NA		LENO-M1-13	field	MDS2	NA
	LENO-M1-15	field	SOCN	9.13311		SRER-M1-15	NO3_ugN_g_1m_cor	1.69173	NO3	1 m		LENO-M1-15	field	silt_clay	70.2085		LENO-M1-15	field	MDS2	-1.22879
	LENO-M1-3	field	SOCN	9.86335		TALL-M1-3	NO3_ugN_g_1m_cor	0.183785	NO3	1 m		LENO-M1-3	field	silt_clay	NA		LENO-M1-3	field	MDS2	NA
	LENO-M1-5	field	SOCN	9.86788		TALL-M1-7	NO3_ugN_g_1m_cor	0.976735	NO3	1 m		LENO-M1-5	field	silt_clay	NA		LENO-M1-5	field	MDS2	NA
	LENO-M1-7	field	SOCN	10.3898		TALL-M1-11	NO3_ugN_g_1m_cor	0	NO3	1 m		LENO-M1-7	field	silt_clay	60.431		LENO-M1-7	field	MDS2	-1.87769
	LENO-M1-9	field	SOCN	10.2181		TALL-M1-15	NO3_ugN_g_1m_cor	1.6564	NO3	1 m		LENO-M1-9	field	silt_clay	NA		LENO-M1-9	field	MDS2	NA
	NIWO-M1-1	field	SOCN	12.4896		TOOL-M1-1	NO3_ugN_g_1m_cor	0.563408	NO3	1 m		NIWO-M1-1	field	silt_clay	36.1246		NIWO-M1-1	field	MDS2	0.533665
	NIWO-M1-11	field	SOCN	16.0616		TOOL-M1-5	NO3_ugN_g_1m_cor	1.1604	NO3	1 m		NIWO-M1-11	field	silt_clay	30.4088		NIWO-M1-11	field	MDS2	1.18877
	NIWO-M1-13	field	SOCN	12.9212		TOOL-M1-7	NO3_ugN_g_1m_cor	0.153752	NO3	1 m		NIWO-M1-13	field	silt_clay	NA		NIWO-M1-13	field	MDS2	NA
	NIWO-M1-15	field	SOCN	14.9194		TOOL-M1-12	NO3_ugN_g_1m_cor	0.14137	NO3	1 m		NIWO-M1-15	field	silt_clay	NA		NIWO-M1-15	field	MDS2	NA
	NIWO-M1-3	field	SOCN	13.0089		UNDE-M1-3	NO3_ugN_g_1m_cor	0	NO3	1 m		NIWO-M1-3	field	silt_clay	NA		NIWO-M1-3	field	MDS2	NA
	NIWO-M1-5	field	SOCN	11.8702		UNDE-M1-7	NO3_ugN_g_1m_cor	0	NO3	1 m		NIWO-M1-5	field	silt_clay	32.8343		NIWO-M1-5	field	MDS2	0.513833
	NIWO-M1-7	field	SOCN	15.3062		UNDE-M1-11	NO3_ugN_g_1m_cor	0	NO3	1 m		NIWO-M1-7	field	silt_clay	NA		NIWO-M1-7	field	MDS2	NA
	NIWO-M1-9	field	SOCN	13.4762		UNDE-M1-15	NO3_ugN_g_1m_cor	0	NO3	1 m		NIWO-M1-9	field	silt_clay	NA		NIWO-M1-9	field	MDS2	NA
	ONAQ-M1-1	field	SOCN	10.6211		WOOD-M1-3	NO3_ugN_g_1m_cor	0.897838	NO3	1 m		ONAQ-M1-1	field	silt_clay	NA		ONAQ-M1-1	field	MDS2	NA
	ONAQ-M1-11	field	SOCN	10.3996		WOOD-M1-7	NO3_ugN_g_1m_cor	1.24824	NO3	1 m		ONAQ-M1-11	field	silt_clay	58.7426		ONAQ-M1-11	field	MDS2	0.177608
	ONAQ-M1-13	field	SOCN	11.3323		WOOD-M1-12	NO3_ugN_g_1m_cor	1.19677	NO3	1 m		ONAQ-M1-13	field	silt_clay	NA		ONAQ-M1-13	field	MDS2	NA
	ONAQ-M1-15	field	SOCN	13.3956		WOOD-M1-15	NO3_ugN_g_1m_cor	2.00087	NO3	1 m		ONAQ-M1-15	field	silt_clay	54.9611		ONAQ-M1-15	field	MDS2	-0.0643004
	ONAQ-M1-3	field	SOCN	11.1029		WREF-M1-3	NO3_ugN_g_1m_cor	0.0510977	NO3	1 m		ONAQ-M1-3	field	silt_clay	58.3832		ONAQ-M1-3	field	MDS2	-0.0858956
	ONAQ-M1-5	field	SOCN	13.1086		WREF-M1-7	NO3_ugN_g_1m_cor	0	NO3	1 m		ONAQ-M1-5	field	silt_clay	NA		ONAQ-M1-5	field	MDS2	NA
	ONAQ-M1-7	field	SOCN	10.2062		WREF-M1-11	NO3_ugN_g_1m_cor	0	NO3	1 m		ONAQ-M1-7	field	silt_clay	62.9126		ONAQ-M1-7	field	MDS2	-0.395813
	ONAQ-M1-9	field	SOCN	10.4152		WREF-M1-15	NO3_ugN_g_1m_cor	0	NO3	1 m		ONAQ-M1-9	field	silt_clay	NA		ONAQ-M1-9	field	MDS2	NA
	OSBS-M1-1	field	SOCN	43.987		YELL-M1-3	NO3_ugN_g_1m_cor	0	NO3	1 m		OSBS-M1-1	field	silt_clay	NA		OSBS-M1-1	field	MDS2	NA
	OSBS-M1-11	field	SOCN	34.1506		YELL-M1-7	NO3_ugN_g_1m_cor	0.115043	NO3	1 m		OSBS-M1-11	field	silt_clay	6.36631		OSBS-M1-11	field	MDS2	-1.92897
	OSBS-M1-13	field	SOCN	38.8788		YELL-M1-11	NO3_ugN_g_1m_cor	0.608943	NO3	1 m		OSBS-M1-13	field	silt_clay	NA		OSBS-M1-13	field	MDS2	NA
	OSBS-M1-15	field	SOCN	36.4802		YELL-M1-16	NO3_ugN_g_1m_cor	0.151814	NO3	1 m		OSBS-M1-15	field	silt_clay	5.7		OSBS-M1-15	field	MDS2	-1.82616
	OSBS-M1-3	field	SOCN	28.3767		BONA-M2-3	NO3_ugN_g_1m_cor	0.428384	NO3	1 m		OSBS-M1-3	field	silt_clay	5.56107		OSBS-M1-3	field	MDS2	-1.93511
	OSBS-M1-5	field	SOCN	37.185		BONA-M2-7	NO3_ugN_g_1m_cor	0.172698	NO3	1 m		OSBS-M1-5	field	silt_clay	NA		OSBS-M1-5	field	MDS2	NA
	OSBS-M1-7	field	SOCN	14.6162		BONA-M2-11	NO3_ugN_g_1m_cor	0.394675	NO3	1 m		OSBS-M1-7	field	silt_clay	4.9456		OSBS-M1-7	field	MDS2	-1.92738
	OSBS-M1-9	field	SOCN	37.2489		BONA-M2-15	NO3_ugN_g_1m_cor	0	NO3	1 m		OSBS-M1-9	field	silt_clay	NA		OSBS-M1-9	field	MDS2	NA
	PUUM-M1-1	field	SOCN	22.0925		CPER-M2-3	NO3_ugN_g_1m_cor	0	NO3	1 m		PUUM-M1-1	field	silt_clay	NA		PUUM-M1-1	field	MDS2	NA
	PUUM-M1-11	field	SOCN	22.183		CPER-M2-7	NO3_ugN_g_1m_cor	0.607677	NO3	1 m		PUUM-M1-11	field	silt_clay	NA		PUUM-M1-11	field	MDS2	NA
	PUUM-M1-13	field	SOCN	19.7156		CPER-M2-11	NO3_ugN_g_1m_cor	0.903372	NO3	1 m		PUUM-M1-13	field	silt_clay	11.5632		PUUM-M1-13	field	MDS2	0.462543
	PUUM-M1-15	field	SOCN	22.225		CPER-M2-15	NO3_ugN_g_1m_cor	0.863937	NO3	1 m		PUUM-M1-15	field	silt_clay	NA		PUUM-M1-15	field	MDS2	NA
	PUUM-M1-3	field	SOCN	21.6409		DSNY-M2-3	NO3_ugN_g_1m_cor	1.07052	NO3	1 m		PUUM-M1-3	field	silt_clay	NA		PUUM-M1-3	field	MDS2	NA
	PUUM-M1-5	field	SOCN	12.417		DSNY-M2-7	NO3_ugN_g_1m_cor	0	NO3	1 m		PUUM-M1-5	field	silt_clay	NA		PUUM-M1-5	field	MDS2	NA
	PUUM-M1-7	field	SOCN	25.9111		DSNY-M2-11	NO3_ugN_g_1m_cor	0	NO3	1 m		PUUM-M1-7	field	silt_clay	22.5131		PUUM-M1-7	field	MDS2	0.600682
	PUUM-M1-9	field	SOCN	24.4937		DSNY-M2-15	NO3_ugN_g_1m_cor	0	NO3	1 m		PUUM-M1-9	field	silt_clay	NA		PUUM-M1-9	field	MDS2	NA
	SCBI-M1-1	field	SOCN	11.4142		GRSM-M2-3	NO3_ugN_g_1m_cor	0	NO3	1 m		SCBI-M1-1	field	silt_clay	NA		SCBI-M1-1	field	MDS2	NA
	SCBI-M1-11	field	SOCN	16.0346		GRSM-M2-7	NO3_ugN_g_1m_cor	0.373407	NO3	1 m		SCBI-M1-11	field	silt_clay	54.8924		SCBI-M1-11	field	MDS2	0.196848
	SCBI-M1-13	field	SOCN	13.8778		GRSM-M2-11	NO3_ugN_g_1m_cor	0.163745	NO3	1 m		SCBI-M1-13	field	silt_clay	NA		SCBI-M1-13	field	MDS2	NA
	SCBI-M1-15	field	SOCN	12.8586		GRSM-M2-15	NO3_ugN_g_1m_cor	0	NO3	1 m		SCBI-M1-15	field	silt_clay	66.6667		SCBI-M1-15	field	MDS2	0.00631877
	SCBI-M1-3	field	SOCN	14.1039		HARV-M2-3	NO3_ugN_g_1m_cor	1.25622	NO3	1 m		SCBI-M1-3	field	silt_clay	79.9404		SCBI-M1-3	field	MDS2	-0.337625
	SCBI-M1-5	field	SOCN	13.185		HARV-M2-7	NO3_ugN_g_1m_cor	0.23157	NO3	1 m		SCBI-M1-5	field	silt_clay	NA		SCBI-M1-5	field	MDS2	NA
	SCBI-M1-7	field	SOCN	13.6042		HARV-M2-11	NO3_ugN_g_1m_cor	0.388944	NO3	1 m		SCBI-M1-7	field	silt_clay	68.1503		SCBI-M1-7	field	MDS2	0.0502829
	SCBI-M1-9	field	SOCN	13.9228		HARV-M2-15	NO3_ugN_g_1m_cor	0.275308	NO3	1 m		SCBI-M1-9	field	silt_clay	NA		SCBI-M1-9	field	MDS2	NA
	SJER-M1-1	field	SOCN	10.9878		LENO-M2-2	NO3_ugN_g_1m_cor	0	NO3	1 m		SJER-M1-1	field	silt_clay	NA		SJER-M1-1	field	MDS2	NA
	SJER-M1-11	field	SOCN	11.4755		LENO-M2-7	NO3_ugN_g_1m_cor	0	NO3	1 m		SJER-M1-11	field	silt_clay	NA		SJER-M1-11	field	MDS2	NA
	SJER-M1-13	field	SOCN	15.3539		LENO-M2-11	NO3_ugN_g_1m_cor	0	NO3	1 m		SJER-M1-13	field	silt_clay	NA		SJER-M1-13	field	MDS2	NA
	SJER-M1-15	field	SOCN	11.8406		LENO-M2-15	NO3_ugN_g_1m_cor	0	NO3	1 m		SJER-M1-15	field	silt_clay	22.0404		SJER-M1-15	field	MDS2	-0.756271
	SJER-M1-3	field	SOCN	11.2016		NIWO-M2-1	NO3_ugN_g_1m_cor	0	NO3	1 m		SJER-M1-3	field	silt_clay	21.0945		SJER-M1-3	field	MDS2	-0.652679
	SJER-M1-5	field	SOCN	13.3703		NIWO-M2-5	NO3_ugN_g_1m_cor	0	NO3	1 m		SJER-M1-5	field	silt_clay	NA		SJER-M1-5	field	MDS2	NA
	SJER-M1-7	field	SOCN	11.4806		NIWO-M2-6	NO3_ugN_g_1m_cor	0	NO3	1 m		SJER-M1-7	field	silt_clay	26.1858		SJER-M1-7	field	MDS2	-0.730283
	SJER-M1-9	field	SOCN	14.2063		NIWO-M2-11	NO3_ugN_g_1m_cor	0	NO3	1 m		SJER-M1-9	field	silt_clay	NA		SJER-M1-9	field	MDS2	NA
	SRER-M1-1	field	SOCN	11.0885		ONAQ-M2-3	NO3_ugN_g_1m_cor	0.131959	NO3	1 m		SRER-M1-1	field	silt_clay	NA		SRER-M1-1	field	MDS2	NA
	SRER-M1-11	field	SOCN	10.0639		ONAQ-M2-7	NO3_ugN_g_1m_cor	0	NO3	1 m		SRER-M1-11	field	silt_clay	18.6693		SRER-M1-11	field	MDS2	-0.501807
	SRER-M1-13	field	SOCN	10.8591		ONAQ-M2-11	NO3_ugN_g_1m_cor	1.22914	NO3	1 m		SRER-M1-13	field	silt_clay	NA		SRER-M1-13	field	MDS2	NA
	SRER-M1-15	field	SOCN	10.9652		ONAQ-M2-15	NO3_ugN_g_1m_cor	0	NO3	1 m		SRER-M1-15	field	silt_clay	87.5862		SRER-M1-15	field	MDS2	-0.621614
	SRER-M1-3	field	SOCN	11.2445		OSBS-M2-3	NO3_ugN_g_1m_cor	0	NO3	1 m		SRER-M1-3	field	silt_clay	20.6426		SRER-M1-3	field	MDS2	-0.764262
	SRER-M1-5	field	SOCN	10.9951		OSBS-M2-7	NO3_ugN_g_1m_cor	0	NO3	1 m		SRER-M1-5	field	silt_clay	NA		SRER-M1-5	field	MDS2	NA
	SRER-M1-7	field	SOCN	10.7712		OSBS-M2-11	NO3_ugN_g_1m_cor	0	NO3	1 m		SRER-M1-7	field	silt_clay	18.0459		SRER-M1-7	field	MDS2	-0.578925
	SRER-M1-9	field	SOCN	9.72989		OSBS-M2-15	NO3_ugN_g_1m_cor	0	NO3	1 m		SRER-M1-9	field	silt_clay	NA		SRER-M1-9	field	MDS2	NA
	TALL-M1-1	field	SOCN	32.9669		PUUM-M2-2	NO3_ugN_g_1m_cor	0	NO3	1 m		TALL-M1-1	field	silt_clay	NA		TALL-M1-1	field	MDS2	NA
	TALL-M1-11	field	SOCN	12.5448		PUUM-M2-7	NO3_ugN_g_1m_cor	0	NO3	1 m		TALL-M1-11	field	silt_clay	32.1884		TALL-M1-11	field	MDS2	1.61029
	TALL-M1-13	field	SOCN	44.7599		PUUM-M2-13	NO3_ugN_g_1m_cor	0	NO3	1 m		TALL-M1-13	field	silt_clay	NA		TALL-M1-13	field	MDS2	NA
	TALL-M1-15	field	SOCN	34.8167		PUUM-M2-16	NO3_ugN_g_1m_cor	0	NO3	1 m		TALL-M1-15	field	silt_clay	13.1034		TALL-M1-15	field	MDS2	1.86548
	TALL-M1-3	field	SOCN	34.5468		SCBI-M2-3	NO3_ugN_g_1m_cor	0.144238	NO3	1 m		TALL-M1-3	field	silt_clay	14.7203		TALL-M1-3	field	MDS2	1.05582
	TALL-M1-5	field	SOCN	37.4991		SCBI-M2-7	NO3_ugN_g_1m_cor	0.163004	NO3	1 m		TALL-M1-5	field	silt_clay	NA		TALL-M1-5	field	MDS2	NA
	TALL-M1-7	field	SOCN	36.2992		SCBI-M2-11	NO3_ugN_g_1m_cor	0.297315	NO3	1 m		TALL-M1-7	field	silt_clay	25.4237		TALL-M1-7	field	MDS2	1.8626
	TALL-M1-9	field	SOCN	46.6837		SCBI-M2-15	NO3_ugN_g_1m_cor	0	NO3	1 m		TALL-M1-9	field	silt_clay	NA		TALL-M1-9	field	MDS2	NA
	TOOL-M1-1	field	SOCN	16.6429		SJER-M2-3	NO3_ugN_g_1m_cor	1.49114	NO3	1 m		TOOL-M1-1	field	silt_clay	49.4253		TOOL-M1-1	field	MDS2	1.11347
	TOOL-M1-11	field	SOCN	18.8611		SJER-M2-7	NO3_ugN_g_1m_cor	1.42407	NO3	1 m		TOOL-M1-11	field	silt_clay	NA		TOOL-M1-11	field	MDS2	NA
	TOOL-M1-13	field	SOCN	20.6038		SJER-M2-11	NO3_ugN_g_1m_cor	0	NO3	1 m		TOOL-M1-13	field	silt_clay	NA		TOOL-M1-13	field	MDS2	NA
	TOOL-M1-15	field	SOCN	18.388		SJER-M2-15	NO3_ugN_g_1m_cor	0.67026	NO3	1 m		TOOL-M1-15	field	silt_clay	NA		TOOL-M1-15	field	MDS2	NA
	TOOL-M1-3	field	SOCN	20.1409		SRER-M2-3	NO3_ugN_g_1m_cor	0	NO3	1 m		TOOL-M1-3	field	silt_clay	NA		TOOL-M1-3	field	MDS2	NA
	TOOL-M1-5	field	SOCN	17.9134		SRER-M2-7	NO3_ugN_g_1m_cor	0	NO3	1 m		TOOL-M1-5	field	silt_clay	53.7782		TOOL-M1-5	field	MDS2	1.85412
	TOOL-M1-7	field	SOCN	17.5359		SRER-M2-11	NO3_ugN_g_1m_cor	0.586804	NO3	1 m		TOOL-M1-7	field	silt_clay	52.5341		TOOL-M1-7	field	MDS2	1.89229
	TOOL-M1-9	field	SOCN	19.5335		SRER-M2-15	NO3_ugN_g_1m_cor	0.445887	NO3	1 m		TOOL-M1-9	field	silt_clay	NA		TOOL-M1-9	field	MDS2	NA
	UNDE-M1-1	field	SOCN	13.1473		TALL-M2-3	NO3_ugN_g_1m_cor	0	NO3	1 m		UNDE-M1-1	field	silt_clay	NA		UNDE-M1-1	field	MDS2	NA
	UNDE-M1-11	field	SOCN	13.4422		TALL-M2-7	NO3_ugN_g_1m_cor	0.552073	NO3	1 m		UNDE-M1-11	field	silt_clay	42.0432		UNDE-M1-11	field	MDS2	1.47722
	UNDE-M1-13	field	SOCN	14.1602		TALL-M2-11	NO3_ugN_g_1m_cor	0	NO3	1 m		UNDE-M1-13	field	silt_clay	NA		UNDE-M1-13	field	MDS2	NA
	UNDE-M1-15	field	SOCN	13.874		TALL-M2-15	NO3_ugN_g_1m_cor	0.624696	NO3	1 m		UNDE-M1-15	field	silt_clay	40.9543		UNDE-M1-15	field	MDS2	1.36365
	UNDE-M1-3	field	SOCN	12.5841		TOOL-M2-1	NO3_ugN_g_1m_cor	0	NO3	1 m		UNDE-M1-3	field	silt_clay	42.0332		UNDE-M1-3	field	MDS2	1.61128
	UNDE-M1-5	field	SOCN	12.2626		TOOL-M2-5	NO3_ugN_g_1m_cor	0	NO3	1 m		UNDE-M1-5	field	silt_clay	NA		UNDE-M1-5	field	MDS2	NA
	UNDE-M1-7	field	SOCN	12.807		TOOL-M2-7	NO3_ugN_g_1m_cor	0.163149	NO3	1 m		UNDE-M1-7	field	silt_clay	27.5391		UNDE-M1-7	field	MDS2	0.677555
	UNDE-M1-9	field	SOCN	13.2404		TOOL-M2-12	NO3_ugN_g_1m_cor	0.245661	NO3	1 m		UNDE-M1-9	field	silt_clay	NA		UNDE-M1-9	field	MDS2	NA
	WOOD-M1-1	field	SOCN	10.4491		UNDE-M2-3	NO3_ugN_g_1m_cor	0	NO3	1 m		WOOD-M1-1	field	silt_clay	NA		WOOD-M1-1	field	MDS2	NA
	WOOD-M1-11	field	SOCN	10.2328		UNDE-M2-7	NO3_ugN_g_1m_cor	0	NO3	1 m		WOOD-M1-11	field	silt_clay	NA		WOOD-M1-11	field	MDS2	NA
	WOOD-M1-13	field	SOCN	10.3456		UNDE-M2-11	NO3_ugN_g_1m_cor	0	NO3	1 m		WOOD-M1-13	field	silt_clay	NA		WOOD-M1-13	field	MDS2	NA
	WOOD-M1-15	field	SOCN	9.87894		UNDE-M2-15	NO3_ugN_g_1m_cor	0	NO3	1 m		WOOD-M1-15	field	silt_clay	40.197		WOOD-M1-15	field	MDS2	-0.426538
	WOOD-M1-3	field	SOCN	10.4661		WOOD-M2-3	NO3_ugN_g_1m_cor	0.74611	NO3	1 m		WOOD-M1-3	field	silt_clay	42.8012		WOOD-M1-3	field	MDS2	-0.19119
	WOOD-M1-5	field	SOCN	10.4081		WOOD-M2-7	NO3_ugN_g_1m_cor	1.54253	NO3	1 m		WOOD-M1-5	field	silt_clay	NA		WOOD-M1-5	field	MDS2	NA
	WOOD-M1-7	field	SOCN	10.4373		WOOD-M2-12	NO3_ugN_g_1m_cor	0.508672	NO3	1 m		WOOD-M1-7	field	silt_clay	38.6139		WOOD-M1-7	field	MDS2	-0.789801
	WOOD-M1-9	field	SOCN	11.021		WOOD-M2-15	NO3_ugN_g_1m_cor	0.905574	NO3	1 m		WOOD-M1-9	field	silt_clay	NA		WOOD-M1-9	field	MDS2	NA
	WREF-M1-1	field	SOCN	30.6531		WREF-M2-3	NO3_ugN_g_1m_cor	0	NO3	1 m		WREF-M1-1	field	silt_clay	NA		WREF-M1-1	field	MDS2	NA
	WREF-M1-11	field	SOCN	29.5976		WREF-M2-7	NO3_ugN_g_1m_cor	0	NO3	1 m		WREF-M1-11	field	silt_clay	29.5522		WREF-M1-11	field	MDS2	0.0939633
	WREF-M1-13	field	SOCN	25.146		WREF-M2-11	NO3_ugN_g_1m_cor	0	NO3	1 m		WREF-M1-13	field	silt_clay	NA		WREF-M1-13	field	MDS2	NA
	WREF-M1-15	field	SOCN	27.5114		WREF-M2-15	NO3_ugN_g_1m_cor	0	NO3	1 m		WREF-M1-15	field	silt_clay	36.0477		WREF-M1-15	field	MDS2	0.648563
	WREF-M1-3	field	SOCN	24.8212		YELL-M2-3	NO3_ugN_g_1m_cor	0	NO3	1 m		WREF-M1-3	field	silt_clay	38.2704		WREF-M1-3	field	MDS2	-0.349809
	WREF-M1-5	field	SOCN	28.2096		YELL-M2-7	NO3_ugN_g_1m_cor	0	NO3	1 m		WREF-M1-5	field	silt_clay	NA		WREF-M1-5	field	MDS2	NA
	WREF-M1-7	field	SOCN	24.4891		YELL-M2-11	NO3_ugN_g_1m_cor	0.516733	NO3	1 m		WREF-M1-7	field	silt_clay	35.4167		WREF-M1-7	field	MDS2	-0.703867
	WREF-M1-9	field	SOCN	23.7047		YELL-M2-16	NO3_ugN_g_1m_cor	0	NO3	1 m		WREF-M1-9	field	silt_clay	NA		WREF-M1-9	field	MDS2	NA
	YELL-M1-1	field	SOCN	11.0272		BONA-M1-3	NO3_ugN_g_9m_cor	0	NO3	9 m		YELL-M1-1	field	silt_clay	NA		YELL-M1-1	field	MDS2	NA
	YELL-M1-11	field	SOCN	11.9946		BONA-M1-7	NO3_ugN_g_9m_cor	1.07803	NO3	9 m		YELL-M1-11	field	silt_clay	52.1739		YELL-M1-11	field	MDS2	-0.286479
	YELL-M1-13	field	SOCN	14.8596		BONA-M1-11	NO3_ugN_g_9m_cor	3.51095	NO3	9 m		YELL-M1-13	field	silt_clay	NA		YELL-M1-13	field	MDS2	NA
	YELL-M1-15	field	SOCN	12.5381		BONA-M1-15	NO3_ugN_g_9m_cor	7.6774	NO3	9 m		YELL-M1-15	field	silt_clay	NA		YELL-M1-15	field	MDS2	NA
	YELL-M1-3	field	SOCN	11.074		CPER-M1-3	NO3_ugN_g_9m_cor	1.91987	NO3	9 m		YELL-M1-3	field	silt_clay	66.8645		YELL-M1-3	field	MDS2	-0.265576
	YELL-M1-5	field	SOCN	11.3374		CPER-M1-7	NO3_ugN_g_9m_cor	1.63574	NO3	9 m		YELL-M1-5	field	silt_clay	NA		YELL-M1-5	field	MDS2	NA
	YELL-M1-7	field	SOCN	11.6061		CPER-M1-11	NO3_ugN_g_9m_cor	4.04298	NO3	9 m		YELL-M1-7	field	silt_clay	49.3708		YELL-M1-7	field	MDS2	-0.477686
	YELL-M1-9	field	SOCN	11.2524		CPER-M1-15	NO3_ugN_g_9m_cor	2.50911	NO3	9 m		YELL-M1-9	field	silt_clay	NA		YELL-M1-9	field	MDS2	NA
						DSNY-M1-3	NO3_ugN_g_9m_cor	5.96601	NO3	9 m		BONA-M1-3	lab	Al_mg_g_AO	2.68109		BONA-M1-3	lab	Chao1	-7.33393
						DSNY-M1-7	NO3_ugN_g_9m_cor	4.08761	NO3	9 m		BONA-M1-7	lab	Al_mg_g_AO	4.87112		BONA-M1-7	lab	Chao1	10.7593
						DSNY-M1-11	NO3_ugN_g_9m_cor	1.80628	NO3	9 m		BONA-M1-11	lab	Al_mg_g_AO	2.58078		BONA-M1-11	lab	Chao1	-22.871
						DSNY-M1-15	NO3_ugN_g_9m_cor	6.08554	NO3	9 m		BONA-M1-15	lab	Al_mg_g_AO	2.84973		BONA-M1-15	lab	Chao1	-23.0434
						GRSM-M1-3	NO3_ugN_g_9m_cor	4.14099	NO3	9 m		CPER-M1-3	lab	Al_mg_g_AO	0.269035		CPER-M1-3	lab	Chao1	4.90597
						GRSM-M1-7	NO3_ugN_g_9m_cor	4.88898	NO3	9 m		CPER-M1-7	lab	Al_mg_g_AO	0.345186		CPER-M1-7	lab	Chao1	-1.60248
						GRSM-M1-11	NO3_ugN_g_9m_cor	4.69137	NO3	9 m		CPER-M1-11	lab	Al_mg_g_AO	0.287461		CPER-M1-11	lab	Chao1	-29.4302
						GRSM-M1-15	NO3_ugN_g_9m_cor	4.79284	NO3	9 m		CPER-M1-15	lab	Al_mg_g_AO	0.35931		CPER-M1-15	lab	Chao1	1.14927
						HARV-M1-3	NO3_ugN_g_9m_cor	1.92025	NO3	9 m		DSNY-M1-3	lab	Al_mg_g_AO	1.03865		DSNY-M1-3	lab	Chao1	11.8336
						HARV-M1-7	NO3_ugN_g_9m_cor	3.24755	NO3	9 m		DSNY-M1-7	lab	Al_mg_g_AO	0.324793		DSNY-M1-7	lab	Chao1	-15.3126
						HARV-M1-11	NO3_ugN_g_9m_cor	2.65901	NO3	9 m		DSNY-M1-11	lab	Al_mg_g_AO	1.59292		DSNY-M1-11	lab	Chao1	10.1082
						HARV-M1-15	NO3_ugN_g_9m_cor	2.87879	NO3	9 m		DSNY-M1-15	lab	Al_mg_g_AO	0.463591		DSNY-M1-15	lab	Chao1	-12.9655
						KONZ-M1-3	NO3_ugN_g_9m_cor	1.25707	NO3	9 m		GRSM-M1-3	lab	Al_mg_g_AO	1.76453		GRSM-M1-3	lab	Chao1	22.195
						KONZ-M1-7	NO3_ugN_g_9m_cor	2.46285	NO3	9 m		GRSM-M1-7	lab	Al_mg_g_AO	2.32151		GRSM-M1-7	lab	Chao1	25.9005
						KONZ-M1-11	NO3_ugN_g_9m_cor	0.70647	NO3	9 m		GRSM-M1-11	lab	Al_mg_g_AO	3.00481		GRSM-M1-11	lab	Chao1	0.232688
						KONZ-M1-15	NO3_ugN_g_9m_cor	1.92863	NO3	9 m		GRSM-M1-15	lab	Al_mg_g_AO	3.32043		GRSM-M1-15	lab	Chao1	26.7269
						LENO-M1-2	NO3_ugN_g_9m_cor	0.8413	NO3	9 m		HARV-M1-3	lab	Al_mg_g_AO	2.1664		HARV-M1-3	lab	Chao1	-6.57099
						LENO-M1-7	NO3_ugN_g_9m_cor	1.5971	NO3	9 m		HARV-M1-7	lab	Al_mg_g_AO	4.47413		HARV-M1-7	lab	Chao1	4.41667
						LENO-M1-11	NO3_ugN_g_9m_cor	1.12003	NO3	9 m		HARV-M1-11	lab	Al_mg_g_AO	1.82876		HARV-M1-11	lab	Chao1	5.60872
						LENO-M1-15	NO3_ugN_g_9m_cor	0.719002	NO3	9 m		HARV-M1-15	lab	Al_mg_g_AO	4.03402		HARV-M1-15	lab	Chao1	-7.71818
						NIWO-M1-1	NO3_ugN_g_9m_cor	2.62969	NO3	9 m		KONZ-M1-3	lab	Al_mg_g_AO	1.15073		KONZ-M1-3	lab	Chao1	19.5768
						NIWO-M1-5	NO3_ugN_g_9m_cor	6.52411	NO3	9 m		KONZ-M1-7	lab	Al_mg_g_AO	1.29845		KONZ-M1-7	lab	Chao1	25.8038
						NIWO-M1-6	NO3_ugN_g_9m_cor	11.1399	NO3	9 m		KONZ-M1-11	lab	Al_mg_g_AO	1.19195		KONZ-M1-11	lab	Chao1	7.34869
						NIWO-M1-11	NO3_ugN_g_9m_cor	3.68972	NO3	9 m		KONZ-M1-15	lab	Al_mg_g_AO	1.24043		KONZ-M1-15	lab	Chao1	20.7106
						ONAQ-M1-3	NO3_ugN_g_9m_cor	2.82179	NO3	9 m		LENO-M1-2	lab	Al_mg_g_AO	1.75648		LENO-M1-2	lab	Chao1	7.10527
						ONAQ-M1-7	NO3_ugN_g_9m_cor	2.73924	NO3	9 m		LENO-M1-7	lab	Al_mg_g_AO	1.91401		LENO-M1-7	lab	Chao1	28.8127
						ONAQ-M1-11	NO3_ugN_g_9m_cor	2.52183	NO3	9 m		LENO-M1-11	lab	Al_mg_g_AO	1.80495		LENO-M1-11	lab	Chao1	19.8021
						ONAQ-M1-15	NO3_ugN_g_9m_cor	57.1956	NO3	9 m		LENO-M1-15	lab	Al_mg_g_AO	1.77352		LENO-M1-15	lab	Chao1	30.7114
						OSBS-M1-3	NO3_ugN_g_9m_cor	0.431602	NO3	9 m		NIWO-M1-1	lab	Al_mg_g_AO	2.47236		NIWO-M1-1	lab	Chao1	5.32945
						OSBS-M1-7	NO3_ugN_g_9m_cor	1.11918	NO3	9 m		NIWO-M1-5	lab	Al_mg_g_AO	2.34836		NIWO-M1-5	lab	Chao1	23.8932
						OSBS-M1-11	NO3_ugN_g_9m_cor	3.7015	NO3	9 m		NIWO-M1-6	lab	Al_mg_g_AO	1.97367		NIWO-M1-6	lab	Chao1	15.3579
						OSBS-M1-15	NO3_ugN_g_9m_cor	2.41824	NO3	9 m		NIWO-M1-11	lab	Al_mg_g_AO	1.23984		NIWO-M1-11	lab	Chao1	8.61103
						PUUM-M1-2	NO3_ugN_g_9m_cor	7.31327	NO3	9 m		ONAQ-M1-3	lab	Al_mg_g_AO	0.764496		ONAQ-M1-3	lab	Chao1	-25.2997
						PUUM-M1-7	NO3_ugN_g_9m_cor	6.19698	NO3	9 m		ONAQ-M1-7	lab	Al_mg_g_AO	0.87938		ONAQ-M1-7	lab	Chao1	-20.6558
						PUUM-M1-13	NO3_ugN_g_9m_cor	54.754	NO3	9 m		ONAQ-M1-11	lab	Al_mg_g_AO	0.91827		ONAQ-M1-11	lab	Chao1	-18.9757
						PUUM-M1-16	NO3_ugN_g_9m_cor	609.868	NO3	9 m		ONAQ-M1-15	lab	Al_mg_g_AO	0.837994		ONAQ-M1-15	lab	Chao1	21.8269
						SCBI-M1-3	NO3_ugN_g_9m_cor	3.5555	NO3	9 m		OSBS-M1-3	lab	Al_mg_g_AO	0.235371		OSBS-M1-3	lab	Chao1	-11.9969
						SCBI-M1-7	NO3_ugN_g_9m_cor	214.068	NO3	9 m		OSBS-M1-7	lab	Al_mg_g_AO	0.177726		OSBS-M1-7	lab	Chao1	-11.2478
						SCBI-M1-11	NO3_ugN_g_9m_cor	280.435	NO3	9 m		OSBS-M1-11	lab	Al_mg_g_AO	0.326008		OSBS-M1-11	lab	Chao1	-8.86885
						SCBI-M1-15	NO3_ugN_g_9m_cor	9.02166	NO3	9 m		OSBS-M1-15	lab	Al_mg_g_AO	0.285521		OSBS-M1-15	lab	Chao1	12.3765
						SJER-M1-3	NO3_ugN_g_9m_cor	5.46273	NO3	9 m		PUUM-M1-2	lab	Al_mg_g_AO	7.61466		PUUM-M1-2	lab	Chao1	23.1589
						SJER-M1-7	NO3_ugN_g_9m_cor	3.88956	NO3	9 m		PUUM-M1-7	lab	Al_mg_g_AO	0.911025		PUUM-M1-7	lab	Chao1	32.7105
						SJER-M1-11	NO3_ugN_g_9m_cor	11.4414	NO3	9 m		PUUM-M1-13	lab	Al_mg_g_AO	3.03189		PUUM-M1-13	lab	Chao1	7.56837
						SJER-M1-15	NO3_ugN_g_9m_cor	5.05903	NO3	9 m		PUUM-M1-16	lab	Al_mg_g_AO	4.65878		PUUM-M1-16	lab	Chao1	30.4082
						SRER-M1-3	NO3_ugN_g_9m_cor	2.52048	NO3	9 m		SCBI-M1-3	lab	Al_mg_g_AO	1.44685		SCBI-M1-3	lab	Chao1	-2.36332
						SRER-M1-7	NO3_ugN_g_9m_cor	166.153	NO3	9 m		SCBI-M1-7	lab	Al_mg_g_AO	1.17705		SCBI-M1-7	lab	Chao1	71.6159
						SRER-M1-11	NO3_ugN_g_9m_cor	0	NO3	9 m		SCBI-M1-11	lab	Al_mg_g_AO	1.48635		SCBI-M1-11	lab	Chao1	72.9435
						SRER-M1-15	NO3_ugN_g_9m_cor	2.2796	NO3	9 m		SCBI-M1-15	lab	Al_mg_g_AO	1.71193		SCBI-M1-15	lab	Chao1	53.2038
						TALL-M1-3	NO3_ugN_g_9m_cor	2.49376	NO3	9 m		SJER-M1-3	lab	Al_mg_g_AO	0.25		SJER-M1-3	lab	Chao1	-12.4563
						TALL-M1-7	NO3_ugN_g_9m_cor	2.3141	NO3	9 m		SJER-M1-7	lab	Al_mg_g_AO	0.394951		SJER-M1-7	lab	Chao1	6.20708
						TALL-M1-11	NO3_ugN_g_9m_cor	0.451328	NO3	9 m		SJER-M1-11	lab	Al_mg_g_AO	0.483082		SJER-M1-11	lab	Chao1	-25.1443
						TALL-M1-15	NO3_ugN_g_9m_cor	1.40788	NO3	9 m		SJER-M1-15	lab	Al_mg_g_AO	0.329291		SJER-M1-15	lab	Chao1	-10.9233
						TOOL-M1-1	NO3_ugN_g_9m_cor	8.41493	NO3	9 m		SRER-M1-3	lab	Al_mg_g_AO	0.211831		SRER-M1-3	lab	Chao1	-18.9285
						TOOL-M1-5	NO3_ugN_g_9m_cor	1.53475	NO3	9 m		SRER-M1-7	lab	Al_mg_g_AO	0.2257		SRER-M1-7	lab	Chao1	-38.8449
						TOOL-M1-7	NO3_ugN_g_9m_cor	1.56945	NO3	9 m		SRER-M1-11	lab	Al_mg_g_AO	0.188113		SRER-M1-11	lab	Chao1	-31.5724
						TOOL-M1-12	NO3_ugN_g_9m_cor	1.76313	NO3	9 m		SRER-M1-15	lab	Al_mg_g_AO	0.16095		SRER-M1-15	lab	Chao1	-1.41356
						UNDE-M1-3	NO3_ugN_g_9m_cor	2.97055	NO3	9 m		TALL-M1-3	lab	Al_mg_g_AO	0.446399		TALL-M1-3	lab	Chao1	-0.857506
						UNDE-M1-7	NO3_ugN_g_9m_cor	2.35879	NO3	9 m		TALL-M1-7	lab	Al_mg_g_AO	1.38196		TALL-M1-7	lab	Chao1	2.1011
						UNDE-M1-11	NO3_ugN_g_9m_cor	3.57432	NO3	9 m		TALL-M1-11	lab	Al_mg_g_AO	0.688398		TALL-M1-11	lab	Chao1	4.43247
						UNDE-M1-15	NO3_ugN_g_9m_cor	0	NO3	9 m		TALL-M1-15	lab	Al_mg_g_AO	0.430625		TALL-M1-15	lab	Chao1	29.4023
						WOOD-M1-3	NO3_ugN_g_9m_cor	2.68105	NO3	9 m		TOOL-M1-1	lab	Al_mg_g_AO	1.58257		TOOL-M1-1	lab	Chao1	-26.5576
						WOOD-M1-7	NO3_ugN_g_9m_cor	4.43641	NO3	9 m		TOOL-M1-5	lab	Al_mg_g_AO	0.868909		TOOL-M1-5	lab	Chao1	3.62572
						WOOD-M1-12	NO3_ugN_g_9m_cor	3.22219	NO3	9 m		TOOL-M1-7	lab	Al_mg_g_AO	0.997816		TOOL-M1-7	lab	Chao1	3.59031
						WOOD-M1-15	NO3_ugN_g_9m_cor	3.18316	NO3	9 m		TOOL-M1-12	lab	Al_mg_g_AO	1.37955		TOOL-M1-12	lab	Chao1	-8.48711
						WREF-M1-3	NO3_ugN_g_9m_cor	3.21744	NO3	9 m		UNDE-M1-3	lab	Al_mg_g_AO	1.67623		UNDE-M1-3	lab	Chao1	-4.08206
						WREF-M1-7	NO3_ugN_g_9m_cor	2.33899	NO3	9 m		UNDE-M1-7	lab	Al_mg_g_AO	1.56795		UNDE-M1-7	lab	Chao1	-6.7141
						WREF-M1-11	NO3_ugN_g_9m_cor	2.98907	NO3	9 m		UNDE-M1-11	lab	Al_mg_g_AO	1.19265		UNDE-M1-11	lab	Chao1	-12.5556
						WREF-M1-15	NO3_ugN_g_9m_cor	2.94916	NO3	9 m		UNDE-M1-15	lab	Al_mg_g_AO	2.23073		UNDE-M1-15	lab	Chao1	5.77303
						YELL-M1-3	NO3_ugN_g_9m_cor	0.584914	NO3	9 m		WOOD-M1-3	lab	Al_mg_g_AO	0.790363		WOOD-M1-3	lab	Chao1	-3.53211
						YELL-M1-7	NO3_ugN_g_9m_cor	3.50434	NO3	9 m		WOOD-M1-7	lab	Al_mg_g_AO	0.75304		WOOD-M1-7	lab	Chao1	5.803
						YELL-M1-11	NO3_ugN_g_9m_cor	7.40666	NO3	9 m		WOOD-M1-12	lab	Al_mg_g_AO	0.735571		WOOD-M1-12	lab	Chao1	19.0421
						YELL-M1-16	NO3_ugN_g_9m_cor	2.20579	NO3	9 m		WOOD-M1-15	lab	Al_mg_g_AO	0.804284		WOOD-M1-15	lab	Chao1	-12.2014
						BONA-M2-3	NO3_ugN_g_9m_cor	4.77601	NO3	9 m		WREF-M1-3	lab	Al_mg_g_AO	14.0035		WREF-M1-3	lab	Chao1	-2.50425
						BONA-M2-7	NO3_ugN_g_9m_cor	2.65669	NO3	9 m		WREF-M1-7	lab	Al_mg_g_AO	19.1482		WREF-M1-7	lab	Chao1	-9.39599
						BONA-M2-11	NO3_ugN_g_9m_cor	2.74791	NO3	9 m		WREF-M1-11	lab	Al_mg_g_AO	12.455		WREF-M1-11	lab	Chao1	13.6364
						BONA-M2-15	NO3_ugN_g_9m_cor	2.18483	NO3	9 m		WREF-M1-15	lab	Al_mg_g_AO	17.3366		WREF-M1-15	lab	Chao1	6.99949
						CPER-M2-3	NO3_ugN_g_9m_cor	1.27301	NO3	9 m		YELL-M1-3	lab	Al_mg_g_AO	1.21501		YELL-M1-3	lab	Chao1	-5.77387
						CPER-M2-7	NO3_ugN_g_9m_cor	1.82268	NO3	9 m		YELL-M1-7	lab	Al_mg_g_AO	0.742891		YELL-M1-7	lab	Chao1	-16.9032
						CPER-M2-11	NO3_ugN_g_9m_cor	1.00931	NO3	9 m		YELL-M1-11	lab	Al_mg_g_AO	1.05305		YELL-M1-11	lab	Chao1	-14.8616
						CPER-M2-15	NO3_ugN_g_9m_cor	1.68271	NO3	9 m		YELL-M1-16	lab	Al_mg_g_AO	1.17179		YELL-M1-16	lab	Chao1	12.6028
						DSNY-M2-3	NO3_ugN_g_9m_cor	17.1714	NO3	9 m		BONA-M2-3	lab	Al_mg_g_AO	1.9074		BONA-M2-3	lab	Chao1	-3.36369
						DSNY-M2-7	NO3_ugN_g_9m_cor	3.06227	NO3	9 m		BONA-M2-7	lab	Al_mg_g_AO	2.771		BONA-M2-7	lab	Chao1	-1.79396
						DSNY-M2-11	NO3_ugN_g_9m_cor	5.7949	NO3	9 m		BONA-M2-11	lab	Al_mg_g_AO	1.69101		BONA-M2-11	lab	Chao1	18.2127
						DSNY-M2-15	NO3_ugN_g_9m_cor	4.93201	NO3	9 m		BONA-M2-15	lab	Al_mg_g_AO	2.01167		BONA-M2-15	lab	Chao1	12.8074
						GRSM-M2-3	NO3_ugN_g_9m_cor	1.92105	NO3	9 m		CPER-M2-3	lab	Al_mg_g_AO	0.402517		CPER-M2-3	lab	Chao1	-18.4223
						GRSM-M2-7	NO3_ugN_g_9m_cor	2.11108	NO3	9 m		CPER-M2-7	lab	Al_mg_g_AO	0.326311		CPER-M2-7	lab	Chao1	-7.94376
						GRSM-M2-11	NO3_ugN_g_9m_cor	3.89497	NO3	9 m		CPER-M2-11	lab	Al_mg_g_AO	0.304853		CPER-M2-11	lab	Chao1	-1.72519
						GRSM-M2-15	NO3_ugN_g_9m_cor	4.65612	NO3	9 m		CPER-M2-15	lab	Al_mg_g_AO	0.346884		CPER-M2-15	lab	Chao1	-17.0358
						HARV-M2-3	NO3_ugN_g_9m_cor	2.49612	NO3	9 m		DSNY-M2-3	lab	Al_mg_g_AO	0.880723		DSNY-M2-3	lab	Chao1	-11.6138
						HARV-M2-7	NO3_ugN_g_9m_cor	2.38475	NO3	9 m		DSNY-M2-7	lab	Al_mg_g_AO	1.43099		DSNY-M2-7	lab	Chao1	-15.8305
						HARV-M2-11	NO3_ugN_g_9m_cor	2.8831	NO3	9 m		DSNY-M2-11	lab	Al_mg_g_AO	3.59993		DSNY-M2-11	lab	Chao1	-19.7056
						HARV-M2-15	NO3_ugN_g_9m_cor	2.81224	NO3	9 m		DSNY-M2-15	lab	Al_mg_g_AO	2.55786		DSNY-M2-15	lab	Chao1	-18.4539
						LENO-M2-2	NO3_ugN_g_9m_cor	1.65427	NO3	9 m		GRSM-M2-3	lab	Al_mg_g_AO	1.45845		GRSM-M2-3	lab	Chao1	0.191501
						LENO-M2-7	NO3_ugN_g_9m_cor	2.11456	NO3	9 m		GRSM-M2-7	lab	Al_mg_g_AO	2.76212		GRSM-M2-7	lab	Chao1	12.474
						LENO-M2-11	NO3_ugN_g_9m_cor	1.18287	NO3	9 m		GRSM-M2-11	lab	Al_mg_g_AO	3.92018		GRSM-M2-11	lab	Chao1	0.781706
						LENO-M2-15	NO3_ugN_g_9m_cor	1.98499	NO3	9 m		GRSM-M2-15	lab	Al_mg_g_AO	4.21848		GRSM-M2-15	lab	Chao1	20.2139
						NIWO-M2-1	NO3_ugN_g_9m_cor	1.05063	NO3	9 m		HARV-M2-3	lab	Al_mg_g_AO	10.5893		HARV-M2-3	lab	Chao1	-5.82376
						NIWO-M2-5	NO3_ugN_g_9m_cor	2.01631	NO3	9 m		HARV-M2-7	lab	Al_mg_g_AO	2.57382		HARV-M2-7	lab	Chao1	-6.68123
						NIWO-M2-6	NO3_ugN_g_9m_cor	4.56216	NO3	9 m		HARV-M2-11	lab	Al_mg_g_AO	2.40027		HARV-M2-11	lab	Chao1	-11.2334
						NIWO-M2-11	NO3_ugN_g_9m_cor	5.42208	NO3	9 m		HARV-M2-15	lab	Al_mg_g_AO	5.38989		HARV-M2-15	lab	Chao1	-13.0642
						ONAQ-M2-3	NO3_ugN_g_9m_cor	2.23459	NO3	9 m		LENO-M2-2	lab	Al_mg_g_AO	2.54836		LENO-M2-2	lab	Chao1	-7.85488
						ONAQ-M2-7	NO3_ugN_g_9m_cor	3.63472	NO3	9 m		LENO-M2-7	lab	Al_mg_g_AO	2.50914		LENO-M2-7	lab	Chao1	5.44116
						ONAQ-M2-11	NO3_ugN_g_9m_cor	13.2489	NO3	9 m		LENO-M2-11	lab	Al_mg_g_AO	2.53611		LENO-M2-11	lab	Chao1	-6.25867
						ONAQ-M2-15	NO3_ugN_g_9m_cor	3.98619	NO3	9 m		LENO-M2-15	lab	Al_mg_g_AO	2.54913		LENO-M2-15	lab	Chao1	-10.7514
						OSBS-M2-3	NO3_ugN_g_9m_cor	0.873083	NO3	9 m		NIWO-M2-1	lab	Al_mg_g_AO	2.53318		NIWO-M2-1	lab	Chao1	-7.09325
						OSBS-M2-7	NO3_ugN_g_9m_cor	0.691027	NO3	9 m		NIWO-M2-5	lab	Al_mg_g_AO	2.10913		NIWO-M2-5	lab	Chao1	8.11123
						OSBS-M2-11	NO3_ugN_g_9m_cor	1.86609	NO3	9 m		NIWO-M2-6	lab	Al_mg_g_AO	2.93855		NIWO-M2-6	lab	Chao1	28.4614
						OSBS-M2-15	NO3_ugN_g_9m_cor	1.28454	NO3	9 m		NIWO-M2-11	lab	Al_mg_g_AO	1.96438		NIWO-M2-11	lab	Chao1	21.615
						PUUM-M2-2	NO3_ugN_g_9m_cor	3.17306	NO3	9 m		ONAQ-M2-3	lab	Al_mg_g_AO	0.675418		ONAQ-M2-3	lab	Chao1	-18.2813
						PUUM-M2-7	NO3_ugN_g_9m_cor	3.72316	NO3	9 m		ONAQ-M2-7	lab	Al_mg_g_AO	0.578175		ONAQ-M2-7	lab	Chao1	-21.5386
						PUUM-M2-13	NO3_ugN_g_9m_cor	4.68559	NO3	9 m		ONAQ-M2-11	lab	Al_mg_g_AO	0.636875		ONAQ-M2-11	lab	Chao1	27.1781
						PUUM-M2-16	NO3_ugN_g_9m_cor	6.03782	NO3	9 m		ONAQ-M2-15	lab	Al_mg_g_AO	0.667025		ONAQ-M2-15	lab	Chao1	-18.8884
						SCBI-M2-3	NO3_ugN_g_9m_cor	11.0125	NO3	9 m		OSBS-M2-3	lab	Al_mg_g_AO	0.251839		OSBS-M2-3	lab	Chao1	-22.3108
						SCBI-M2-7	NO3_ugN_g_9m_cor	2.79756	NO3	9 m		OSBS-M2-7	lab	Al_mg_g_AO	0.270987		OSBS-M2-7	lab	Chao1	-11.6142
						SCBI-M2-11	NO3_ugN_g_9m_cor	1.95652	NO3	9 m		OSBS-M2-11	lab	Al_mg_g_AO	0.314781		OSBS-M2-11	lab	Chao1	-1.58438
						SCBI-M2-15	NO3_ugN_g_9m_cor	1.6659	NO3	9 m		OSBS-M2-15	lab	Al_mg_g_AO	0.305703		OSBS-M2-15	lab	Chao1	-17.1597
						SJER-M2-3	NO3_ugN_g_9m_cor	5.01226	NO3	9 m		PUUM-M2-2	lab	Al_mg_g_AO	27.6165		PUUM-M2-2	lab	Chao1	8.89249
						SJER-M2-7	NO3_ugN_g_9m_cor	2.86899	NO3	9 m		PUUM-M2-7	lab	Al_mg_g_AO	4.17851		PUUM-M2-7	lab	Chao1	27.544
						SJER-M2-11	NO3_ugN_g_9m_cor	2.40652	NO3	9 m		PUUM-M2-13	lab	Al_mg_g_AO	5.63262		PUUM-M2-13	lab	Chao1	2.17051
						SJER-M2-15	NO3_ugN_g_9m_cor	2.51072	NO3	9 m		PUUM-M2-16	lab	Al_mg_g_AO	22.8384		PUUM-M2-16	lab	Chao1	21.5294
						SRER-M2-3	NO3_ugN_g_9m_cor	1.48699	NO3	9 m		SCBI-M2-3	lab	Al_mg_g_AO	0.890975		SCBI-M2-3	lab	Chao1	-18.7578
						SRER-M2-7	NO3_ugN_g_9m_cor	1.84661	NO3	9 m		SCBI-M2-7	lab	Al_mg_g_AO	0.962182		SCBI-M2-7	lab	Chao1	15.4113
						SRER-M2-11	NO3_ugN_g_9m_cor	1.30474	NO3	9 m		SCBI-M2-11	lab	Al_mg_g_AO	0.905247		SCBI-M2-11	lab	Chao1	31.3593
						SRER-M2-15	NO3_ugN_g_9m_cor	0	NO3	9 m		SCBI-M2-15	lab	Al_mg_g_AO	1.21784		SCBI-M2-15	lab	Chao1	8.41772
						TALL-M2-3	NO3_ugN_g_9m_cor	1.62945	NO3	9 m		SJER-M2-3	lab	Al_mg_g_AO	0.243907		SJER-M2-3	lab	Chao1	2.99499
						TALL-M2-7	NO3_ugN_g_9m_cor	2.26627	NO3	9 m		SJER-M2-7	lab	Al_mg_g_AO	0.270616		SJER-M2-7	lab	Chao1	-3.44182
						TALL-M2-11	NO3_ugN_g_9m_cor	0.929668	NO3	9 m		SJER-M2-11	lab	Al_mg_g_AO	0.364234		SJER-M2-11	lab	Chao1	-13.3708
						TALL-M2-15	NO3_ugN_g_9m_cor	1.29938	NO3	9 m		SJER-M2-15	lab	Al_mg_g_AO	0.294151		SJER-M2-15	lab	Chao1	-17.903
						TOOL-M2-1	NO3_ugN_g_9m_cor	1.68978	NO3	9 m		SRER-M2-3	lab	Al_mg_g_AO	0.26168		SRER-M2-3	lab	Chao1	-16.6874
						TOOL-M2-5	NO3_ugN_g_9m_cor	1.51697	NO3	9 m		SRER-M2-7	lab	Al_mg_g_AO	0.287762		SRER-M2-7	lab	Chao1	-27.5782
						TOOL-M2-7	NO3_ugN_g_9m_cor	2.07743	NO3	9 m		SRER-M2-11	lab	Al_mg_g_AO	0.300303		SRER-M2-11	lab	Chao1	NA
						TOOL-M2-12	NO3_ugN_g_9m_cor	0.658012	NO3	9 m		SRER-M2-15	lab	Al_mg_g_AO	0.251266		SRER-M2-15	lab	Chao1	-27.4383
						UNDE-M2-3	NO3_ugN_g_9m_cor	1.92992	NO3	9 m		TALL-M2-3	lab	Al_mg_g_AO	0.587068		TALL-M2-3	lab	Chao1	-18.7794
						UNDE-M2-7	NO3_ugN_g_9m_cor	2.20634	NO3	9 m		TALL-M2-7	lab	Al_mg_g_AO	1.04393		TALL-M2-7	lab	Chao1	7.3204
						UNDE-M2-11	NO3_ugN_g_9m_cor	2.96856	NO3	9 m		TALL-M2-11	lab	Al_mg_g_AO	0.781288		TALL-M2-11	lab	Chao1	5.20726
						UNDE-M2-15	NO3_ugN_g_9m_cor	1.11712	NO3	9 m		TALL-M2-15	lab	Al_mg_g_AO	0.390842		TALL-M2-15	lab	Chao1	-18.5257
						WOOD-M2-3	NO3_ugN_g_9m_cor	1.1646	NO3	9 m		TOOL-M2-1	lab	Al_mg_g_AO	1.21919		TOOL-M2-1	lab	Chao1	-23.7534
						WOOD-M2-7	NO3_ugN_g_9m_cor	0.379748	NO3	9 m		TOOL-M2-5	lab	Al_mg_g_AO	1.2036		TOOL-M2-5	lab	Chao1	-3.55756
						WOOD-M2-12	NO3_ugN_g_9m_cor	2.64016	NO3	9 m		TOOL-M2-7	lab	Al_mg_g_AO	0.882563		TOOL-M2-7	lab	Chao1	-10.9331
						WOOD-M2-15	NO3_ugN_g_9m_cor	0.588549	NO3	9 m		TOOL-M2-12	lab	Al_mg_g_AO	1.34797		TOOL-M2-12	lab	Chao1	-4.02891
						WREF-M2-3	NO3_ugN_g_9m_cor	1.89928	NO3	9 m		UNDE-M2-3	lab	Al_mg_g_AO	2.23289		UNDE-M2-3	lab	Chao1	-12.2997
						WREF-M2-7	NO3_ugN_g_9m_cor	2.15686	NO3	9 m		UNDE-M2-7	lab	Al_mg_g_AO	2.05606		UNDE-M2-7	lab	Chao1	-24.1396
						WREF-M2-11	NO3_ugN_g_9m_cor	2.29621	NO3	9 m		UNDE-M2-11	lab	Al_mg_g_AO	0.698497		UNDE-M2-11	lab	Chao1	-16.7064
						WREF-M2-15	NO3_ugN_g_9m_cor	2.41797	NO3	9 m		UNDE-M2-15	lab	Al_mg_g_AO	3.12994		UNDE-M2-15	lab	Chao1	5.21293
						YELL-M2-3	NO3_ugN_g_9m_cor	1.75535	NO3	9 m		WOOD-M2-3	lab	Al_mg_g_AO	0.628981		WOOD-M2-3	lab	Chao1	4.6023
						YELL-M2-7	NO3_ugN_g_9m_cor	1.61269	NO3	9 m		WOOD-M2-7	lab	Al_mg_g_AO	0.84329		WOOD-M2-7	lab	Chao1	-12.4868
						YELL-M2-11	NO3_ugN_g_9m_cor	2.01988	NO3	9 m		WOOD-M2-12	lab	Al_mg_g_AO	0.789191		WOOD-M2-12	lab	Chao1	2.98199
						YELL-M2-16	NO3_ugN_g_9m_cor	0.571243	NO3	9 m		WOOD-M2-15	lab	Al_mg_g_AO	0.891873		WOOD-M2-15	lab	Chao1	-23.0714
						BONA-M1-3	NO3_ugN_g_final_cor	0.895354	NO3	18 m		WREF-M2-3	lab	Al_mg_g_AO	15.5314		WREF-M2-3	lab	Chao1	5.53838
						BONA-M1-7	NO3_ugN_g_final_cor	1.07694	NO3	18 m		WREF-M2-7	lab	Al_mg_g_AO	14.3651		WREF-M2-7	lab	Chao1	12.5712
						BONA-M1-11	NO3_ugN_g_final_cor	1.91919	NO3	18 m		WREF-M2-11	lab	Al_mg_g_AO	14.0543		WREF-M2-11	lab	Chao1	15.2766
						BONA-M1-15	NO3_ugN_g_final_cor	1.369	NO3	18 m		WREF-M2-15	lab	Al_mg_g_AO	13.1683		WREF-M2-15	lab	Chao1	4.39559
						CPER-M1-3	NO3_ugN_g_final_cor	0.847862	NO3	18 m		YELL-M2-3	lab	Al_mg_g_AO	1.42544		YELL-M2-3	lab	Chao1	-36.3071
						CPER-M1-7	NO3_ugN_g_final_cor	0.49889	NO3	18 m		YELL-M2-7	lab	Al_mg_g_AO	0.899985		YELL-M2-7	lab	Chao1	-21.5719
						CPER-M1-11	NO3_ugN_g_final_cor	0.488809	NO3	18 m		YELL-M2-11	lab	Al_mg_g_AO	1.12539		YELL-M2-11	lab	Chao1	20.7448
						CPER-M1-15	NO3_ugN_g_final_cor	0.896811	NO3	18 m		YELL-M2-16	lab	Al_mg_g_AO	1.18512		YELL-M2-16	lab	Chao1	3.74312
						DSNY-M1-3	NO3_ugN_g_final_cor	0.714723	NO3	18 m		BONA-M1-1	field	Al_mg_g_AO	3.02125		BONA-M1-1	field	Chao1	NA
						DSNY-M1-7	NO3_ugN_g_final_cor	0.870937	NO3	18 m		BONA-M1-11	field	Al_mg_g_AO	2.58078		BONA-M1-11	field	Chao1	44.9737
						DSNY-M1-11	NO3_ugN_g_final_cor	0.565409	NO3	18 m		BONA-M1-13	field	Al_mg_g_AO	2.46812		BONA-M1-13	field	Chao1	NA
						DSNY-M1-15	NO3_ugN_g_final_cor	0.709456	NO3	18 m		BONA-M1-15	field	Al_mg_g_AO	2.84973		BONA-M1-15	field	Chao1	-0.448079
						GRSM-M1-3	NO3_ugN_g_final_cor	4.76234	NO3	18 m		BONA-M1-3	field	Al_mg_g_AO	2.68109		BONA-M1-3	field	Chao1	32.1207
						GRSM-M1-7	NO3_ugN_g_final_cor	4.12669	NO3	18 m		BONA-M1-5	field	Al_mg_g_AO	2.60413		BONA-M1-5	field	Chao1	NA
						GRSM-M1-11	NO3_ugN_g_final_cor	135.46	NO3	18 m		BONA-M1-7	field	Al_mg_g_AO	4.87112		BONA-M1-7	field	Chao1	25.4466
						GRSM-M1-15	NO3_ugN_g_final_cor	27.3638	NO3	18 m		BONA-M1-9	field	Al_mg_g_AO	3.20114		BONA-M1-9	field	Chao1	NA
						HARV-M1-3	NO3_ugN_g_final_cor	0.622118	NO3	18 m		CPER-M1-1	field	Al_mg_g_AO	0.412676		CPER-M1-1	field	Chao1	NA
						HARV-M1-7	NO3_ugN_g_final_cor	0.656042	NO3	18 m		CPER-M1-11	field	Al_mg_g_AO	0.287461		CPER-M1-11	field	Chao1	-17.4372
						HARV-M1-11	NO3_ugN_g_final_cor	0.543248	NO3	18 m		CPER-M1-13	field	Al_mg_g_AO	0.393359		CPER-M1-13	field	Chao1	NA
						HARV-M1-15	NO3_ugN_g_final_cor	1.05711	NO3	18 m		CPER-M1-15	field	Al_mg_g_AO	0.35931		CPER-M1-15	field	Chao1	4.34785
						KONZ-M1-3	NO3_ugN_g_final_cor	1.4771	NO3	18 m		CPER-M1-3	field	Al_mg_g_AO	0.269035		CPER-M1-3	field	Chao1	-20.6705
						KONZ-M1-7	NO3_ugN_g_final_cor	5.43376	NO3	18 m		CPER-M1-5	field	Al_mg_g_AO	0.39921		CPER-M1-5	field	Chao1	NA
						KONZ-M1-11	NO3_ugN_g_final_cor	2.9956	NO3	18 m		CPER-M1-7	field	Al_mg_g_AO	0.345186		CPER-M1-7	field	Chao1	-5.97726
						KONZ-M1-15	NO3_ugN_g_final_cor	3.12962	NO3	18 m		CPER-M1-9	field	Al_mg_g_AO	0.552429		CPER-M1-9	field	Chao1	NA
						LENO-M1-2	NO3_ugN_g_final_cor	45.9162	NO3	18 m		DSNY-M1-1	field	Al_mg_g_AO	0.404599		DSNY-M1-1	field	Chao1	NA
						LENO-M1-7	NO3_ugN_g_final_cor	158.501	NO3	18 m		DSNY-M1-11	field	Al_mg_g_AO	1.59292		DSNY-M1-11	field	Chao1	-0.678009
						LENO-M1-11	NO3_ugN_g_final_cor	77.992	NO3	18 m		DSNY-M1-13	field	Al_mg_g_AO	0.988086		DSNY-M1-13	field	Chao1	NA
						LENO-M1-15	NO3_ugN_g_final_cor	31.1381	NO3	18 m		DSNY-M1-15	field	Al_mg_g_AO	0.463591		DSNY-M1-15	field	Chao1	26.5804
						NIWO-M1-1	NO3_ugN_g_final_cor	0.847679	NO3	18 m		DSNY-M1-3	field	Al_mg_g_AO	1.03865		DSNY-M1-3	field	Chao1	-36.4561
						NIWO-M1-5	NO3_ugN_g_final_cor	165.835	NO3	18 m		DSNY-M1-5	field	Al_mg_g_AO	0.639892		DSNY-M1-5	field	Chao1	NA
						NIWO-M1-6	NO3_ugN_g_final_cor	166.117	NO3	18 m		DSNY-M1-7	field	Al_mg_g_AO	0.324793		DSNY-M1-7	field	Chao1	-25.306
						NIWO-M1-11	NO3_ugN_g_final_cor	0.515567	NO3	18 m		DSNY-M1-9	field	Al_mg_g_AO	1.20797		DSNY-M1-9	field	Chao1	NA
						ONAQ-M1-3	NO3_ugN_g_final_cor	0.341786	NO3	18 m		GRSM-M1-1	field	Al_mg_g_AO	1.01207		GRSM-M1-1	field	Chao1	NA
						ONAQ-M1-7	NO3_ugN_g_final_cor	0.241234	NO3	18 m		GRSM-M1-11	field	Al_mg_g_AO	3.00481		GRSM-M1-11	field	Chao1	-5.3477
						ONAQ-M1-11	NO3_ugN_g_final_cor	0.712866	NO3	18 m		GRSM-M1-13	field	Al_mg_g_AO	3.03789		GRSM-M1-13	field	Chao1	NA
						ONAQ-M1-15	NO3_ugN_g_final_cor	91.9037	NO3	18 m		GRSM-M1-15	field	Al_mg_g_AO	3.32043		GRSM-M1-15	field	Chao1	16.1688
						OSBS-M1-3	NO3_ugN_g_final_cor	0.243072	NO3	18 m		GRSM-M1-3	field	Al_mg_g_AO	1.76453		GRSM-M1-3	field	Chao1	-5.91403
						OSBS-M1-7	NO3_ugN_g_final_cor	0.328979	NO3	18 m		GRSM-M1-5	field	Al_mg_g_AO	1.23459		GRSM-M1-5	field	Chao1	NA
						OSBS-M1-11	NO3_ugN_g_final_cor	0.190953	NO3	18 m		GRSM-M1-7	field	Al_mg_g_AO	2.32151		GRSM-M1-7	field	Chao1	5.32574
						OSBS-M1-15	NO3_ugN_g_final_cor	0.435352	NO3	18 m		GRSM-M1-9	field	Al_mg_g_AO	2.52713		GRSM-M1-9	field	Chao1	NA
						PUUM-M1-2	NO3_ugN_g_final_cor	701.76	NO3	18 m		HARV-M1-1	field	Al_mg_g_AO	3.98227		HARV-M1-1	field	Chao1	NA
						PUUM-M1-7	NO3_ugN_g_final_cor	7.45343	NO3	18 m		HARV-M1-11	field	Al_mg_g_AO	1.82876		HARV-M1-11	field	Chao1	-17.1162
						PUUM-M1-13	NO3_ugN_g_final_cor	184.453	NO3	18 m		HARV-M1-13	field	Al_mg_g_AO	3.12906		HARV-M1-13	field	Chao1	NA
						PUUM-M1-16	NO3_ugN_g_final_cor	937.183	NO3	18 m		HARV-M1-15	field	Al_mg_g_AO	4.03402		HARV-M1-15	field	Chao1	-1.43461
						SCBI-M1-3	NO3_ugN_g_final_cor	0.479387	NO3	18 m		HARV-M1-3	field	Al_mg_g_AO	2.1664		HARV-M1-3	field	Chao1	-26.4718
						SCBI-M1-7	NO3_ugN_g_final_cor	194.378	NO3	18 m		HARV-M1-5	field	Al_mg_g_AO	2.61415		HARV-M1-5	field	Chao1	NA
						SCBI-M1-11	NO3_ugN_g_final_cor	201.896	NO3	18 m		HARV-M1-7	field	Al_mg_g_AO	4.47413		HARV-M1-7	field	Chao1	7.4757
						SCBI-M1-15	NO3_ugN_g_final_cor	2.87196	NO3	18 m		HARV-M1-9	field	Al_mg_g_AO	3.52289		HARV-M1-9	field	Chao1	NA
						SJER-M1-3	NO3_ugN_g_final_cor	0.72356	NO3	18 m		KONZ-M1-1	field	Al_mg_g_AO	1.4707		KONZ-M1-1	field	Chao1	NA
						SJER-M1-7	NO3_ugN_g_final_cor	0.886221	NO3	18 m		KONZ-M1-11	field	Al_mg_g_AO	1.19195		KONZ-M1-11	field	Chao1	25.2671
						SJER-M1-11	NO3_ugN_g_final_cor	0.64426	NO3	18 m		KONZ-M1-13	field	Al_mg_g_AO	1.12601		KONZ-M1-13	field	Chao1	NA
						SJER-M1-15	NO3_ugN_g_final_cor	0.809554	NO3	18 m		KONZ-M1-15	field	Al_mg_g_AO	1.24043		KONZ-M1-15	field	Chao1	28.7131
						SRER-M1-3	NO3_ugN_g_final_cor	0.479605	NO3	18 m		KONZ-M1-3	field	Al_mg_g_AO	1.15073		KONZ-M1-3	field	Chao1	0.204966
						SRER-M1-7	NO3_ugN_g_final_cor	0.248632	NO3	18 m		KONZ-M1-5	field	Al_mg_g_AO	1.38437		KONZ-M1-5	field	Chao1	NA
						SRER-M1-11	NO3_ugN_g_final_cor	0.385914	NO3	18 m		KONZ-M1-7	field	Al_mg_g_AO	1.29845		KONZ-M1-7	field	Chao1	50.9361
						SRER-M1-15	NO3_ugN_g_final_cor	0.211757	NO3	18 m		KONZ-M1-9	field	Al_mg_g_AO	1.41309		KONZ-M1-9	field	Chao1	NA
						TALL-M1-3	NO3_ugN_g_final_cor	0.753598	NO3	18 m		LENO-M1-1	field	Al_mg_g_AO	1.9039		LENO-M1-1	field	Chao1	NA
						TALL-M1-7	NO3_ugN_g_final_cor	1.02191	NO3	18 m		LENO-M1-11	field	Al_mg_g_AO	1.80495		LENO-M1-11	field	Chao1	-17.7028
						TALL-M1-11	NO3_ugN_g_final_cor	0.380864	NO3	18 m		LENO-M1-13	field	Al_mg_g_AO	2.22028		LENO-M1-13	field	Chao1	NA
						TALL-M1-15	NO3_ugN_g_final_cor	1.45836	NO3	18 m		LENO-M1-15	field	Al_mg_g_AO	1.77352		LENO-M1-15	field	Chao1	4.5252
						TOOL-M1-1	NO3_ugN_g_final_cor	3.39139	NO3	18 m		LENO-M1-3	field	Al_mg_g_AO	1.71278		LENO-M1-3	field	Chao1	NA
						TOOL-M1-5	NO3_ugN_g_final_cor	0.737796	NO3	18 m		LENO-M1-5	field	Al_mg_g_AO	2.22661		LENO-M1-5	field	Chao1	NA
						TOOL-M1-7	NO3_ugN_g_final_cor	0.739597	NO3	18 m		LENO-M1-7	field	Al_mg_g_AO	1.91401		LENO-M1-7	field	Chao1	-9.57605
						TOOL-M1-12	NO3_ugN_g_final_cor	1.53248	NO3	18 m		LENO-M1-9	field	Al_mg_g_AO	1.86054		LENO-M1-9	field	Chao1	NA
						UNDE-M1-3	NO3_ugN_g_final_cor	0.831062	NO3	18 m		NIWO-M1-1	field	Al_mg_g_AO	2.47236		NIWO-M1-1	field	Chao1	10.7952
						UNDE-M1-7	NO3_ugN_g_final_cor	1.0147	NO3	18 m		NIWO-M1-11	field	Al_mg_g_AO	1.23984		NIWO-M1-11	field	Chao1	19.5599
						UNDE-M1-11	NO3_ugN_g_final_cor	2.04032	NO3	18 m		NIWO-M1-13	field	Al_mg_g_AO	1.92515		NIWO-M1-13	field	Chao1	NA
						UNDE-M1-15	NO3_ugN_g_final_cor	0.871851	NO3	18 m		NIWO-M1-15	field	Al_mg_g_AO	1.16049		NIWO-M1-15	field	Chao1	NA
						WOOD-M1-3	NO3_ugN_g_final_cor	36.3894	NO3	18 m		NIWO-M1-3	field	Al_mg_g_AO	1.20552		NIWO-M1-3	field	Chao1	NA
						WOOD-M1-7	NO3_ugN_g_final_cor	0.257733	NO3	18 m		NIWO-M1-5	field	Al_mg_g_AO	2.34836		NIWO-M1-5	field	Chao1	2.75291
						WOOD-M1-12	NO3_ugN_g_final_cor	3.09078	NO3	18 m		NIWO-M1-7	field	Al_mg_g_AO	1.65623		NIWO-M1-7	field	Chao1	NA
						WOOD-M1-15	NO3_ugN_g_final_cor	2.6959	NO3	18 m		NIWO-M1-9	field	Al_mg_g_AO	1.38802		NIWO-M1-9	field	Chao1	NA
						WREF-M1-3	NO3_ugN_g_final_cor	0.444775	NO3	18 m		ONAQ-M1-1	field	Al_mg_g_AO	0.971494		ONAQ-M1-1	field	Chao1	NA
						WREF-M1-7	NO3_ugN_g_final_cor	0.369425	NO3	18 m		ONAQ-M1-11	field	Al_mg_g_AO	0.91827		ONAQ-M1-11	field	Chao1	-34.2397
						WREF-M1-11	NO3_ugN_g_final_cor	0.52862	NO3	18 m		ONAQ-M1-13	field	Al_mg_g_AO	0.957496		ONAQ-M1-13	field	Chao1	NA
						WREF-M1-15	NO3_ugN_g_final_cor	0.739594	NO3	18 m		ONAQ-M1-15	field	Al_mg_g_AO	0.837994		ONAQ-M1-15	field	Chao1	-14.0252
						YELL-M1-3	NO3_ugN_g_final_cor	0.471444	NO3	18 m		ONAQ-M1-3	field	Al_mg_g_AO	0.764496		ONAQ-M1-3	field	Chao1	-24.7652
						YELL-M1-7	NO3_ugN_g_final_cor	2.2801	NO3	18 m		ONAQ-M1-5	field	Al_mg_g_AO	0.853428		ONAQ-M1-5	field	Chao1	NA
						YELL-M1-11	NO3_ugN_g_final_cor	1.69185	NO3	18 m		ONAQ-M1-7	field	Al_mg_g_AO	0.87938		ONAQ-M1-7	field	Chao1	-22.0229
						YELL-M1-16	NO3_ugN_g_final_cor	1.08829	NO3	18 m		ONAQ-M1-9	field	Al_mg_g_AO	1.09051		ONAQ-M1-9	field	Chao1	NA
						BONA-M2-3	NO3_ugN_g_final_cor	0.820266	NO3	18 m		OSBS-M1-1	field	Al_mg_g_AO	0.256697		OSBS-M1-1	field	Chao1	NA
						BONA-M2-7	NO3_ugN_g_final_cor	0.288505	NO3	18 m		OSBS-M1-11	field	Al_mg_g_AO	0.326008		OSBS-M1-11	field	Chao1	-20.6693
						BONA-M2-11	NO3_ugN_g_final_cor	0.548595	NO3	18 m		OSBS-M1-13	field	Al_mg_g_AO	0.150741		OSBS-M1-13	field	Chao1	NA
						BONA-M2-15	NO3_ugN_g_final_cor	0.66476	NO3	18 m		OSBS-M1-15	field	Al_mg_g_AO	0.285521		OSBS-M1-15	field	Chao1	-11.0924
						CPER-M2-3	NO3_ugN_g_final_cor	0.502888	NO3	18 m		OSBS-M1-3	field	Al_mg_g_AO	0.235371		OSBS-M1-3	field	Chao1	-16.124
						CPER-M2-7	NO3_ugN_g_final_cor	0.151066	NO3	18 m		OSBS-M1-5	field	Al_mg_g_AO	0.207281		OSBS-M1-5	field	Chao1	NA
						CPER-M2-11	NO3_ugN_g_final_cor	0.248925	NO3	18 m		OSBS-M1-7	field	Al_mg_g_AO	0.177726		OSBS-M1-7	field	Chao1	-10.7348
						CPER-M2-15	NO3_ugN_g_final_cor	0.291207	NO3	18 m		OSBS-M1-9	field	Al_mg_g_AO	0.219649		OSBS-M1-9	field	Chao1	NA
						DSNY-M2-3	NO3_ugN_g_final_cor	0.630036	NO3	18 m		PUUM-M1-1	field	Al_mg_g_AO	25.5785		PUUM-M1-1	field	Chao1	NA
						DSNY-M2-7	NO3_ugN_g_final_cor	0.312187	NO3	18 m		PUUM-M1-11	field	Al_mg_g_AO	16.5054		PUUM-M1-11	field	Chao1	NA
						DSNY-M2-11	NO3_ugN_g_final_cor	0.363475	NO3	18 m		PUUM-M1-13	field	Al_mg_g_AO	3.03189		PUUM-M1-13	field	Chao1	-0.664044
						DSNY-M2-15	NO3_ugN_g_final_cor	0.284213	NO3	18 m		PUUM-M1-15	field	Al_mg_g_AO	23.9025		PUUM-M1-15	field	Chao1	NA
						GRSM-M2-3	NO3_ugN_g_final_cor	0.0413456	NO3	18 m		PUUM-M1-3	field	Al_mg_g_AO	29.8682		PUUM-M1-3	field	Chao1	NA
						GRSM-M2-7	NO3_ugN_g_final_cor	0.184665	NO3	18 m		PUUM-M1-5	field	Al_mg_g_AO	8.93986		PUUM-M1-5	field	Chao1	NA
						GRSM-M2-11	NO3_ugN_g_final_cor	0.569012	NO3	18 m		PUUM-M1-7	field	Al_mg_g_AO	0.911025		PUUM-M1-7	field	Chao1	7.28168
						GRSM-M2-15	NO3_ugN_g_final_cor	0.0446733	NO3	18 m		PUUM-M1-9	field	Al_mg_g_AO	15.5554		PUUM-M1-9	field	Chao1	NA
						HARV-M2-3	NO3_ugN_g_final_cor	0.619682	NO3	18 m		SCBI-M1-1	field	Al_mg_g_AO	2.28657		SCBI-M1-1	field	Chao1	NA
						HARV-M2-7	NO3_ugN_g_final_cor	0.483837	NO3	18 m		SCBI-M1-11	field	Al_mg_g_AO	1.48635		SCBI-M1-11	field	Chao1	58.8777
						HARV-M2-11	NO3_ugN_g_final_cor	0.571611	NO3	18 m		SCBI-M1-13	field	Al_mg_g_AO	2.19392		SCBI-M1-13	field	Chao1	NA
						HARV-M2-15	NO3_ugN_g_final_cor	0.472702	NO3	18 m		SCBI-M1-15	field	Al_mg_g_AO	1.71193		SCBI-M1-15	field	Chao1	53.7416
						LENO-M2-2	NO3_ugN_g_final_cor	0	NO3	18 m		SCBI-M1-3	field	Al_mg_g_AO	1.44685		SCBI-M1-3	field	Chao1	3.51002
						LENO-M2-7	NO3_ugN_g_final_cor	0	NO3	18 m		SCBI-M1-5	field	Al_mg_g_AO	1.78845		SCBI-M1-5	field	Chao1	NA
						LENO-M2-11	NO3_ugN_g_final_cor	0.063877	NO3	18 m		SCBI-M1-7	field	Al_mg_g_AO	1.17705		SCBI-M1-7	field	Chao1	36.0018
						LENO-M2-15	NO3_ugN_g_final_cor	0	NO3	18 m		SCBI-M1-9	field	Al_mg_g_AO	1.65132		SCBI-M1-9	field	Chao1	NA
						NIWO-M2-1	NO3_ugN_g_final_cor	0.640393	NO3	18 m		SJER-M1-1	field	Al_mg_g_AO	0.449568		SJER-M1-1	field	Chao1	NA
						NIWO-M2-5	NO3_ugN_g_final_cor	0.651371	NO3	18 m		SJER-M1-11	field	Al_mg_g_AO	0.483082		SJER-M1-11	field	Chao1	NA
						NIWO-M2-6	NO3_ugN_g_final_cor	0.535176	NO3	18 m		SJER-M1-13	field	Al_mg_g_AO	0.700947		SJER-M1-13	field	Chao1	NA
						NIWO-M2-11	NO3_ugN_g_final_cor	0.449676	NO3	18 m		SJER-M1-15	field	Al_mg_g_AO	0.329291		SJER-M1-15	field	Chao1	1.7923
						ONAQ-M2-3	NO3_ugN_g_final_cor	0.439422	NO3	18 m		SJER-M1-3	field	Al_mg_g_AO	0.25		SJER-M1-3	field	Chao1	-7.41237
						ONAQ-M2-7	NO3_ugN_g_final_cor	0.220595	NO3	18 m		SJER-M1-5	field	Al_mg_g_AO	0.779708		SJER-M1-5	field	Chao1	NA
						ONAQ-M2-11	NO3_ugN_g_final_cor	42.6987	NO3	18 m		SJER-M1-7	field	Al_mg_g_AO	0.394951		SJER-M1-7	field	Chao1	-5.74733
						ONAQ-M2-15	NO3_ugN_g_final_cor	0.764632	NO3	18 m		SJER-M1-9	field	Al_mg_g_AO	0.589664		SJER-M1-9	field	Chao1	NA
						OSBS-M2-3	NO3_ugN_g_final_cor	0.413594	NO3	18 m		SRER-M1-1	field	Al_mg_g_AO	0.332402		SRER-M1-1	field	Chao1	NA
						OSBS-M2-7	NO3_ugN_g_final_cor	0.338376	NO3	18 m		SRER-M1-11	field	Al_mg_g_AO	0.188113		SRER-M1-11	field	Chao1	-36.404
						OSBS-M2-11	NO3_ugN_g_final_cor	0.255049	NO3	18 m		SRER-M1-13	field	Al_mg_g_AO	0.274904		SRER-M1-13	field	Chao1	NA
						OSBS-M2-15	NO3_ugN_g_final_cor	0.0699614	NO3	18 m		SRER-M1-15	field	Al_mg_g_AO	0.16095		SRER-M1-15	field	Chao1	-48.3512
						PUUM-M2-2	NO3_ugN_g_final_cor	2.16695	NO3	18 m		SRER-M1-3	field	Al_mg_g_AO	0.211831		SRER-M1-3	field	Chao1	-17.4346
						PUUM-M2-7	NO3_ugN_g_final_cor	26.464	NO3	18 m		SRER-M1-5	field	Al_mg_g_AO	0.20793		SRER-M1-5	field	Chao1	NA
						PUUM-M2-13	NO3_ugN_g_final_cor	216.744	NO3	18 m		SRER-M1-7	field	Al_mg_g_AO	0.2257		SRER-M1-7	field	Chao1	-37.8208
						PUUM-M2-16	NO3_ugN_g_final_cor	81.2887	NO3	18 m		SRER-M1-9	field	Al_mg_g_AO	0.27508		SRER-M1-9	field	Chao1	NA
						SCBI-M2-3	NO3_ugN_g_final_cor	0.334976	NO3	18 m		TALL-M1-1	field	Al_mg_g_AO	0.69676		TALL-M1-1	field	Chao1	NA
						SCBI-M2-7	NO3_ugN_g_final_cor	0.786004	NO3	18 m		TALL-M1-11	field	Al_mg_g_AO	0.688398		TALL-M1-11	field	Chao1	-15.0381
						SCBI-M2-11	NO3_ugN_g_final_cor	0.186679	NO3	18 m		TALL-M1-13	field	Al_mg_g_AO	1.16637		TALL-M1-13	field	Chao1	NA
						SCBI-M2-15	NO3_ugN_g_final_cor	0.146694	NO3	18 m		TALL-M1-15	field	Al_mg_g_AO	0.430625		TALL-M1-15	field	Chao1	29.0624
						SJER-M2-3	NO3_ugN_g_final_cor	0.445941	NO3	18 m		TALL-M1-3	field	Al_mg_g_AO	0.446399		TALL-M1-3	field	Chao1	-24.623
						SJER-M2-7	NO3_ugN_g_final_cor	1.24026	NO3	18 m		TALL-M1-5	field	Al_mg_g_AO	0.759718		TALL-M1-5	field	Chao1	NA
						SJER-M2-11	NO3_ugN_g_final_cor	0.575754	NO3	18 m		TALL-M1-7	field	Al_mg_g_AO	1.38196		TALL-M1-7	field	Chao1	2.05248
						SJER-M2-15	NO3_ugN_g_final_cor	0.439383	NO3	18 m		TALL-M1-9	field	Al_mg_g_AO	0.600743		TALL-M1-9	field	Chao1	NA
						SRER-M2-3	NO3_ugN_g_final_cor	0.366847	NO3	18 m		TOOL-M1-1	field	Al_mg_g_AO	1.58257		TOOL-M1-1	field	Chao1	-23.0868
						SRER-M2-7	NO3_ugN_g_final_cor	0.242369	NO3	18 m		TOOL-M1-11	field	Al_mg_g_AO	1.45651		TOOL-M1-11	field	Chao1	NA
						SRER-M2-11	NO3_ugN_g_final_cor	0.257826	NO3	18 m		TOOL-M1-13	field	Al_mg_g_AO	0		TOOL-M1-13	field	Chao1	NA
						SRER-M2-15	NO3_ugN_g_final_cor	0.135341	NO3	18 m		TOOL-M1-15	field	Al_mg_g_AO	1.82777		TOOL-M1-15	field	Chao1	NA
						TALL-M2-3	NO3_ugN_g_final_cor	0.922155	NO3	18 m		TOOL-M1-3	field	Al_mg_g_AO	1.20116		TOOL-M1-3	field	Chao1	NA
						TALL-M2-7	NO3_ugN_g_final_cor	1.97016	NO3	18 m		TOOL-M1-5	field	Al_mg_g_AO	0.868909		TOOL-M1-5	field	Chao1	-18.5923
						TALL-M2-11	NO3_ugN_g_final_cor	0.530505	NO3	18 m		TOOL-M1-7	field	Al_mg_g_AO	0.997816		TOOL-M1-7	field	Chao1	-13.6423
						TALL-M2-15	NO3_ugN_g_final_cor	0.976626	NO3	18 m		TOOL-M1-9	field	Al_mg_g_AO	1.23961		TOOL-M1-9	field	Chao1	NA
						TOOL-M2-1	NO3_ugN_g_final_cor	1.14494	NO3	18 m		UNDE-M1-1	field	Al_mg_g_AO	1.609		UNDE-M1-1	field	Chao1	NA
						TOOL-M2-5	NO3_ugN_g_final_cor	0.606735	NO3	18 m		UNDE-M1-11	field	Al_mg_g_AO	1.19265		UNDE-M1-11	field	Chao1	2.71215
						TOOL-M2-7	NO3_ugN_g_final_cor	0.703301	NO3	18 m		UNDE-M1-13	field	Al_mg_g_AO	1.2523		UNDE-M1-13	field	Chao1	NA
						TOOL-M2-12	NO3_ugN_g_final_cor	0.972206	NO3	18 m		UNDE-M1-15	field	Al_mg_g_AO	2.23073		UNDE-M1-15	field	Chao1	11.9187
						UNDE-M2-3	NO3_ugN_g_final_cor	0.505631	NO3	18 m		UNDE-M1-3	field	Al_mg_g_AO	1.67623		UNDE-M1-3	field	Chao1	-5.43367
						UNDE-M2-7	NO3_ugN_g_final_cor	0.326314	NO3	18 m		UNDE-M1-5	field	Al_mg_g_AO	0.971226		UNDE-M1-5	field	Chao1	NA
						UNDE-M2-11	NO3_ugN_g_final_cor	0.248633	NO3	18 m		UNDE-M1-7	field	Al_mg_g_AO	1.56795		UNDE-M1-7	field	Chao1	-4.88557
						UNDE-M2-15	NO3_ugN_g_final_cor	0.147391	NO3	18 m		UNDE-M1-9	field	Al_mg_g_AO	1.59058		UNDE-M1-9	field	Chao1	NA
						WOOD-M2-3	NO3_ugN_g_final_cor	0.387439	NO3	18 m		WOOD-M1-1	field	Al_mg_g_AO	1.0357		WOOD-M1-1	field	Chao1	NA
						WOOD-M2-7	NO3_ugN_g_final_cor	0.357105	NO3	18 m		WOOD-M1-11	field	Al_mg_g_AO	0.751952		WOOD-M1-11	field	Chao1	NA
						WOOD-M2-12	NO3_ugN_g_final_cor	0.420149	NO3	18 m		WOOD-M1-13	field	Al_mg_g_AO	0.927895		WOOD-M1-13	field	Chao1	NA
						WOOD-M2-15	NO3_ugN_g_final_cor	0.385098	NO3	18 m		WOOD-M1-15	field	Al_mg_g_AO	0.804284		WOOD-M1-15	field	Chao1	16.1216
						WREF-M2-3	NO3_ugN_g_final_cor	0.653977	NO3	18 m		WOOD-M1-3	field	Al_mg_g_AO	0.790363		WOOD-M1-3	field	Chao1	-10.4393
						WREF-M2-7	NO3_ugN_g_final_cor	0.368912	NO3	18 m		WOOD-M1-5	field	Al_mg_g_AO	0.594727		WOOD-M1-5	field	Chao1	NA
						WREF-M2-11	NO3_ugN_g_final_cor	0.553483	NO3	18 m		WOOD-M1-7	field	Al_mg_g_AO	0.75304		WOOD-M1-7	field	Chao1	12.0088
						WREF-M2-15	NO3_ugN_g_final_cor	0.685474	NO3	18 m		WOOD-M1-9	field	Al_mg_g_AO	0.746736		WOOD-M1-9	field	Chao1	NA
						YELL-M2-3	NO3_ugN_g_final_cor	0.478523	NO3	18 m		WREF-M1-1	field	Al_mg_g_AO	17.8702		WREF-M1-1	field	Chao1	NA
						YELL-M2-7	NO3_ugN_g_final_cor	0.469229	NO3	18 m		WREF-M1-11	field	Al_mg_g_AO	12.455		WREF-M1-11	field	Chao1	13.3358
						YELL-M2-11	NO3_ugN_g_final_cor	0.455	NO3	18 m		WREF-M1-13	field	Al_mg_g_AO	17.2583		WREF-M1-13	field	Chao1	NA
						YELL-M2-16	NO3_ugN_g_final_cor	0.15361	NO3	18 m		WREF-M1-15	field	Al_mg_g_AO	17.3366		WREF-M1-15	field	Chao1	-0.72634
						BONA-M1-3	InorgN_1m	0.420003	InorgN	1 m		WREF-M1-3	field	Al_mg_g_AO	14.0035		WREF-M1-3	field	Chao1	4.28143
						BONA-M1-7	InorgN_1m	96.622	InorgN	1 m		WREF-M1-5	field	Al_mg_g_AO	18.0485		WREF-M1-5	field	Chao1	NA
						BONA-M1-11	InorgN_1m	56.703	InorgN	1 m		WREF-M1-7	field	Al_mg_g_AO	19.1482		WREF-M1-7	field	Chao1	0.557177
						BONA-M1-15	InorgN_1m	0.822337	InorgN	1 m		WREF-M1-9	field	Al_mg_g_AO	17.2232		WREF-M1-9	field	Chao1	NA
						CPER-M1-3	InorgN_1m	1.06614	InorgN	1 m		YELL-M1-1	field	Al_mg_g_AO	2.13593		YELL-M1-1	field	Chao1	NA
						CPER-M1-7	InorgN_1m	2.37623	InorgN	1 m		YELL-M1-11	field	Al_mg_g_AO	1.05305		YELL-M1-11	field	Chao1	10.165
						CPER-M1-11	InorgN_1m	2.29516	InorgN	1 m		YELL-M1-13	field	Al_mg_g_AO	1.32914		YELL-M1-13	field	Chao1	NA
						CPER-M1-15	InorgN_1m	1.38105	InorgN	1 m		YELL-M1-15	field	Al_mg_g_AO	3.30686		YELL-M1-15	field	Chao1	NA
						DSNY-M1-3	InorgN_1m	2.04518	InorgN	1 m		YELL-M1-3	field	Al_mg_g_AO	1.21501		YELL-M1-3	field	Chao1	-19.5023
						DSNY-M1-7	InorgN_1m	2.38795	InorgN	1 m		YELL-M1-5	field	Al_mg_g_AO	1.61163		YELL-M1-5	field	Chao1	NA
						DSNY-M1-11	InorgN_1m	0	InorgN	1 m		YELL-M1-7	field	Al_mg_g_AO	0.742891		YELL-M1-7	field	Chao1	57.8354
						DSNY-M1-15	InorgN_1m	0.453397	InorgN	1 m		YELL-M1-9	field	Al_mg_g_AO	1.30172		YELL-M1-9	field	Chao1	NA
						GRSM-M1-3	InorgN_1m	0.214369	InorgN	1 m		BONA-M1-3	lab	Fe_HCl_mg_g	2.93175		BONA-M1-3	lab	qpcrits	114708880
						GRSM-M1-7	InorgN_1m	0.531347	InorgN	1 m		BONA-M1-7	lab	Fe_HCl_mg_g	10.189		BONA-M1-7	lab	qpcrits	205710607
						GRSM-M1-11	InorgN_1m	0.700566	InorgN	1 m		BONA-M1-11	lab	Fe_HCl_mg_g	7.57144		BONA-M1-11	lab	qpcrits	422710596
						GRSM-M1-15	InorgN_1m	0.528415	InorgN	1 m		BONA-M1-15	lab	Fe_HCl_mg_g	6.31015		BONA-M1-15	lab	qpcrits	485437574
						HARV-M1-3	InorgN_1m	0.546356	InorgN	1 m		CPER-M1-3	lab	Fe_HCl_mg_g	1.27978		CPER-M1-3	lab	qpcrits	266567243
						HARV-M1-7	InorgN_1m	0.559567	InorgN	1 m		CPER-M1-7	lab	Fe_HCl_mg_g	1.11739		CPER-M1-7	lab	qpcrits	141627968
						HARV-M1-11	InorgN_1m	0	InorgN	1 m		CPER-M1-11	lab	Fe_HCl_mg_g	0.160551		CPER-M1-11	lab	qpcrits	157376294
						HARV-M1-15	InorgN_1m	0	InorgN	1 m		CPER-M1-15	lab	Fe_HCl_mg_g	1.03639		CPER-M1-15	lab	qpcrits	6.70957e+07
						KONZ-M1-3	InorgN_1m	1.52619	InorgN	1 m		DSNY-M1-3	lab	Fe_HCl_mg_g	0.427383		DSNY-M1-3	lab	qpcrits	209155153
						KONZ-M1-7	InorgN_1m	0.95743	InorgN	1 m		DSNY-M1-7	lab	Fe_HCl_mg_g	0.263124		DSNY-M1-7	lab	qpcrits	114355723
						KONZ-M1-11	InorgN_1m	1.31935	InorgN	1 m		DSNY-M1-11	lab	Fe_HCl_mg_g	0.120914		DSNY-M1-11	lab	qpcrits	119388382
						KONZ-M1-15	InorgN_1m	1.51056	InorgN	1 m		DSNY-M1-15	lab	Fe_HCl_mg_g	0.350436		DSNY-M1-15	lab	qpcrits	113033910
						LENO-M1-2	InorgN_1m	0.627044	InorgN	1 m		GRSM-M1-3	lab	Fe_HCl_mg_g	2.27595		GRSM-M1-3	lab	qpcrits	377549613
						LENO-M1-7	InorgN_1m	0.626964	InorgN	1 m		GRSM-M1-7	lab	Fe_HCl_mg_g	2.31165		GRSM-M1-7	lab	qpcrits	248675976
						LENO-M1-11	InorgN_1m	0.966083	InorgN	1 m		GRSM-M1-11	lab	Fe_HCl_mg_g	1.48279		GRSM-M1-11	lab	qpcrits	348981349
						LENO-M1-15	InorgN_1m	1.01476	InorgN	1 m		GRSM-M1-15	lab	Fe_HCl_mg_g	1.94014		GRSM-M1-15	lab	qpcrits	868667356
						NIWO-M1-1	InorgN_1m	0	InorgN	1 m		HARV-M1-3	lab	Fe_HCl_mg_g	5.44696		HARV-M1-3	lab	qpcrits	568294695
						NIWO-M1-5	InorgN_1m	0.500633	InorgN	1 m		HARV-M1-7	lab	Fe_HCl_mg_g	4.47787		HARV-M1-7	lab	qpcrits	1175669380
						NIWO-M1-6	InorgN_1m	1.36167	InorgN	1 m		HARV-M1-11	lab	Fe_HCl_mg_g	3.84859		HARV-M1-11	lab	qpcrits	533372652
						NIWO-M1-11	InorgN_1m	0.351614	InorgN	1 m		HARV-M1-15	lab	Fe_HCl_mg_g	8.34007		HARV-M1-15	lab	qpcrits	582976642
						ONAQ-M1-3	InorgN_1m	0.802614	InorgN	1 m		KONZ-M1-3	lab	Fe_HCl_mg_g	5.36221		KONZ-M1-3	lab	qpcrits	133451110
						ONAQ-M1-7	InorgN_1m	0.305679	InorgN	1 m		KONZ-M1-7	lab	Fe_HCl_mg_g	4.45824		KONZ-M1-7	lab	qpcrits	102302471
						ONAQ-M1-11	InorgN_1m	0.202862	InorgN	1 m		KONZ-M1-11	lab	Fe_HCl_mg_g	4.274		KONZ-M1-11	lab	qpcrits	137417510
						ONAQ-M1-15	InorgN_1m	2.88866	InorgN	1 m		KONZ-M1-15	lab	Fe_HCl_mg_g	5.85587		KONZ-M1-15	lab	qpcrits	215494368
						OSBS-M1-3	InorgN_1m	0	InorgN	1 m		LENO-M1-2	lab	Fe_HCl_mg_g	1.94366		LENO-M1-2	lab	qpcrits	256982969
						OSBS-M1-7	InorgN_1m	0	InorgN	1 m		LENO-M1-7	lab	Fe_HCl_mg_g	5.07743		LENO-M1-7	lab	qpcrits	282150657
						OSBS-M1-11	InorgN_1m	0	InorgN	1 m		LENO-M1-11	lab	Fe_HCl_mg_g	3.88535		LENO-M1-11	lab	qpcrits	185610642
						OSBS-M1-15	InorgN_1m	0	InorgN	1 m		LENO-M1-15	lab	Fe_HCl_mg_g	7.62426		LENO-M1-15	lab	qpcrits	281293628
						PUUM-M1-2	InorgN_1m	2.93279	InorgN	1 m		NIWO-M1-1	lab	Fe_HCl_mg_g	1.70443		NIWO-M1-1	lab	qpcrits	742368700
						PUUM-M1-7	InorgN_1m	2.39689	InorgN	1 m		NIWO-M1-5	lab	Fe_HCl_mg_g	1.04484		NIWO-M1-5	lab	qpcrits	326144865
						PUUM-M1-13	InorgN_1m	0	InorgN	1 m		NIWO-M1-6	lab	Fe_HCl_mg_g	1.23545		NIWO-M1-6	lab	qpcrits	368436137
						PUUM-M1-16	InorgN_1m	2.81939	InorgN	1 m		NIWO-M1-11	lab	Fe_HCl_mg_g	1.78603		NIWO-M1-11	lab	qpcrits	174367196
						SCBI-M1-3	InorgN_1m	0.225832	InorgN	1 m		ONAQ-M1-3	lab	Fe_HCl_mg_g	0.757775		ONAQ-M1-3	lab	qpcrits	232201575
						SCBI-M1-7	InorgN_1m	0.986609	InorgN	1 m		ONAQ-M1-7	lab	Fe_HCl_mg_g	0.481787		ONAQ-M1-7	lab	qpcrits	470461244
						SCBI-M1-11	InorgN_1m	0.695489	InorgN	1 m		ONAQ-M1-11	lab	Fe_HCl_mg_g	0.657119		ONAQ-M1-11	lab	qpcrits	332120374
						SCBI-M1-15	InorgN_1m	0.734931	InorgN	1 m		ONAQ-M1-15	lab	Fe_HCl_mg_g	0.555633		ONAQ-M1-15	lab	qpcrits	1152630917
						SJER-M1-3	InorgN_1m	1.15854	InorgN	1 m		OSBS-M1-3	lab	Fe_HCl_mg_g	0.121375		OSBS-M1-3	lab	qpcrits	260563752
						SJER-M1-7	InorgN_1m	0.764677	InorgN	1 m		OSBS-M1-7	lab	Fe_HCl_mg_g	0.129192		OSBS-M1-7	lab	qpcrits	122786944
						SJER-M1-11	InorgN_1m	0.433744	InorgN	1 m		OSBS-M1-11	lab	Fe_HCl_mg_g	0.131043		OSBS-M1-11	lab	qpcrits	515489368
						SJER-M1-15	InorgN_1m	1.89462	InorgN	1 m		OSBS-M1-15	lab	Fe_HCl_mg_g	0.155422		OSBS-M1-15	lab	qpcrits	264876935
						SRER-M1-3	InorgN_1m	1.30526	InorgN	1 m		PUUM-M1-2	lab	Fe_HCl_mg_g	5.01021		PUUM-M1-2	lab	qpcrits	1903955166
						SRER-M1-7	InorgN_1m	2.98129	InorgN	1 m		PUUM-M1-7	lab	Fe_HCl_mg_g	5.3588		PUUM-M1-7	lab	qpcrits	2605017924
						SRER-M1-11	InorgN_1m	1.25052	InorgN	1 m		PUUM-M1-13	lab	Fe_HCl_mg_g	15.0028		PUUM-M1-13	lab	qpcrits	1021695829
						SRER-M1-15	InorgN_1m	2.01445	InorgN	1 m		PUUM-M1-16	lab	Fe_HCl_mg_g	8.56358		PUUM-M1-16	lab	qpcrits	840834150
						TALL-M1-3	InorgN_1m	1.00035	InorgN	1 m		SCBI-M1-3	lab	Fe_HCl_mg_g	0.566164		SCBI-M1-3	lab	qpcrits	474325053
						TALL-M1-7	InorgN_1m	1.65305	InorgN	1 m		SCBI-M1-7	lab	Fe_HCl_mg_g	1.54352		SCBI-M1-7	lab	qpcrits	214795333
						TALL-M1-11	InorgN_1m	0.694802	InorgN	1 m		SCBI-M1-11	lab	Fe_HCl_mg_g	1.05339		SCBI-M1-11	lab	qpcrits	463475832
						TALL-M1-15	InorgN_1m	2.62492	InorgN	1 m		SCBI-M1-15	lab	Fe_HCl_mg_g	6.51813		SCBI-M1-15	lab	qpcrits	181061116
						TOOL-M1-1	InorgN_1m	0.604983	InorgN	1 m		SJER-M1-3	lab	Fe_HCl_mg_g	0.543115		SJER-M1-3	lab	qpcrits	595906979
						TOOL-M1-5	InorgN_1m	1.19845	InorgN	1 m		SJER-M1-7	lab	Fe_HCl_mg_g	0.546883		SJER-M1-7	lab	qpcrits	275121866
						TOOL-M1-7	InorgN_1m	0.173081	InorgN	1 m		SJER-M1-11	lab	Fe_HCl_mg_g	0.363504		SJER-M1-11	lab	qpcrits	178057390
						TOOL-M1-12	InorgN_1m	0.149097	InorgN	1 m		SJER-M1-15	lab	Fe_HCl_mg_g	1.45147		SJER-M1-15	lab	qpcrits	355705450
						UNDE-M1-3	InorgN_1m	0.413255	InorgN	1 m		SRER-M1-3	lab	Fe_HCl_mg_g	0.164859		SRER-M1-3	lab	qpcrits	8.56615e+07
						UNDE-M1-7	InorgN_1m	0.511731	InorgN	1 m		SRER-M1-7	lab	Fe_HCl_mg_g	0.180068		SRER-M1-7	lab	qpcrits	115868485
						UNDE-M1-11	InorgN_1m	0.193021	InorgN	1 m		SRER-M1-11	lab	Fe_HCl_mg_g	0.149488		SRER-M1-11	lab	qpcrits	7.76435e+07
						UNDE-M1-15	InorgN_1m	0.628907	InorgN	1 m		SRER-M1-15	lab	Fe_HCl_mg_g	0.158889		SRER-M1-15	lab	qpcrits	263488021
						WOOD-M1-3	InorgN_1m	1.58047	InorgN	1 m		TALL-M1-3	lab	Fe_HCl_mg_g	0.479914		TALL-M1-3	lab	qpcrits	466179013
						WOOD-M1-7	InorgN_1m	2.2049	InorgN	1 m		TALL-M1-7	lab	Fe_HCl_mg_g	0.31638		TALL-M1-7	lab	qpcrits	1678285177
						WOOD-M1-12	InorgN_1m	3.01315	InorgN	1 m		TALL-M1-11	lab	Fe_HCl_mg_g	0.125292		TALL-M1-11	lab	qpcrits	550948123
						WOOD-M1-15	InorgN_1m	3.53216	InorgN	1 m		TALL-M1-15	lab	Fe_HCl_mg_g	0.451899		TALL-M1-15	lab	qpcrits	609810055
						WREF-M1-3	InorgN_1m	0.110556	InorgN	1 m		TOOL-M1-1	lab	Fe_HCl_mg_g	20.4131		TOOL-M1-1	lab	qpcrits	5.00196e+07
						WREF-M1-7	InorgN_1m	0.516785	InorgN	1 m		TOOL-M1-5	lab	Fe_HCl_mg_g	2.71855		TOOL-M1-5	lab	qpcrits	3.18663e+07
						WREF-M1-11	InorgN_1m	0.486417	InorgN	1 m		TOOL-M1-7	lab	Fe_HCl_mg_g	1.59618		TOOL-M1-7	lab	qpcrits	6.67626e+07
						WREF-M1-15	InorgN_1m	0.794821	InorgN	1 m		TOOL-M1-12	lab	Fe_HCl_mg_g	2.66977		TOOL-M1-12	lab	qpcrits	4.41513e+07
						YELL-M1-3	InorgN_1m	0.975783	InorgN	1 m		UNDE-M1-3	lab	Fe_HCl_mg_g	4.43447		UNDE-M1-3	lab	qpcrits	363340074
						YELL-M1-7	InorgN_1m	1.27777	InorgN	1 m		UNDE-M1-7	lab	Fe_HCl_mg_g	3.03776		UNDE-M1-7	lab	qpcrits	766592326
						YELL-M1-11	InorgN_1m	2.03946	InorgN	1 m		UNDE-M1-11	lab	Fe_HCl_mg_g	1.96902		UNDE-M1-11	lab	qpcrits	607799826
						YELL-M1-16	InorgN_1m	2.50176	InorgN	1 m		UNDE-M1-15	lab	Fe_HCl_mg_g	5.34491		UNDE-M1-15	lab	qpcrits	523334983
						BONA-M2-3	InorgN_1m	0.502051	InorgN	1 m		WOOD-M1-3	lab	Fe_HCl_mg_g	2.36235		WOOD-M1-3	lab	qpcrits	237017222
						BONA-M2-7	InorgN_1m	0.172698	InorgN	1 m		WOOD-M1-7	lab	Fe_HCl_mg_g	0.531076		WOOD-M1-7	lab	qpcrits	4.60037e+07
						BONA-M2-11	InorgN_1m	0.997968	InorgN	1 m		WOOD-M1-12	lab	Fe_HCl_mg_g	2.10232		WOOD-M1-12	lab	qpcrits	68958328
						BONA-M2-15	InorgN_1m	0	InorgN	1 m		WOOD-M1-15	lab	Fe_HCl_mg_g	2.53984		WOOD-M1-15	lab	qpcrits	9.79643e+07
						CPER-M2-3	InorgN_1m	0.172986	InorgN	1 m		WREF-M1-3	lab	Fe_HCl_mg_g	1.27224		WREF-M1-3	lab	qpcrits	1156931854
						CPER-M2-7	InorgN_1m	0.938054	InorgN	1 m		WREF-M1-7	lab	Fe_HCl_mg_g	1.71894		WREF-M1-7	lab	qpcrits	247905050
						CPER-M2-11	InorgN_1m	1.1134	InorgN	1 m		WREF-M1-11	lab	Fe_HCl_mg_g	1.15275		WREF-M1-11	lab	qpcrits	8.22349e+07
						CPER-M2-15	InorgN_1m	0.928427	InorgN	1 m		WREF-M1-15	lab	Fe_HCl_mg_g	1.18318		WREF-M1-15	lab	qpcrits	9.60609e+07
						DSNY-M2-3	InorgN_1m	1.07052	InorgN	1 m		YELL-M1-3	lab	Fe_HCl_mg_g	4.11257		YELL-M1-3	lab	qpcrits	8.61536e+07
						DSNY-M2-7	InorgN_1m	0.135671	InorgN	1 m		YELL-M1-7	lab	Fe_HCl_mg_g	4.11611		YELL-M1-7	lab	qpcrits	606448951
						DSNY-M2-11	InorgN_1m	0.0785683	InorgN	1 m		YELL-M1-11	lab	Fe_HCl_mg_g	2.4891		YELL-M1-11	lab	qpcrits	689499224
						DSNY-M2-15	InorgN_1m	0.421623	InorgN	1 m		YELL-M1-16	lab	Fe_HCl_mg_g	2.13566		YELL-M1-16	lab	qpcrits	802586051
						GRSM-M2-3	InorgN_1m	0.3743	InorgN	1 m		BONA-M2-3	lab	Fe_HCl_mg_g	1.81718		BONA-M2-3	lab	qpcrits	101383303
						GRSM-M2-7	InorgN_1m	0.65123	InorgN	1 m		BONA-M2-7	lab	Fe_HCl_mg_g	2.03807		BONA-M2-7	lab	qpcrits	9.50093e+07
						GRSM-M2-11	InorgN_1m	0.703855	InorgN	1 m		BONA-M2-11	lab	Fe_HCl_mg_g	2.27452		BONA-M2-11	lab	qpcrits	266397003
						GRSM-M2-15	InorgN_1m	0.0854899	InorgN	1 m		BONA-M2-15	lab	Fe_HCl_mg_g	2.07807		BONA-M2-15	lab	qpcrits	8.17053e+07
						HARV-M2-3	InorgN_1m	1.25622	InorgN	1 m		CPER-M2-3	lab	Fe_HCl_mg_g	0.151726		CPER-M2-3	lab	qpcrits	3.23455e+07
						HARV-M2-7	InorgN_1m	0.23157	InorgN	1 m		CPER-M2-7	lab	Fe_HCl_mg_g	0.104496		CPER-M2-7	lab	qpcrits	6.25872e+07
						HARV-M2-11	InorgN_1m	0.510751	InorgN	1 m		CPER-M2-11	lab	Fe_HCl_mg_g	0.103661		CPER-M2-11	lab	qpcrits	8.01586e+07
						HARV-M2-15	InorgN_1m	0.428587	InorgN	1 m		CPER-M2-15	lab	Fe_HCl_mg_g	0.164271		CPER-M2-15	lab	qpcrits	8.29532e+07
						LENO-M2-2	InorgN_1m	1.41482	InorgN	1 m		DSNY-M2-3	lab	Fe_HCl_mg_g	0.184803		DSNY-M2-3	lab	qpcrits	3.9223e+07
						LENO-M2-7	InorgN_1m	6.00903	InorgN	1 m		DSNY-M2-7	lab	Fe_HCl_mg_g	0.291133		DSNY-M2-7	lab	qpcrits	3.64764e+07
						LENO-M2-11	InorgN_1m	6.92475	InorgN	1 m		DSNY-M2-11	lab	Fe_HCl_mg_g	0.184353		DSNY-M2-11	lab	qpcrits	4.35497e+07
						LENO-M2-15	InorgN_1m	4.57631	InorgN	1 m		DSNY-M2-15	lab	Fe_HCl_mg_g	0.342978		DSNY-M2-15	lab	qpcrits	114414
						NIWO-M2-1	InorgN_1m	0	InorgN	1 m		GRSM-M2-3	lab	Fe_HCl_mg_g	0.296379		GRSM-M2-3	lab	qpcrits	978825787
						NIWO-M2-5	InorgN_1m	0	InorgN	1 m		GRSM-M2-7	lab	Fe_HCl_mg_g	0.63981		GRSM-M2-7	lab	qpcrits	1630866054
						NIWO-M2-6	InorgN_1m	0	InorgN	1 m		GRSM-M2-11	lab	Fe_HCl_mg_g	0.922261		GRSM-M2-11	lab	qpcrits	405642943
						NIWO-M2-11	InorgN_1m	0.0178784	InorgN	1 m		GRSM-M2-15	lab	Fe_HCl_mg_g	1.37294		GRSM-M2-15	lab	qpcrits	447191798
						ONAQ-M2-3	InorgN_1m	0.622829	InorgN	1 m		HARV-M2-3	lab	Fe_HCl_mg_g	0.784253		HARV-M2-3	lab	qpcrits	132861255
						ONAQ-M2-7	InorgN_1m	0.647727	InorgN	1 m		HARV-M2-7	lab	Fe_HCl_mg_g	0.895074		HARV-M2-7	lab	qpcrits	170705400
						ONAQ-M2-11	InorgN_1m	1.73642	InorgN	1 m		HARV-M2-11	lab	Fe_HCl_mg_g	0.687152		HARV-M2-11	lab	qpcrits	152716086
						ONAQ-M2-15	InorgN_1m	0.271354	InorgN	1 m		HARV-M2-15	lab	Fe_HCl_mg_g	0.405294		HARV-M2-15	lab	qpcrits	1053029101
						OSBS-M2-3	InorgN_1m	0	InorgN	1 m		LENO-M2-2	lab	Fe_HCl_mg_g	12.9602		LENO-M2-2	lab	qpcrits	402761122
						OSBS-M2-7	InorgN_1m	0	InorgN	1 m		LENO-M2-7	lab	Fe_HCl_mg_g	10.1782		LENO-M2-7	lab	qpcrits	505750045
						OSBS-M2-11	InorgN_1m	0.0431354	InorgN	1 m		LENO-M2-11	lab	Fe_HCl_mg_g	2.13677		LENO-M2-11	lab	qpcrits	245557670
						OSBS-M2-15	InorgN_1m	0	InorgN	1 m		LENO-M2-15	lab	Fe_HCl_mg_g	8.4708		LENO-M2-15	lab	qpcrits	209982040
						PUUM-M2-2	InorgN_1m	1.20985	InorgN	1 m		NIWO-M2-1	lab	Fe_HCl_mg_g	2.37012		NIWO-M2-1	lab	qpcrits	701263892
						PUUM-M2-7	InorgN_1m	0	InorgN	1 m		NIWO-M2-5	lab	Fe_HCl_mg_g	0.379928		NIWO-M2-5	lab	qpcrits	339932596
						PUUM-M2-13	InorgN_1m	0.0834092	InorgN	1 m		NIWO-M2-6	lab	Fe_HCl_mg_g	0.853445		NIWO-M2-6	lab	qpcrits	133815828
						PUUM-M2-16	InorgN_1m	0.951382	InorgN	1 m		NIWO-M2-11	lab	Fe_HCl_mg_g	1.35561		NIWO-M2-11	lab	qpcrits	198214361
						SCBI-M2-3	InorgN_1m	0.583428	InorgN	1 m		ONAQ-M2-3	lab	Fe_HCl_mg_g	0.468092		ONAQ-M2-3	lab	qpcrits	253880073
						SCBI-M2-7	InorgN_1m	0.604187	InorgN	1 m		ONAQ-M2-7	lab	Fe_HCl_mg_g	0.433289		ONAQ-M2-7	lab	qpcrits	196476825
						SCBI-M2-11	InorgN_1m	0.674521	InorgN	1 m		ONAQ-M2-11	lab	Fe_HCl_mg_g	0.55308		ONAQ-M2-11	lab	qpcrits	411179110
						SCBI-M2-15	InorgN_1m	0.101431	InorgN	1 m		ONAQ-M2-15	lab	Fe_HCl_mg_g	0.916212		ONAQ-M2-15	lab	qpcrits	189862992
						SJER-M2-3	InorgN_1m	2.18074	InorgN	1 m		OSBS-M2-3	lab	Fe_HCl_mg_g	0.132694		OSBS-M2-3	lab	qpcrits	6.47539e+07
						SJER-M2-7	InorgN_1m	2.11825	InorgN	1 m		OSBS-M2-7	lab	Fe_HCl_mg_g	0.131226		OSBS-M2-7	lab	qpcrits	7.4787e+07
						SJER-M2-11	InorgN_1m	0.367584	InorgN	1 m		OSBS-M2-11	lab	Fe_HCl_mg_g	0.144559		OSBS-M2-11	lab	qpcrits	7.34437e+07
						SJER-M2-15	InorgN_1m	0.886906	InorgN	1 m		OSBS-M2-15	lab	Fe_HCl_mg_g	0.139833		OSBS-M2-15	lab	qpcrits	9.75186e+07
						SRER-M2-3	InorgN_1m	0.385952	InorgN	1 m		PUUM-M2-2	lab	Fe_HCl_mg_g	4.10935		PUUM-M2-2	lab	qpcrits	1815334837
						SRER-M2-7	InorgN_1m	0.0824539	InorgN	1 m		PUUM-M2-7	lab	Fe_HCl_mg_g	15.6622		PUUM-M2-7	lab	qpcrits	2078186787
						SRER-M2-11	InorgN_1m	0.648687	InorgN	1 m		PUUM-M2-13	lab	Fe_HCl_mg_g	12.5281		PUUM-M2-13	lab	qpcrits	1672592231
						SRER-M2-15	InorgN_1m	0.550381	InorgN	1 m		PUUM-M2-16	lab	Fe_HCl_mg_g	5.51766		PUUM-M2-16	lab	qpcrits	307691973
						TALL-M2-3	InorgN_1m	0.486734	InorgN	1 m		SCBI-M2-3	lab	Fe_HCl_mg_g	0.646267		SCBI-M2-3	lab	qpcrits	121194365
						TALL-M2-7	InorgN_1m	0.780781	InorgN	1 m		SCBI-M2-7	lab	Fe_HCl_mg_g	2.19289		SCBI-M2-7	lab	qpcrits	260680169
						TALL-M2-11	InorgN_1m	0.394747	InorgN	1 m		SCBI-M2-11	lab	Fe_HCl_mg_g	1.40507		SCBI-M2-11	lab	qpcrits	443790790
						TALL-M2-15	InorgN_1m	0.848984	InorgN	1 m		SCBI-M2-15	lab	Fe_HCl_mg_g	1.58479		SCBI-M2-15	lab	qpcrits	313876078
						TOOL-M2-1	InorgN_1m	0.0255368	InorgN	1 m		SJER-M2-3	lab	Fe_HCl_mg_g	0.261274		SJER-M2-3	lab	qpcrits	322429486
						TOOL-M2-5	InorgN_1m	0.0224397	InorgN	1 m		SJER-M2-7	lab	Fe_HCl_mg_g	0.405467		SJER-M2-7	lab	qpcrits	201568333
						TOOL-M2-7	InorgN_1m	0.1792	InorgN	1 m		SJER-M2-11	lab	Fe_HCl_mg_g	0.295644		SJER-M2-11	lab	qpcrits	6.15141e+07
						TOOL-M2-12	InorgN_1m	0.26258	InorgN	1 m		SJER-M2-15	lab	Fe_HCl_mg_g	0.368623		SJER-M2-15	lab	qpcrits	190529041
						UNDE-M2-3	InorgN_1m	0.658711	InorgN	1 m		SRER-M2-3	lab	Fe_HCl_mg_g	0.130365		SRER-M2-3	lab	qpcrits	9.38164e+07
						UNDE-M2-7	InorgN_1m	0.217979	InorgN	1 m		SRER-M2-7	lab	Fe_HCl_mg_g	0.140137		SRER-M2-7	lab	qpcrits	161164155
						UNDE-M2-11	InorgN_1m	0.344653	InorgN	1 m		SRER-M2-11	lab	Fe_HCl_mg_g	0.17354		SRER-M2-11	lab	qpcrits	6.46389e+07
						UNDE-M2-15	InorgN_1m	0.256157	InorgN	1 m		SRER-M2-15	lab	Fe_HCl_mg_g	0.0813727		SRER-M2-15	lab	qpcrits	165854285
						WOOD-M2-3	InorgN_1m	1.38429	InorgN	1 m		TALL-M2-3	lab	Fe_HCl_mg_g	0.227296		TALL-M2-3	lab	qpcrits	510646229
						WOOD-M2-7	InorgN_1m	3.75407	InorgN	1 m		TALL-M2-7	lab	Fe_HCl_mg_g	0.190976		TALL-M2-7	lab	qpcrits	1056462774
						WOOD-M2-12	InorgN_1m	1.80369	InorgN	1 m		TALL-M2-11	lab	Fe_HCl_mg_g	3.75051		TALL-M2-11	lab	qpcrits	737414293
						WOOD-M2-15	InorgN_1m	3.12239	InorgN	1 m		TALL-M2-15	lab	Fe_HCl_mg_g	0.112822		TALL-M2-15	lab	qpcrits	341671698
						WREF-M2-3	InorgN_1m	0.264654	InorgN	1 m		TOOL-M2-1	lab	Fe_HCl_mg_g	3.81743		TOOL-M2-1	lab	qpcrits	7.90185e+06
						WREF-M2-7	InorgN_1m	0.175358	InorgN	1 m		TOOL-M2-5	lab	Fe_HCl_mg_g	2.87453		TOOL-M2-5	lab	qpcrits	5.13929e+07
						WREF-M2-11	InorgN_1m	0.475986	InorgN	1 m		TOOL-M2-7	lab	Fe_HCl_mg_g	3.49479		TOOL-M2-7	lab	qpcrits	18507830
						WREF-M2-15	InorgN_1m	0	InorgN	1 m		TOOL-M2-12	lab	Fe_HCl_mg_g	4.24402		TOOL-M2-12	lab	qpcrits	2.18926e+06
						YELL-M2-3	InorgN_1m	0.939697	InorgN	1 m		UNDE-M2-3	lab	Fe_HCl_mg_g	2.23158		UNDE-M2-3	lab	qpcrits	325397110
						YELL-M2-7	InorgN_1m	1.92668	InorgN	1 m		UNDE-M2-7	lab	Fe_HCl_mg_g	0.877062		UNDE-M2-7	lab	qpcrits	365809413
						YELL-M2-11	InorgN_1m	1.69727	InorgN	1 m		UNDE-M2-11	lab	Fe_HCl_mg_g	0.68437		UNDE-M2-11	lab	qpcrits	574829836
						YELL-M2-16	InorgN_1m	1.85874	InorgN	1 m		UNDE-M2-15	lab	Fe_HCl_mg_g	0.808956		UNDE-M2-15	lab	qpcrits	454835032
						BONA-M1-3	InorgN_9m	2.13572	InorgN	9 m		WOOD-M2-3	lab	Fe_HCl_mg_g	0.813258		WOOD-M2-3	lab	qpcrits	105578776
						BONA-M1-7	InorgN_9m	3.43807	InorgN	9 m		WOOD-M2-7	lab	Fe_HCl_mg_g	0.617734		WOOD-M2-7	lab	qpcrits	8.30382e+07
						BONA-M1-11	InorgN_9m	15.7687	InorgN	9 m		WOOD-M2-12	lab	Fe_HCl_mg_g	0.61038		WOOD-M2-12	lab	qpcrits	9.61933e+07
						BONA-M1-15	InorgN_9m	11.9259	InorgN	9 m		WOOD-M2-15	lab	Fe_HCl_mg_g	0.741089		WOOD-M2-15	lab	qpcrits	37872379
						CPER-M1-3	InorgN_9m	4.15152	InorgN	9 m		WREF-M2-3	lab	Fe_HCl_mg_g	0.747318		WREF-M2-3	lab	qpcrits	396084021
						CPER-M1-7	InorgN_9m	4.26452	InorgN	9 m		WREF-M2-7	lab	Fe_HCl_mg_g	1.27823		WREF-M2-7	lab	qpcrits	395128202
						CPER-M1-11	InorgN_9m	5.8324	InorgN	9 m		WREF-M2-11	lab	Fe_HCl_mg_g	0.708151		WREF-M2-11	lab	qpcrits	264332273
						CPER-M1-15	InorgN_9m	5.11292	InorgN	9 m		WREF-M2-15	lab	Fe_HCl_mg_g	0.907515		WREF-M2-15	lab	qpcrits	439936871
						DSNY-M1-3	InorgN_9m	6.79616	InorgN	9 m		YELL-M2-3	lab	Fe_HCl_mg_g	1.0563		YELL-M2-3	lab	qpcrits	132820141
						DSNY-M1-7	InorgN_9m	6.00304	InorgN	9 m		YELL-M2-7	lab	Fe_HCl_mg_g	1.04292		YELL-M2-7	lab	qpcrits	147856436
						DSNY-M1-11	InorgN_9m	3.2312	InorgN	9 m		YELL-M2-11	lab	Fe_HCl_mg_g	1.00814		YELL-M2-11	lab	qpcrits	142819687
						DSNY-M1-15	InorgN_9m	7.52395	InorgN	9 m		YELL-M2-16	lab	Fe_HCl_mg_g	0.555431		YELL-M2-16	lab	qpcrits	276756317
						GRSM-M1-3	InorgN_9m	4.14099	InorgN	9 m		BONA-M1-1	field	Fe_HCl_mg_g	NA		BONA-M1-1	field	qpcrits	NA
						GRSM-M1-7	InorgN_9m	5.90969	InorgN	9 m		BONA-M1-11	field	Fe_HCl_mg_g	7.57144		BONA-M1-11	field	qpcrits	2.45826e+06
						GRSM-M1-11	InorgN_9m	6.618	InorgN	9 m		BONA-M1-13	field	Fe_HCl_mg_g	NA		BONA-M1-13	field	qpcrits	NA
						GRSM-M1-15	InorgN_9m	5.25351	InorgN	9 m		BONA-M1-15	field	Fe_HCl_mg_g	6.31015		BONA-M1-15	field	qpcrits	864070044
						HARV-M1-3	InorgN_9m	3.27745	InorgN	9 m		BONA-M1-3	field	Fe_HCl_mg_g	2.93175		BONA-M1-3	field	qpcrits	483519410
						HARV-M1-7	InorgN_9m	4.19812	InorgN	9 m		BONA-M1-5	field	Fe_HCl_mg_g	NA		BONA-M1-5	field	qpcrits	NA
						HARV-M1-11	InorgN_9m	3.81155	InorgN	9 m		BONA-M1-7	field	Fe_HCl_mg_g	10.189		BONA-M1-7	field	qpcrits	NA
						HARV-M1-15	InorgN_9m	5.41633	InorgN	9 m		BONA-M1-9	field	Fe_HCl_mg_g	NA		BONA-M1-9	field	qpcrits	NA
						KONZ-M1-3	InorgN_9m	2.91684	InorgN	9 m		CPER-M1-1	field	Fe_HCl_mg_g	NA		CPER-M1-1	field	qpcrits	NA
						KONZ-M1-7	InorgN_9m	3.75105	InorgN	9 m		CPER-M1-11	field	Fe_HCl_mg_g	0.160551		CPER-M1-11	field	qpcrits	3897724500
						KONZ-M1-11	InorgN_9m	4.11635	InorgN	9 m		CPER-M1-13	field	Fe_HCl_mg_g	NA		CPER-M1-13	field	qpcrits	NA
						KONZ-M1-15	InorgN_9m	3.82983	InorgN	9 m		CPER-M1-15	field	Fe_HCl_mg_g	1.03639		CPER-M1-15	field	qpcrits	4601564432
						LENO-M1-2	InorgN_9m	0.8413	InorgN	9 m		CPER-M1-3	field	Fe_HCl_mg_g	1.27978		CPER-M1-3	field	qpcrits	7176119195
						LENO-M1-7	InorgN_9m	1.5971	InorgN	9 m		CPER-M1-5	field	Fe_HCl_mg_g	NA		CPER-M1-5	field	qpcrits	NA
						LENO-M1-11	InorgN_9m	1.12003	InorgN	9 m		CPER-M1-7	field	Fe_HCl_mg_g	1.11739		CPER-M1-7	field	qpcrits	970874589
						LENO-M1-15	InorgN_9m	0.719002	InorgN	9 m		CPER-M1-9	field	Fe_HCl_mg_g	NA		CPER-M1-9	field	qpcrits	NA
						NIWO-M1-1	InorgN_9m	4.7387	InorgN	9 m		DSNY-M1-1	field	Fe_HCl_mg_g	NA		DSNY-M1-1	field	qpcrits	NA
						NIWO-M1-5	InorgN_9m	8.72991	InorgN	9 m		DSNY-M1-11	field	Fe_HCl_mg_g	0.120914		DSNY-M1-11	field	qpcrits	360942410
						NIWO-M1-6	InorgN_9m	14.8194	InorgN	9 m		DSNY-M1-13	field	Fe_HCl_mg_g	NA		DSNY-M1-13	field	qpcrits	NA
						NIWO-M1-11	InorgN_9m	9.14104	InorgN	9 m		DSNY-M1-15	field	Fe_HCl_mg_g	0.350436		DSNY-M1-15	field	qpcrits	179683125
						ONAQ-M1-3	InorgN_9m	3.2194	InorgN	9 m		DSNY-M1-3	field	Fe_HCl_mg_g	0.427383		DSNY-M1-3	field	qpcrits	485377223
						ONAQ-M1-7	InorgN_9m	2.73924	InorgN	9 m		DSNY-M1-5	field	Fe_HCl_mg_g	NA		DSNY-M1-5	field	qpcrits	NA
						ONAQ-M1-11	InorgN_9m	4.6724	InorgN	9 m		DSNY-M1-7	field	Fe_HCl_mg_g	0.263124		DSNY-M1-7	field	qpcrits	525099909
						ONAQ-M1-15	InorgN_9m	58.7078	InorgN	9 m		DSNY-M1-9	field	Fe_HCl_mg_g	NA		DSNY-M1-9	field	qpcrits	NA
						OSBS-M1-3	InorgN_9m	0.710578	InorgN	9 m		GRSM-M1-1	field	Fe_HCl_mg_g	NA		GRSM-M1-1	field	qpcrits	NA
						OSBS-M1-7	InorgN_9m	1.11918	InorgN	9 m		GRSM-M1-11	field	Fe_HCl_mg_g	1.48279		GRSM-M1-11	field	qpcrits	NA
						OSBS-M1-11	InorgN_9m	3.7015	InorgN	9 m		GRSM-M1-13	field	Fe_HCl_mg_g	NA		GRSM-M1-13	field	qpcrits	NA
						OSBS-M1-15	InorgN_9m	2.41824	InorgN	9 m		GRSM-M1-15	field	Fe_HCl_mg_g	1.94014		GRSM-M1-15	field	qpcrits	697892113
						PUUM-M1-2	InorgN_9m	15.7413	InorgN	9 m		GRSM-M1-3	field	Fe_HCl_mg_g	2.27595		GRSM-M1-3	field	qpcrits	NA
						PUUM-M1-7	InorgN_9m	19.8561	InorgN	9 m		GRSM-M1-5	field	Fe_HCl_mg_g	NA		GRSM-M1-5	field	qpcrits	NA
						PUUM-M1-13	InorgN_9m	63.4327	InorgN	9 m		GRSM-M1-7	field	Fe_HCl_mg_g	2.31165		GRSM-M1-7	field	qpcrits	424319473
						PUUM-M1-16	InorgN_9m	622.174	InorgN	9 m		GRSM-M1-9	field	Fe_HCl_mg_g	NA		GRSM-M1-9	field	qpcrits	NA
						SCBI-M1-3	InorgN_9m	3.5555	InorgN	9 m		HARV-M1-1	field	Fe_HCl_mg_g	NA		HARV-M1-1	field	qpcrits	NA
						SCBI-M1-7	InorgN_9m	215.137	InorgN	9 m		HARV-M1-11	field	Fe_HCl_mg_g	3.84859		HARV-M1-11	field	qpcrits	5757219738
						SCBI-M1-11	InorgN_9m	280.435	InorgN	9 m		HARV-M1-13	field	Fe_HCl_mg_g	NA		HARV-M1-13	field	qpcrits	NA
						SCBI-M1-15	InorgN_9m	10.9943	InorgN	9 m		HARV-M1-15	field	Fe_HCl_mg_g	8.34007		HARV-M1-15	field	qpcrits	5673787406
						SJER-M1-3	InorgN_9m	10.4216	InorgN	9 m		HARV-M1-3	field	Fe_HCl_mg_g	5.44696		HARV-M1-3	field	qpcrits	3327408317
						SJER-M1-7	InorgN_9m	7.65677	InorgN	9 m		HARV-M1-5	field	Fe_HCl_mg_g	NA		HARV-M1-5	field	qpcrits	NA
						SJER-M1-11	InorgN_9m	13.3473	InorgN	9 m		HARV-M1-7	field	Fe_HCl_mg_g	4.47787		HARV-M1-7	field	qpcrits	3484270317
						SJER-M1-15	InorgN_9m	11.6568	InorgN	9 m		HARV-M1-9	field	Fe_HCl_mg_g	NA		HARV-M1-9	field	qpcrits	NA
						SRER-M1-3	InorgN_9m	2.71001	InorgN	9 m		KONZ-M1-1	field	Fe_HCl_mg_g	NA		KONZ-M1-1	field	qpcrits	NA
						SRER-M1-7	InorgN_9m	166.217	InorgN	9 m		KONZ-M1-11	field	Fe_HCl_mg_g	4.274		KONZ-M1-11	field	qpcrits	531494700
						SRER-M1-11	InorgN_9m	0	InorgN	9 m		KONZ-M1-13	field	Fe_HCl_mg_g	NA		KONZ-M1-13	field	qpcrits	NA
						SRER-M1-15	InorgN_9m	2.2796	InorgN	9 m		KONZ-M1-15	field	Fe_HCl_mg_g	5.85587		KONZ-M1-15	field	qpcrits	465254384
						TALL-M1-3	InorgN_9m	2.49376	InorgN	9 m		KONZ-M1-3	field	Fe_HCl_mg_g	5.36221		KONZ-M1-3	field	qpcrits	647985459
						TALL-M1-7	InorgN_9m	2.3141	InorgN	9 m		KONZ-M1-5	field	Fe_HCl_mg_g	NA		KONZ-M1-5	field	qpcrits	NA
						TALL-M1-11	InorgN_9m	0.451328	InorgN	9 m		KONZ-M1-7	field	Fe_HCl_mg_g	4.45824		KONZ-M1-7	field	qpcrits	354268830
						TALL-M1-15	InorgN_9m	1.40788	InorgN	9 m		KONZ-M1-9	field	Fe_HCl_mg_g	NA		KONZ-M1-9	field	qpcrits	NA
						TOOL-M1-1	InorgN_9m	19.4	InorgN	9 m		LENO-M1-1	field	Fe_HCl_mg_g	NA		LENO-M1-1	field	qpcrits	NA
						TOOL-M1-5	InorgN_9m	3.0294	InorgN	9 m		LENO-M1-11	field	Fe_HCl_mg_g	3.88535		LENO-M1-11	field	qpcrits	4908264603
						TOOL-M1-7	InorgN_9m	2.9005	InorgN	9 m		LENO-M1-13	field	Fe_HCl_mg_g	NA		LENO-M1-13	field	qpcrits	NA
						TOOL-M1-12	InorgN_9m	7.34048	InorgN	9 m		LENO-M1-15	field	Fe_HCl_mg_g	7.62426		LENO-M1-15	field	qpcrits	1783619725
						UNDE-M1-3	InorgN_9m	2.97055	InorgN	9 m		LENO-M1-3	field	Fe_HCl_mg_g	NA		LENO-M1-3	field	qpcrits	NA
						UNDE-M1-7	InorgN_9m	2.35879	InorgN	9 m		LENO-M1-5	field	Fe_HCl_mg_g	NA		LENO-M1-5	field	qpcrits	NA
						UNDE-M1-11	InorgN_9m	3.57432	InorgN	9 m		LENO-M1-7	field	Fe_HCl_mg_g	5.07743		LENO-M1-7	field	qpcrits	3296026803
						UNDE-M1-15	InorgN_9m	1.67443	InorgN	9 m		LENO-M1-9	field	Fe_HCl_mg_g	NA		LENO-M1-9	field	qpcrits	NA
						WOOD-M1-3	InorgN_9m	3.20013	InorgN	9 m		NIWO-M1-1	field	Fe_HCl_mg_g	1.70443		NIWO-M1-1	field	qpcrits	11594000000
						WOOD-M1-7	InorgN_9m	5.11399	InorgN	9 m		NIWO-M1-11	field	Fe_HCl_mg_g	1.78603		NIWO-M1-11	field	qpcrits	5934304387
						WOOD-M1-12	InorgN_9m	3.22219	InorgN	9 m		NIWO-M1-13	field	Fe_HCl_mg_g	NA		NIWO-M1-13	field	qpcrits	NA
						WOOD-M1-15	InorgN_9m	5.28282	InorgN	9 m		NIWO-M1-15	field	Fe_HCl_mg_g	NA		NIWO-M1-15	field	qpcrits	NA
						WREF-M1-3	InorgN_9m	4.8511	InorgN	9 m		NIWO-M1-3	field	Fe_HCl_mg_g	NA		NIWO-M1-3	field	qpcrits	NA
						WREF-M1-7	InorgN_9m	4.24853	InorgN	9 m		NIWO-M1-5	field	Fe_HCl_mg_g	1.04484		NIWO-M1-5	field	qpcrits	9855998758
						WREF-M1-11	InorgN_9m	5.30353	InorgN	9 m		NIWO-M1-7	field	Fe_HCl_mg_g	NA		NIWO-M1-7	field	qpcrits	NA
						WREF-M1-15	InorgN_9m	5.1832	InorgN	9 m		NIWO-M1-9	field	Fe_HCl_mg_g	NA		NIWO-M1-9	field	qpcrits	NA
						YELL-M1-3	InorgN_9m	4.50314	InorgN	9 m		ONAQ-M1-1	field	Fe_HCl_mg_g	NA		ONAQ-M1-1	field	qpcrits	NA
						YELL-M1-7	InorgN_9m	7.74089	InorgN	9 m		ONAQ-M1-11	field	Fe_HCl_mg_g	0.657119		ONAQ-M1-11	field	qpcrits	44643000000
						YELL-M1-11	InorgN_9m	13.6968	InorgN	9 m		ONAQ-M1-13	field	Fe_HCl_mg_g	NA		ONAQ-M1-13	field	qpcrits	NA
						YELL-M1-16	InorgN_9m	6.73292	InorgN	9 m		ONAQ-M1-15	field	Fe_HCl_mg_g	0.555633		ONAQ-M1-15	field	qpcrits	19975000000
						BONA-M2-3	InorgN_9m	7.32752	InorgN	9 m		ONAQ-M1-3	field	Fe_HCl_mg_g	0.757775		ONAQ-M1-3	field	qpcrits	50845000000
						BONA-M2-7	InorgN_9m	5.05058	InorgN	9 m		ONAQ-M1-5	field	Fe_HCl_mg_g	NA		ONAQ-M1-5	field	qpcrits	NA
						BONA-M2-11	InorgN_9m	5.93493	InorgN	9 m		ONAQ-M1-7	field	Fe_HCl_mg_g	0.481787		ONAQ-M1-7	field	qpcrits	12018000000
						BONA-M2-15	InorgN_9m	4.39884	InorgN	9 m		ONAQ-M1-9	field	Fe_HCl_mg_g	NA		ONAQ-M1-9	field	qpcrits	NA
						CPER-M2-3	InorgN_9m	1.27301	InorgN	9 m		OSBS-M1-1	field	Fe_HCl_mg_g	NA		OSBS-M1-1	field	qpcrits	NA
						CPER-M2-7	InorgN_9m	1.82268	InorgN	9 m		OSBS-M1-11	field	Fe_HCl_mg_g	0.131043		OSBS-M1-11	field	qpcrits	9040315594
						CPER-M2-11	InorgN_9m	1.00931	InorgN	9 m		OSBS-M1-13	field	Fe_HCl_mg_g	NA		OSBS-M1-13	field	qpcrits	NA
						CPER-M2-15	InorgN_9m	2.08432	InorgN	9 m		OSBS-M1-15	field	Fe_HCl_mg_g	0.155422		OSBS-M1-15	field	qpcrits	4091364321
						DSNY-M2-3	InorgN_9m	17.8045	InorgN	9 m		OSBS-M1-3	field	Fe_HCl_mg_g	0.121375		OSBS-M1-3	field	qpcrits	4624882301
						DSNY-M2-7	InorgN_9m	4.09365	InorgN	9 m		OSBS-M1-5	field	Fe_HCl_mg_g	NA		OSBS-M1-5	field	qpcrits	NA
						DSNY-M2-11	InorgN_9m	7.35391	InorgN	9 m		OSBS-M1-7	field	Fe_HCl_mg_g	0.129192		OSBS-M1-7	field	qpcrits	3919810160
						DSNY-M2-15	InorgN_9m	5.49173	InorgN	9 m		OSBS-M1-9	field	Fe_HCl_mg_g	NA		OSBS-M1-9	field	qpcrits	NA
						GRSM-M2-3	InorgN_9m	2.31484	InorgN	9 m		PUUM-M1-1	field	Fe_HCl_mg_g	NA		PUUM-M1-1	field	qpcrits	NA
						GRSM-M2-7	InorgN_9m	2.17231	InorgN	9 m		PUUM-M1-11	field	Fe_HCl_mg_g	NA		PUUM-M1-11	field	qpcrits	NA
						GRSM-M2-11	InorgN_9m	4.1734	InorgN	9 m		PUUM-M1-13	field	Fe_HCl_mg_g	15.0028		PUUM-M1-13	field	qpcrits	1616073374
						GRSM-M2-15	InorgN_9m	4.65612	InorgN	9 m		PUUM-M1-15	field	Fe_HCl_mg_g	NA		PUUM-M1-15	field	qpcrits	NA
						HARV-M2-3	InorgN_9m	2.99539	InorgN	9 m		PUUM-M1-3	field	Fe_HCl_mg_g	NA		PUUM-M1-3	field	qpcrits	NA
						HARV-M2-7	InorgN_9m	2.38475	InorgN	9 m		PUUM-M1-5	field	Fe_HCl_mg_g	NA		PUUM-M1-5	field	qpcrits	NA
						HARV-M2-11	InorgN_9m	2.8831	InorgN	9 m		PUUM-M1-7	field	Fe_HCl_mg_g	5.3588		PUUM-M1-7	field	qpcrits	1604938349
						HARV-M2-15	InorgN_9m	2.81224	InorgN	9 m		PUUM-M1-9	field	Fe_HCl_mg_g	NA		PUUM-M1-9	field	qpcrits	NA
						LENO-M2-2	InorgN_9m	4.07138	InorgN	9 m		SCBI-M1-1	field	Fe_HCl_mg_g	NA		SCBI-M1-1	field	qpcrits	NA
						LENO-M2-7	InorgN_9m	5.27724	InorgN	9 m		SCBI-M1-11	field	Fe_HCl_mg_g	1.05339		SCBI-M1-11	field	qpcrits	456096098
						LENO-M2-11	InorgN_9m	11.3799	InorgN	9 m		SCBI-M1-13	field	Fe_HCl_mg_g	NA		SCBI-M1-13	field	qpcrits	NA
						LENO-M2-15	InorgN_9m	9.0162	InorgN	9 m		SCBI-M1-15	field	Fe_HCl_mg_g	6.51813		SCBI-M1-15	field	qpcrits	334443331
						NIWO-M2-1	InorgN_9m	3.7536	InorgN	9 m		SCBI-M1-3	field	Fe_HCl_mg_g	0.566164		SCBI-M1-3	field	qpcrits	3444269308
						NIWO-M2-5	InorgN_9m	3.63269	InorgN	9 m		SCBI-M1-5	field	Fe_HCl_mg_g	NA		SCBI-M1-5	field	qpcrits	NA
						NIWO-M2-6	InorgN_9m	7.78639	InorgN	9 m		SCBI-M1-7	field	Fe_HCl_mg_g	1.54352		SCBI-M1-7	field	qpcrits	547699411
						NIWO-M2-11	InorgN_9m	10.4027	InorgN	9 m		SCBI-M1-9	field	Fe_HCl_mg_g	NA		SCBI-M1-9	field	qpcrits	NA
						ONAQ-M2-3	InorgN_9m	3.48922	InorgN	9 m		SJER-M1-1	field	Fe_HCl_mg_g	NA		SJER-M1-1	field	qpcrits	NA
						ONAQ-M2-7	InorgN_9m	4.05017	InorgN	9 m		SJER-M1-11	field	Fe_HCl_mg_g	NA		SJER-M1-11	field	qpcrits	NA
						ONAQ-M2-11	InorgN_9m	15.3013	InorgN	9 m		SJER-M1-13	field	Fe_HCl_mg_g	NA		SJER-M1-13	field	qpcrits	NA
						ONAQ-M2-15	InorgN_9m	5.75401	InorgN	9 m		SJER-M1-15	field	Fe_HCl_mg_g	1.45147		SJER-M1-15	field	qpcrits	17548000000
						OSBS-M2-3	InorgN_9m	0.873083	InorgN	9 m		SJER-M1-3	field	Fe_HCl_mg_g	0.543115		SJER-M1-3	field	qpcrits	27573000000
						OSBS-M2-7	InorgN_9m	0.691027	InorgN	9 m		SJER-M1-5	field	Fe_HCl_mg_g	NA		SJER-M1-5	field	qpcrits	NA
						OSBS-M2-11	InorgN_9m	1.86609	InorgN	9 m		SJER-M1-7	field	Fe_HCl_mg_g	0.546883		SJER-M1-7	field	qpcrits	22151000000
						OSBS-M2-15	InorgN_9m	1.28454	InorgN	9 m		SJER-M1-9	field	Fe_HCl_mg_g	NA		SJER-M1-9	field	qpcrits	NA
						PUUM-M2-2	InorgN_9m	6.75666	InorgN	9 m		SRER-M1-1	field	Fe_HCl_mg_g	NA		SRER-M1-1	field	qpcrits	NA
						PUUM-M2-7	InorgN_9m	22.4605	InorgN	9 m		SRER-M1-11	field	Fe_HCl_mg_g	0.149488		SRER-M1-11	field	qpcrits	4587994200
						PUUM-M2-13	InorgN_9m	12.2523	InorgN	9 m		SRER-M1-13	field	Fe_HCl_mg_g	NA		SRER-M1-13	field	qpcrits	NA
						PUUM-M2-16	InorgN_9m	14.3233	InorgN	9 m		SRER-M1-15	field	Fe_HCl_mg_g	0.158889		SRER-M1-15	field	qpcrits	33920000000
						SCBI-M2-3	InorgN_9m	11.0125	InorgN	9 m		SRER-M1-3	field	Fe_HCl_mg_g	0.164859		SRER-M1-3	field	qpcrits	3806795686
						SCBI-M2-7	InorgN_9m	3.01391	InorgN	9 m		SRER-M1-5	field	Fe_HCl_mg_g	NA		SRER-M1-5	field	qpcrits	NA
						SCBI-M2-11	InorgN_9m	2.89377	InorgN	9 m		SRER-M1-7	field	Fe_HCl_mg_g	0.180068		SRER-M1-7	field	qpcrits	9411912814
						SCBI-M2-15	InorgN_9m	1.6659	InorgN	9 m		SRER-M1-9	field	Fe_HCl_mg_g	NA		SRER-M1-9	field	qpcrits	NA
						SJER-M2-3	InorgN_9m	9.15348	InorgN	9 m		TALL-M1-1	field	Fe_HCl_mg_g	NA		TALL-M1-1	field	qpcrits	NA
						SJER-M2-7	InorgN_9m	6.20882	InorgN	9 m		TALL-M1-11	field	Fe_HCl_mg_g	0.125292		TALL-M1-11	field	qpcrits	2261332296
						SJER-M2-11	InorgN_9m	4.88558	InorgN	9 m		TALL-M1-13	field	Fe_HCl_mg_g	NA		TALL-M1-13	field	qpcrits	NA
						SJER-M2-15	InorgN_9m	6.99735	InorgN	9 m		TALL-M1-15	field	Fe_HCl_mg_g	0.451899		TALL-M1-15	field	qpcrits	507107467
						SRER-M2-3	InorgN_9m	1.48699	InorgN	9 m		TALL-M1-3	field	Fe_HCl_mg_g	0.479914		TALL-M1-3	field	qpcrits	1337337719
						SRER-M2-7	InorgN_9m	1.84661	InorgN	9 m		TALL-M1-5	field	Fe_HCl_mg_g	NA		TALL-M1-5	field	qpcrits	NA
						SRER-M2-11	InorgN_9m	1.30474	InorgN	9 m		TALL-M1-7	field	Fe_HCl_mg_g	0.31638		TALL-M1-7	field	qpcrits	3286410487
						SRER-M2-15	InorgN_9m	0	InorgN	9 m		TALL-M1-9	field	Fe_HCl_mg_g	NA		TALL-M1-9	field	qpcrits	NA
						TALL-M2-3	InorgN_9m	1.62945	InorgN	9 m		TOOL-M1-1	field	Fe_HCl_mg_g	20.4131		TOOL-M1-1	field	qpcrits	4606019786
						TALL-M2-7	InorgN_9m	2.26627	InorgN	9 m		TOOL-M1-11	field	Fe_HCl_mg_g	NA		TOOL-M1-11	field	qpcrits	NA
						TALL-M2-11	InorgN_9m	0.929668	InorgN	9 m		TOOL-M1-13	field	Fe_HCl_mg_g	NA		TOOL-M1-13	field	qpcrits	NA
						TALL-M2-15	InorgN_9m	1.29938	InorgN	9 m		TOOL-M1-15	field	Fe_HCl_mg_g	NA		TOOL-M1-15	field	qpcrits	NA
						TOOL-M2-1	InorgN_9m	2.72734	InorgN	9 m		TOOL-M1-3	field	Fe_HCl_mg_g	NA		TOOL-M1-3	field	qpcrits	NA
						TOOL-M2-5	InorgN_9m	4.53017	InorgN	9 m		TOOL-M1-5	field	Fe_HCl_mg_g	2.71855		TOOL-M1-5	field	qpcrits	1713351639
						TOOL-M2-7	InorgN_9m	2.07743	InorgN	9 m		TOOL-M1-7	field	Fe_HCl_mg_g	1.59618		TOOL-M1-7	field	qpcrits	3887025990
						TOOL-M2-12	InorgN_9m	2.59124	InorgN	9 m		TOOL-M1-9	field	Fe_HCl_mg_g	NA		TOOL-M1-9	field	qpcrits	NA
						UNDE-M2-3	InorgN_9m	1.92992	InorgN	9 m		UNDE-M1-1	field	Fe_HCl_mg_g	NA		UNDE-M1-1	field	qpcrits	NA
						UNDE-M2-7	InorgN_9m	2.86171	InorgN	9 m		UNDE-M1-11	field	Fe_HCl_mg_g	1.96902		UNDE-M1-11	field	qpcrits	2290541473
						UNDE-M2-11	InorgN_9m	3.50513	InorgN	9 m		UNDE-M1-13	field	Fe_HCl_mg_g	NA		UNDE-M1-13	field	qpcrits	NA
						UNDE-M2-15	InorgN_9m	1.11712	InorgN	9 m		UNDE-M1-15	field	Fe_HCl_mg_g	5.34491		UNDE-M1-15	field	qpcrits	3787648416
						WOOD-M2-3	InorgN_9m	1.1646	InorgN	9 m		UNDE-M1-3	field	Fe_HCl_mg_g	4.43447		UNDE-M1-3	field	qpcrits	5716378109
						WOOD-M2-7	InorgN_9m	9.59321	InorgN	9 m		UNDE-M1-5	field	Fe_HCl_mg_g	NA		UNDE-M1-5	field	qpcrits	NA
						WOOD-M2-12	InorgN_9m	5.43193	InorgN	9 m		UNDE-M1-7	field	Fe_HCl_mg_g	3.03776		UNDE-M1-7	field	qpcrits	5112536231
						WOOD-M2-15	InorgN_9m	4.8808	InorgN	9 m		UNDE-M1-9	field	Fe_HCl_mg_g	NA		UNDE-M1-9	field	qpcrits	NA
						WREF-M2-3	InorgN_9m	3.419	InorgN	9 m		WOOD-M1-1	field	Fe_HCl_mg_g	NA		WOOD-M1-1	field	qpcrits	NA
						WREF-M2-7	InorgN_9m	3.94163	InorgN	9 m		WOOD-M1-11	field	Fe_HCl_mg_g	NA		WOOD-M1-11	field	qpcrits	NA
						WREF-M2-11	InorgN_9m	5.13252	InorgN	9 m		WOOD-M1-13	field	Fe_HCl_mg_g	NA		WOOD-M1-13	field	qpcrits	NA
						WREF-M2-15	InorgN_9m	3.92169	InorgN	9 m		WOOD-M1-15	field	Fe_HCl_mg_g	2.53984		WOOD-M1-15	field	qpcrits	1504393687
						YELL-M2-3	InorgN_9m	4.84177	InorgN	9 m		WOOD-M1-3	field	Fe_HCl_mg_g	2.36235		WOOD-M1-3	field	qpcrits	3950992358
						YELL-M2-7	InorgN_9m	5.00304	InorgN	9 m		WOOD-M1-5	field	Fe_HCl_mg_g	NA		WOOD-M1-5	field	qpcrits	NA
						YELL-M2-11	InorgN_9m	6.19497	InorgN	9 m		WOOD-M1-7	field	Fe_HCl_mg_g	0.531076		WOOD-M1-7	field	qpcrits	NA
						YELL-M2-16	InorgN_9m	4.55739	InorgN	9 m		WOOD-M1-9	field	Fe_HCl_mg_g	NA		WOOD-M1-9	field	qpcrits	NA
						BONA-M1-3	InorgN_final	9.49935	InorgN	18 m		WREF-M1-1	field	Fe_HCl_mg_g	NA		WREF-M1-1	field	qpcrits	NA
						BONA-M1-7	InorgN_final	7.92059	InorgN	18 m		WREF-M1-11	field	Fe_HCl_mg_g	1.15275		WREF-M1-11	field	qpcrits	10231000000
						BONA-M1-11	InorgN_final	12.914	InorgN	18 m		WREF-M1-13	field	Fe_HCl_mg_g	NA		WREF-M1-13	field	qpcrits	NA
						BONA-M1-15	InorgN_final	7.14239	InorgN	18 m		WREF-M1-15	field	Fe_HCl_mg_g	1.18318		WREF-M1-15	field	qpcrits	8527795704
						CPER-M1-3	InorgN_final	3.03529	InorgN	18 m		WREF-M1-3	field	Fe_HCl_mg_g	1.27224		WREF-M1-3	field	qpcrits	8587734319
						CPER-M1-7	InorgN_final	3.53053	InorgN	18 m		WREF-M1-5	field	Fe_HCl_mg_g	NA		WREF-M1-5	field	qpcrits	NA
						CPER-M1-11	InorgN_final	0.599114	InorgN	18 m		WREF-M1-7	field	Fe_HCl_mg_g	1.71894		WREF-M1-7	field	qpcrits	9537747799
						CPER-M1-15	InorgN_final	3.83128	InorgN	18 m		WREF-M1-9	field	Fe_HCl_mg_g	NA		WREF-M1-9	field	qpcrits	NA
						DSNY-M1-3	InorgN_final	1.46068	InorgN	18 m		YELL-M1-1	field	Fe_HCl_mg_g	NA		YELL-M1-1	field	qpcrits	NA
						DSNY-M1-7	InorgN_final	9.2741	InorgN	18 m		YELL-M1-11	field	Fe_HCl_mg_g	2.4891		YELL-M1-11	field	qpcrits	6855151063
						DSNY-M1-11	InorgN_final	2.8944	InorgN	18 m		YELL-M1-13	field	Fe_HCl_mg_g	NA		YELL-M1-13	field	qpcrits	NA
						DSNY-M1-15	InorgN_final	1.98711	InorgN	18 m		YELL-M1-15	field	Fe_HCl_mg_g	NA		YELL-M1-15	field	qpcrits	NA
						GRSM-M1-3	InorgN_final	6.23284	InorgN	18 m		YELL-M1-3	field	Fe_HCl_mg_g	4.11257		YELL-M1-3	field	qpcrits	40251000000
						GRSM-M1-7	InorgN_final	7.51942	InorgN	18 m		YELL-M1-5	field	Fe_HCl_mg_g	NA		YELL-M1-5	field	qpcrits	NA
						GRSM-M1-11	InorgN_final	137.072	InorgN	18 m		YELL-M1-7	field	Fe_HCl_mg_g	4.11611		YELL-M1-7	field	qpcrits	6574887729
						GRSM-M1-15	InorgN_final	29.9913	InorgN	18 m		YELL-M1-9	field	Fe_HCl_mg_g	NA		YELL-M1-9	field	qpcrits	NA
						HARV-M1-3	InorgN_final	0.908415	InorgN	18 m		BONA-M1-3	lab	Fe_mg_g_AO	5.91434		BONA-M1-3	lab	qpcr16s	34676000000
						HARV-M1-7	InorgN_final	1.4724	InorgN	18 m		BONA-M1-7	lab	Fe_mg_g_AO	11.0426		BONA-M1-7	lab	qpcr16s	23093000000
						HARV-M1-11	InorgN_final	1.46408	InorgN	18 m		BONA-M1-11	lab	Fe_mg_g_AO	5.16395		BONA-M1-11	lab	qpcr16s	61874000000
						HARV-M1-15	InorgN_final	2.44243	InorgN	18 m		BONA-M1-15	lab	Fe_mg_g_AO	5.80717		BONA-M1-15	lab	qpcr16s	95632000000
						KONZ-M1-3	InorgN_final	5.56071	InorgN	18 m		CPER-M1-3	lab	Fe_mg_g_AO	0.23429		CPER-M1-3	lab	qpcr16s	42496000000
						KONZ-M1-7	InorgN_final	9.74603	InorgN	18 m		CPER-M1-7	lab	Fe_mg_g_AO	0.257068		CPER-M1-7	lab	qpcr16s	31491000000
						KONZ-M1-11	InorgN_final	6.79791	InorgN	18 m		CPER-M1-11	lab	Fe_mg_g_AO	0.155191		CPER-M1-11	lab	qpcr16s	34957000000
						KONZ-M1-15	InorgN_final	5.05447	InorgN	18 m		CPER-M1-15	lab	Fe_mg_g_AO	0.269901		CPER-M1-15	lab	qpcr16s	43231000000
						LENO-M1-2	InorgN_final	48.0352	InorgN	18 m		DSNY-M1-3	lab	Fe_mg_g_AO	0.407618		DSNY-M1-3	lab	qpcr16s	40653000000
						LENO-M1-7	InorgN_final	161.075	InorgN	18 m		DSNY-M1-7	lab	Fe_mg_g_AO	0.306295		DSNY-M1-7	lab	qpcr16s	15869000000
						LENO-M1-11	InorgN_final	85.4494	InorgN	18 m		DSNY-M1-11	lab	Fe_mg_g_AO	0.203118		DSNY-M1-11	lab	qpcr16s	14477000000
						LENO-M1-15	InorgN_final	33.576	InorgN	18 m		DSNY-M1-15	lab	Fe_mg_g_AO	0.205737		DSNY-M1-15	lab	qpcr16s	21577000000
						NIWO-M1-1	InorgN_final	2.28877	InorgN	18 m		GRSM-M1-3	lab	Fe_mg_g_AO	1.64338		GRSM-M1-3	lab	qpcr16s	6105557571
						NIWO-M1-5	InorgN_final	173.295	InorgN	18 m		GRSM-M1-7	lab	Fe_mg_g_AO	2.28085		GRSM-M1-7	lab	qpcr16s	65842000000
						NIWO-M1-6	InorgN_final	209.728	InorgN	18 m		GRSM-M1-11	lab	Fe_mg_g_AO	1.79242		GRSM-M1-11	lab	qpcr16s	89980000000
						NIWO-M1-11	InorgN_final	5.38898	InorgN	18 m		GRSM-M1-15	lab	Fe_mg_g_AO	2.46522		GRSM-M1-15	lab	qpcr16s	41354000000
						ONAQ-M1-3	InorgN_final	2.20626	InorgN	18 m		HARV-M1-3	lab	Fe_mg_g_AO	3.51113		HARV-M1-3	lab	qpcr16s	88076000000
						ONAQ-M1-7	InorgN_final	1.05752	InorgN	18 m		HARV-M1-7	lab	Fe_mg_g_AO	4.54201		HARV-M1-7	lab	qpcr16s	80010000000
						ONAQ-M1-11	InorgN_final	2.81489	InorgN	18 m		HARV-M1-11	lab	Fe_mg_g_AO	3.54104		HARV-M1-11	lab	qpcr16s	59856000000
						ONAQ-M1-15	InorgN_final	94.8298	InorgN	18 m		HARV-M1-15	lab	Fe_mg_g_AO	3.83014		HARV-M1-15	lab	qpcr16s	89433000000
						OSBS-M1-3	InorgN_final	0.243072	InorgN	18 m		KONZ-M1-3	lab	Fe_mg_g_AO	0.65235		KONZ-M1-3	lab	qpcr16s	58344000000
						OSBS-M1-7	InorgN_final	0.328979	InorgN	18 m		KONZ-M1-7	lab	Fe_mg_g_AO	0.886757		KONZ-M1-7	lab	qpcr16s	98800000000
						OSBS-M1-11	InorgN_final	0.190953	InorgN	18 m		KONZ-M1-11	lab	Fe_mg_g_AO	0.896521		KONZ-M1-11	lab	qpcr16s	86054000000
						OSBS-M1-15	InorgN_final	0.435352	InorgN	18 m		KONZ-M1-15	lab	Fe_mg_g_AO	0.853049		KONZ-M1-15	lab	qpcr16s	97575000000
						PUUM-M1-2	InorgN_final	745.862	InorgN	18 m		LENO-M1-2	lab	Fe_mg_g_AO	10.1457		LENO-M1-2	lab	qpcr16s	55493000000
						PUUM-M1-7	InorgN_final	111.182	InorgN	18 m		LENO-M1-7	lab	Fe_mg_g_AO	10.0045		LENO-M1-7	lab	qpcr16s	58938000000
						PUUM-M1-13	InorgN_final	190.048	InorgN	18 m		LENO-M1-11	lab	Fe_mg_g_AO	9.21803		LENO-M1-11	lab	qpcr16s	56226000000
						PUUM-M1-16	InorgN_final	942.02	InorgN	18 m		LENO-M1-15	lab	Fe_mg_g_AO	9.7511		LENO-M1-15	lab	qpcr16s	62261000000
						SCBI-M1-3	InorgN_final	2.9444	InorgN	18 m		NIWO-M1-1	lab	Fe_mg_g_AO	3.98182		NIWO-M1-1	lab	qpcr16s	59330000000
						SCBI-M1-7	InorgN_final	199.376	InorgN	18 m		NIWO-M1-5	lab	Fe_mg_g_AO	3.21938		NIWO-M1-5	lab	qpcr16s	73342000000
						SCBI-M1-11	InorgN_final	207.423	InorgN	18 m		NIWO-M1-6	lab	Fe_mg_g_AO	2.92069		NIWO-M1-6	lab	qpcr16s	68393000000
						SCBI-M1-15	InorgN_final	7.24996	InorgN	18 m		NIWO-M1-11	lab	Fe_mg_g_AO	3.08276		NIWO-M1-11	lab	qpcr16s	69436000000
						SJER-M1-3	InorgN_final	2.49203	InorgN	18 m		ONAQ-M1-3	lab	Fe_mg_g_AO	0.370069		ONAQ-M1-3	lab	qpcr16s	40510000000
						SJER-M1-7	InorgN_final	6.89697	InorgN	18 m		ONAQ-M1-7	lab	Fe_mg_g_AO	0.47418		ONAQ-M1-7	lab	qpcr16s	43837000000
						SJER-M1-11	InorgN_final	7.53433	InorgN	18 m		ONAQ-M1-11	lab	Fe_mg_g_AO	0.469021		ONAQ-M1-11	lab	qpcr16s	58635000000
						SJER-M1-15	InorgN_final	4.00918	InorgN	18 m		ONAQ-M1-15	lab	Fe_mg_g_AO	0.420958		ONAQ-M1-15	lab	qpcr16s	71922000000
						SRER-M1-3	InorgN_final	2.03649	InorgN	18 m		OSBS-M1-3	lab	Fe_mg_g_AO	0.143671		OSBS-M1-3	lab	qpcr16s	5808332725
						SRER-M1-7	InorgN_final	1.43877	InorgN	18 m		OSBS-M1-7	lab	Fe_mg_g_AO	0.131927		OSBS-M1-7	lab	qpcr16s	8593808156
						SRER-M1-11	InorgN_final	1.80483	InorgN	18 m		OSBS-M1-11	lab	Fe_mg_g_AO	0.256965		OSBS-M1-11	lab	qpcr16s	18929000000
						SRER-M1-15	InorgN_final	0.380695	InorgN	18 m		OSBS-M1-15	lab	Fe_mg_g_AO	0.217529		OSBS-M1-15	lab	qpcr16s	10038000000
						TALL-M1-3	InorgN_final	2.09861	InorgN	18 m		PUUM-M1-2	lab	Fe_mg_g_AO	21.9565		PUUM-M1-2	lab	qpcr16s	286000000000
						TALL-M1-7	InorgN_final	2.27583	InorgN	18 m		PUUM-M1-7	lab	Fe_mg_g_AO	8.05075		PUUM-M1-7	lab	qpcr16s	395000000000
						TALL-M1-11	InorgN_final	0.5976	InorgN	18 m		PUUM-M1-13	lab	Fe_mg_g_AO	11.4825		PUUM-M1-13	lab	qpcr16s	428000000000
						TALL-M1-15	InorgN_final	4.97764	InorgN	18 m		PUUM-M1-16	lab	Fe_mg_g_AO	9.09338		PUUM-M1-16	lab	qpcr16s	630000000000
						TOOL-M1-1	InorgN_final	14.3806	InorgN	18 m		SCBI-M1-3	lab	Fe_mg_g_AO	2.07131		SCBI-M1-3	lab	qpcr16s	159000000000
						TOOL-M1-5	InorgN_final	1.85735	InorgN	18 m		SCBI-M1-7	lab	Fe_mg_g_AO	1.69397		SCBI-M1-7	lab	qpcr16s	435000000000
						TOOL-M1-7	InorgN_final	0.739597	InorgN	18 m		SCBI-M1-11	lab	Fe_mg_g_AO	2.81813		SCBI-M1-11	lab	qpcr16s	985000000000
						TOOL-M1-12	InorgN_final	3.79606	InorgN	18 m		SCBI-M1-15	lab	Fe_mg_g_AO	3.4351		SCBI-M1-15	lab	qpcr16s	575000000000
						UNDE-M1-3	InorgN_final	1.92827	InorgN	18 m		SJER-M1-3	lab	Fe_mg_g_AO	0.445872		SJER-M1-3	lab	qpcr16s	209000000000
						UNDE-M1-7	InorgN_final	1.76835	InorgN	18 m		SJER-M1-7	lab	Fe_mg_g_AO	0.537668		SJER-M1-7	lab	qpcr16s	168000000000
						UNDE-M1-11	InorgN_final	2.77358	InorgN	18 m		SJER-M1-11	lab	Fe_mg_g_AO	0.427086		SJER-M1-11	lab	qpcr16s	40765000000
						UNDE-M1-15	InorgN_final	3.17565	InorgN	18 m		SJER-M1-15	lab	Fe_mg_g_AO	0.54449		SJER-M1-15	lab	qpcr16s	142000000000
						WOOD-M1-3	InorgN_final	43.108	InorgN	18 m		SRER-M1-3	lab	Fe_mg_g_AO	0.15647		SRER-M1-3	lab	qpcr16s	16471000000
						WOOD-M1-7	InorgN_final	4.01925	InorgN	18 m		SRER-M1-7	lab	Fe_mg_g_AO	2.31929		SRER-M1-7	lab	qpcr16s	18276000000
						WOOD-M1-12	InorgN_final	8.71302	InorgN	18 m		SRER-M1-11	lab	Fe_mg_g_AO	0.304777		SRER-M1-11	lab	qpcr16s	25804000000
						WOOD-M1-15	InorgN_final	9.18793	InorgN	18 m		SRER-M1-15	lab	Fe_mg_g_AO	0.886626		SRER-M1-15	lab	qpcr16s	17427000000
						WREF-M1-3	InorgN_final	0.444775	InorgN	18 m		TALL-M1-3	lab	Fe_mg_g_AO	0.460088		TALL-M1-3	lab	qpcr16s	152000000000
						WREF-M1-7	InorgN_final	1.81683	InorgN	18 m		TALL-M1-7	lab	Fe_mg_g_AO	0.614612		TALL-M1-7	lab	qpcr16s	164000000000
						WREF-M1-11	InorgN_final	3.56692	InorgN	18 m		TALL-M1-11	lab	Fe_mg_g_AO	0.241965		TALL-M1-11	lab	qpcr16s	109000000000
						WREF-M1-15	InorgN_final	1.65416	InorgN	18 m		TALL-M1-15	lab	Fe_mg_g_AO	0.420637		TALL-M1-15	lab	qpcr16s	188000000000
						YELL-M1-3	InorgN_final	7.48621	InorgN	18 m		TOOL-M1-1	lab	Fe_mg_g_AO	14.838		TOOL-M1-1	lab	qpcr16s	76711000000
						YELL-M1-7	InorgN_final	10.1292	InorgN	18 m		TOOL-M1-5	lab	Fe_mg_g_AO	3.31935		TOOL-M1-5	lab	qpcr16s	49793000000
						YELL-M1-11	InorgN_final	7.60067	InorgN	18 m		TOOL-M1-7	lab	Fe_mg_g_AO	2.85609		TOOL-M1-7	lab	qpcr16s	38380000000
						YELL-M1-16	InorgN_final	5.07018	InorgN	18 m		TOOL-M1-12	lab	Fe_mg_g_AO	3.92965		TOOL-M1-12	lab	qpcr16s	24748000000
						BONA-M2-3	InorgN_final	2.92748	InorgN	18 m		UNDE-M1-3	lab	Fe_mg_g_AO	4.52102		UNDE-M1-3	lab	qpcr16s	382000000000
						BONA-M2-7	InorgN_final	4.52818	InorgN	18 m		UNDE-M1-7	lab	Fe_mg_g_AO	3.1123		UNDE-M1-7	lab	qpcr16s	370000000000
						BONA-M2-11	InorgN_final	4.20345	InorgN	18 m		UNDE-M1-11	lab	Fe_mg_g_AO	2.6425		UNDE-M1-11	lab	qpcr16s	260000000000
						BONA-M2-15	InorgN_final	2.77695	InorgN	18 m		UNDE-M1-15	lab	Fe_mg_g_AO	4.18114		UNDE-M1-15	lab	qpcr16s	344000000000
						CPER-M2-3	InorgN_final	1.74948	InorgN	18 m		WOOD-M1-3	lab	Fe_mg_g_AO	1.39054		WOOD-M1-3	lab	qpcr16s	145000000000
						CPER-M2-7	InorgN_final	1.08475	InorgN	18 m		WOOD-M1-7	lab	Fe_mg_g_AO	1.13888		WOOD-M1-7	lab	qpcr16s	125000000000
						CPER-M2-11	InorgN_final	2.43792	InorgN	18 m		WOOD-M1-12	lab	Fe_mg_g_AO	1.08915		WOOD-M1-12	lab	qpcr16s	119000000000
						CPER-M2-15	InorgN_final	0.893015	InorgN	18 m		WOOD-M1-15	lab	Fe_mg_g_AO	1.40896		WOOD-M1-15	lab	qpcr16s	114000000000
						DSNY-M2-3	InorgN_final	2.22883	InorgN	18 m		WREF-M1-3	lab	Fe_mg_g_AO	5.73006		WREF-M1-3	lab	qpcr16s	59611000000
						DSNY-M2-7	InorgN_final	1.77842	InorgN	18 m		WREF-M1-7	lab	Fe_mg_g_AO	7.76792		WREF-M1-7	lab	qpcr16s	111000000000
						DSNY-M2-11	InorgN_final	5.84754	InorgN	18 m		WREF-M1-11	lab	Fe_mg_g_AO	5.31905		WREF-M1-11	lab	qpcr16s	112000000000
						DSNY-M2-15	InorgN_final	0.284213	InorgN	18 m		WREF-M1-15	lab	Fe_mg_g_AO	7.19294		WREF-M1-15	lab	qpcr16s	375000000000
						GRSM-M2-3	InorgN_final	0.338169	InorgN	18 m		YELL-M1-3	lab	Fe_mg_g_AO	2.54438		YELL-M1-3	lab	qpcr16s	342000000000
						GRSM-M2-7	InorgN_final	1.36309	InorgN	18 m		YELL-M1-7	lab	Fe_mg_g_AO	2.27667		YELL-M1-7	lab	qpcr16s	532000000000
						GRSM-M2-11	InorgN_final	3.79665	InorgN	18 m		YELL-M1-11	lab	Fe_mg_g_AO	3.11087		YELL-M1-11	lab	qpcr16s	199000000000
						GRSM-M2-15	InorgN_final	0.0981255	InorgN	18 m		YELL-M1-16	lab	Fe_mg_g_AO	3.28257		YELL-M1-16	lab	qpcr16s	431000000000
						HARV-M2-3	InorgN_final	0.778859	InorgN	18 m		BONA-M2-3	lab	Fe_mg_g_AO	4.99254		BONA-M2-3	lab	qpcr16s	29902000000
						HARV-M2-7	InorgN_final	2.25601	InorgN	18 m		BONA-M2-7	lab	Fe_mg_g_AO	4.78627		BONA-M2-7	lab	qpcr16s	24304000000
						HARV-M2-11	InorgN_final	1.16382	InorgN	18 m		BONA-M2-11	lab	Fe_mg_g_AO	4.98185		BONA-M2-11	lab	qpcr16s	41755000000
						HARV-M2-15	InorgN_final	1.91109	InorgN	18 m		BONA-M2-15	lab	Fe_mg_g_AO	5.28733		BONA-M2-15	lab	qpcr16s	25324000000
						LENO-M2-2	InorgN_final	3.69647	InorgN	18 m		CPER-M2-3	lab	Fe_mg_g_AO	0.264729		CPER-M2-3	lab	qpcr16s	13376000000
						LENO-M2-7	InorgN_final	4.15718	InorgN	18 m		CPER-M2-7	lab	Fe_mg_g_AO	0.14353		CPER-M2-7	lab	qpcr16s	25480000000
						LENO-M2-11	InorgN_final	12.904	InorgN	18 m		CPER-M2-11	lab	Fe_mg_g_AO	0.112828		CPER-M2-11	lab	qpcr16s	28416000000
						LENO-M2-15	InorgN_final	15.016	InorgN	18 m		CPER-M2-15	lab	Fe_mg_g_AO	0.173218		CPER-M2-15	lab	qpcr16s	24697000000
						NIWO-M2-1	InorgN_final	2.3088	InorgN	18 m		DSNY-M2-3	lab	Fe_mg_g_AO	0.230081		DSNY-M2-3	lab	qpcr16s	11542000000
						NIWO-M2-5	InorgN_final	2.68961	InorgN	18 m		DSNY-M2-7	lab	Fe_mg_g_AO	0.175599		DSNY-M2-7	lab	qpcr16s	19802000000
						NIWO-M2-6	InorgN_final	5.57473	InorgN	18 m		DSNY-M2-11	lab	Fe_mg_g_AO	0.151497		DSNY-M2-11	lab	qpcr16s	11663000000
						NIWO-M2-11	InorgN_final	1.66305	InorgN	18 m		DSNY-M2-15	lab	Fe_mg_g_AO	1.08146		DSNY-M2-15	lab	qpcr16s	19700000000
						ONAQ-M2-3	InorgN_final	3.46732	InorgN	18 m		GRSM-M2-3	lab	Fe_mg_g_AO	1.42127		GRSM-M2-3	lab	qpcr16s	69738000000
						ONAQ-M2-7	InorgN_final	1.11784	InorgN	18 m		GRSM-M2-7	lab	Fe_mg_g_AO	2.36617		GRSM-M2-7	lab	qpcr16s	84604000000
						ONAQ-M2-11	InorgN_final	47.8379	InorgN	18 m		GRSM-M2-11	lab	Fe_mg_g_AO	2.5904		GRSM-M2-11	lab	qpcr16s	54836000000
						ONAQ-M2-15	InorgN_final	3.3684	InorgN	18 m		GRSM-M2-15	lab	Fe_mg_g_AO	3.44026		GRSM-M2-15	lab	qpcr16s	49281000000
						OSBS-M2-3	InorgN_final	0.413594	InorgN	18 m		HARV-M2-3	lab	Fe_mg_g_AO	5.11733		HARV-M2-3	lab	qpcr16s	20036000000
						OSBS-M2-7	InorgN_final	0.338376	InorgN	18 m		HARV-M2-7	lab	Fe_mg_g_AO	1.72094		HARV-M2-7	lab	qpcr16s	21929000000
						OSBS-M2-11	InorgN_final	1.51967	InorgN	18 m		HARV-M2-11	lab	Fe_mg_g_AO	1.60387		HARV-M2-11	lab	qpcr16s	21043000000
						OSBS-M2-15	InorgN_final	0.0699614	InorgN	18 m		HARV-M2-15	lab	Fe_mg_g_AO	3.45934		HARV-M2-15	lab	qpcr16s	135000000000
						PUUM-M2-2	InorgN_final	7.6971	InorgN	18 m		LENO-M2-2	lab	Fe_mg_g_AO	10.5616		LENO-M2-2	lab	qpcr16s	15644000000
						PUUM-M2-7	InorgN_final	34.3277	InorgN	18 m		LENO-M2-7	lab	Fe_mg_g_AO	10.7954		LENO-M2-7	lab	qpcr16s	33352000000
						PUUM-M2-13	InorgN_final	225.085	InorgN	18 m		LENO-M2-11	lab	Fe_mg_g_AO	9.47326		LENO-M2-11	lab	qpcr16s	26059000000
						PUUM-M2-16	InorgN_final	97.9121	InorgN	18 m		LENO-M2-15	lab	Fe_mg_g_AO	10.6606		LENO-M2-15	lab	qpcr16s	27933000000
						SCBI-M2-3	InorgN_final	2.66534	InorgN	18 m		NIWO-M2-1	lab	Fe_mg_g_AO	4.52563		NIWO-M2-1	lab	qpcr16s	49824000000
						SCBI-M2-7	InorgN_final	3.61515	InorgN	18 m		NIWO-M2-5	lab	Fe_mg_g_AO	2.8569		NIWO-M2-5	lab	qpcr16s	38831000000
						SCBI-M2-11	InorgN_final	2.26647	InorgN	18 m		NIWO-M2-6	lab	Fe_mg_g_AO	4.701		NIWO-M2-6	lab	qpcr16s	45780000000
						SCBI-M2-15	InorgN_final	2.30184	InorgN	18 m		NIWO-M2-11	lab	Fe_mg_g_AO	3.70183		NIWO-M2-11	lab	qpcr16s	40980000000
						SJER-M2-3	InorgN_final	3.63401	InorgN	18 m		ONAQ-M2-3	lab	Fe_mg_g_AO	0.319966		ONAQ-M2-3	lab	qpcr16s	28197000000
						SJER-M2-7	InorgN_final	5.18103	InorgN	18 m		ONAQ-M2-7	lab	Fe_mg_g_AO	0.326444		ONAQ-M2-7	lab	qpcr16s	35777000000
						SJER-M2-11	InorgN_final	1.87558	InorgN	18 m		ONAQ-M2-11	lab	Fe_mg_g_AO	0.372256		ONAQ-M2-11	lab	qpcr16s	43234000000
						SJER-M2-15	InorgN_final	4.87692	InorgN	18 m		ONAQ-M2-15	lab	Fe_mg_g_AO	0.187621		ONAQ-M2-15	lab	qpcr16s	30885000000
						SRER-M2-3	InorgN_final	1.56297	InorgN	18 m		OSBS-M2-3	lab	Fe_mg_g_AO	0.124986		OSBS-M2-3	lab	qpcr16s	6913308317
						SRER-M2-7	InorgN_final	0.835339	InorgN	18 m		OSBS-M2-7	lab	Fe_mg_g_AO	0.125455		OSBS-M2-7	lab	qpcr16s	11539000000
						SRER-M2-11	InorgN_final	1.26057	InorgN	18 m		OSBS-M2-11	lab	Fe_mg_g_AO	0.119381		OSBS-M2-11	lab	qpcr16s	8264378991
						SRER-M2-15	InorgN_final	0.135341	InorgN	18 m		OSBS-M2-15	lab	Fe_mg_g_AO	0.152477		OSBS-M2-15	lab	qpcr16s	12574000000
						TALL-M2-3	InorgN_final	2.03971	InorgN	18 m		PUUM-M2-2	lab	Fe_mg_g_AO	33.1472		PUUM-M2-2	lab	qpcr16s	301000000000
						TALL-M2-7	InorgN_final	5.92129	InorgN	18 m		PUUM-M2-7	lab	Fe_mg_g_AO	28.4417		PUUM-M2-7	lab	qpcr16s	120000000000
						TALL-M2-11	InorgN_final	0.902477	InorgN	18 m		PUUM-M2-13	lab	Fe_mg_g_AO	15.2332		PUUM-M2-13	lab	qpcr16s	273000000000
						TALL-M2-15	InorgN_final	3.20849	InorgN	18 m		PUUM-M2-16	lab	Fe_mg_g_AO	8.64355		PUUM-M2-16	lab	qpcr16s	122000000000
						TOOL-M2-1	InorgN_final	1.53391	InorgN	18 m		SCBI-M2-3	lab	Fe_mg_g_AO	1.32349		SCBI-M2-3	lab	qpcr16s	77501000000
						TOOL-M2-5	InorgN_final	0.606735	InorgN	18 m		SCBI-M2-7	lab	Fe_mg_g_AO	1.74848		SCBI-M2-7	lab	qpcr16s	449000000000
						TOOL-M2-7	InorgN_final	1.26358	InorgN	18 m		SCBI-M2-11	lab	Fe_mg_g_AO	1.95517		SCBI-M2-11	lab	qpcr16s	433000000000
						TOOL-M2-12	InorgN_final	2.56838	InorgN	18 m		SCBI-M2-15	lab	Fe_mg_g_AO	2.72328		SCBI-M2-15	lab	qpcr16s	226000000000
						UNDE-M2-3	InorgN_final	1.44161	InorgN	18 m		SJER-M2-3	lab	Fe_mg_g_AO	0.320809		SJER-M2-3	lab	qpcr16s	28587000000
						UNDE-M2-7	InorgN_final	0.474364	InorgN	18 m		SJER-M2-7	lab	Fe_mg_g_AO	0.794244		SJER-M2-7	lab	qpcr16s	29349000000
						UNDE-M2-11	InorgN_final	3.14978	InorgN	18 m		SJER-M2-11	lab	Fe_mg_g_AO	0.459757		SJER-M2-11	lab	qpcr16s	5229569219
						UNDE-M2-15	InorgN_final	0.309794	InorgN	18 m		SJER-M2-15	lab	Fe_mg_g_AO	0.508117		SJER-M2-15	lab	qpcr16s	34891000000
						WOOD-M2-3	InorgN_final	7.85139	InorgN	18 m		SRER-M2-3	lab	Fe_mg_g_AO	0.373702		SRER-M2-3	lab	qpcr16s	12683000000
						WOOD-M2-7	InorgN_final	3.53905	InorgN	18 m		SRER-M2-7	lab	Fe_mg_g_AO	0.359523		SRER-M2-7	lab	qpcr16s	26062000000
						WOOD-M2-12	InorgN_final	4.87971	InorgN	18 m		SRER-M2-11	lab	Fe_mg_g_AO	0.320624		SRER-M2-11	lab	qpcr16s	16022000000
						WOOD-M2-15	InorgN_final	6.4653	InorgN	18 m		SRER-M2-15	lab	Fe_mg_g_AO	0.401636		SRER-M2-15	lab	qpcr16s	27445000000
						WREF-M2-3	InorgN_final	2.58962	InorgN	18 m		TALL-M2-3	lab	Fe_mg_g_AO	0.494069		TALL-M2-3	lab	qpcr16s	95736000000
						WREF-M2-7	InorgN_final	1.68381	InorgN	18 m		TALL-M2-7	lab	Fe_mg_g_AO	0.403608		TALL-M2-7	lab	qpcr16s	155000000000
						WREF-M2-11	InorgN_final	4.19462	InorgN	18 m		TALL-M2-11	lab	Fe_mg_g_AO	0.170818		TALL-M2-11	lab	qpcr16s	146000000000
						WREF-M2-15	InorgN_final	3.4668	InorgN	18 m		TALL-M2-15	lab	Fe_mg_g_AO	0.213866		TALL-M2-15	lab	qpcr16s	67593000000
						YELL-M2-3	InorgN_final	6.46505	InorgN	18 m		TOOL-M2-1	lab	Fe_mg_g_AO	14.3416		TOOL-M2-1	lab	qpcr16s	47645000000
						YELL-M2-7	InorgN_final	5.95238	InorgN	18 m		TOOL-M2-5	lab	Fe_mg_g_AO	4.61968		TOOL-M2-5	lab	qpcr16s	50423000000
						YELL-M2-11	InorgN_final	6.48437	InorgN	18 m		TOOL-M2-7	lab	Fe_mg_g_AO	4.24563		TOOL-M2-7	lab	qpcr16s	49653000000
						YELL-M2-16	InorgN_final	3.25183	InorgN	18 m		TOOL-M2-12	lab	Fe_mg_g_AO	4.99894		TOOL-M2-12	lab	qpcr16s	38930000000
												UNDE-M2-3	lab	Fe_mg_g_AO	4.86227		UNDE-M2-3	lab	qpcr16s	51455000000
												UNDE-M2-7	lab	Fe_mg_g_AO	3.30196		UNDE-M2-7	lab	qpcr16s	32965000000
												UNDE-M2-11	lab	Fe_mg_g_AO	1.3241		UNDE-M2-11	lab	qpcr16s	50549000000
												UNDE-M2-15	lab	Fe_mg_g_AO	3.34874		UNDE-M2-15	lab	qpcr16s	85560000000
												WOOD-M2-3	lab	Fe_mg_g_AO	1.22561		WOOD-M2-3	lab	qpcr16s	52055000000
												WOOD-M2-7	lab	Fe_mg_g_AO	1.32092		WOOD-M2-7	lab	qpcr16s	65994000000
												WOOD-M2-12	lab	Fe_mg_g_AO	1.24291		WOOD-M2-12	lab	qpcr16s	85654000000
												WOOD-M2-15	lab	Fe_mg_g_AO	1.52937		WOOD-M2-15	lab	qpcr16s	67708000000
												WREF-M2-3	lab	Fe_mg_g_AO	5.94986		WREF-M2-3	lab	qpcr16s	132000000000
												WREF-M2-7	lab	Fe_mg_g_AO	5.56203		WREF-M2-7	lab	qpcr16s	132000000000
												WREF-M2-11	lab	Fe_mg_g_AO	4.37453		WREF-M2-11	lab	qpcr16s	111000000000
												WREF-M2-15	lab	Fe_mg_g_AO	5.97569		WREF-M2-15	lab	qpcr16s	184000000000
												YELL-M2-3	lab	Fe_mg_g_AO	2.32484		YELL-M2-3	lab	qpcr16s	72051000000
												YELL-M2-7	lab	Fe_mg_g_AO	2.44481		YELL-M2-7	lab	qpcr16s	131000000000
												YELL-M2-11	lab	Fe_mg_g_AO	3.00335		YELL-M2-11	lab	qpcr16s	215000000000
												YELL-M2-16	lab	Fe_mg_g_AO	2.93845		YELL-M2-16	lab	qpcr16s	118000000000
												BONA-M1-1	field	Fe_mg_g_AO	6.13747		BONA-M1-1	field	qpcr16s	NA
												BONA-M1-11	field	Fe_mg_g_AO	5.16395		BONA-M1-11	field	qpcr16s	NA
												BONA-M1-13	field	Fe_mg_g_AO	6.23902		BONA-M1-13	field	qpcr16s	NA
												BONA-M1-15	field	Fe_mg_g_AO	5.80717		BONA-M1-15	field	qpcr16s	12472000000
												BONA-M1-3	field	Fe_mg_g_AO	5.91434		BONA-M1-3	field	qpcr16s	2305744651
												BONA-M1-5	field	Fe_mg_g_AO	5.97807		BONA-M1-5	field	qpcr16s	NA
												BONA-M1-7	field	Fe_mg_g_AO	11.0426		BONA-M1-7	field	qpcr16s	NA
												BONA-M1-9	field	Fe_mg_g_AO	5.86021		BONA-M1-9	field	qpcr16s	NA
												CPER-M1-1	field	Fe_mg_g_AO	0.251571		CPER-M1-1	field	qpcr16s	NA
												CPER-M1-11	field	Fe_mg_g_AO	0.155191		CPER-M1-11	field	qpcr16s	12418000000
												CPER-M1-13	field	Fe_mg_g_AO	0.249035		CPER-M1-13	field	qpcr16s	NA
												CPER-M1-15	field	Fe_mg_g_AO	0.269901		CPER-M1-15	field	qpcr16s	305000000000
												CPER-M1-3	field	Fe_mg_g_AO	0.23429		CPER-M1-3	field	qpcr16s	14417000000
												CPER-M1-5	field	Fe_mg_g_AO	0.253315		CPER-M1-5	field	qpcr16s	NA
												CPER-M1-7	field	Fe_mg_g_AO	0.257068		CPER-M1-7	field	qpcr16s	13454000000
												CPER-M1-9	field	Fe_mg_g_AO	0.295407		CPER-M1-9	field	qpcr16s	NA
												DSNY-M1-1	field	Fe_mg_g_AO	0.263226		DSNY-M1-1	field	qpcr16s	NA
												DSNY-M1-11	field	Fe_mg_g_AO	0.203118		DSNY-M1-11	field	qpcr16s	13361000000
												DSNY-M1-13	field	Fe_mg_g_AO	0.491441		DSNY-M1-13	field	qpcr16s	NA
												DSNY-M1-15	field	Fe_mg_g_AO	0.205737		DSNY-M1-15	field	qpcr16s	15424000000
												DSNY-M1-3	field	Fe_mg_g_AO	0.407618		DSNY-M1-3	field	qpcr16s	16844000000
												DSNY-M1-5	field	Fe_mg_g_AO	0.255558		DSNY-M1-5	field	qpcr16s	NA
												DSNY-M1-7	field	Fe_mg_g_AO	0.306295		DSNY-M1-7	field	qpcr16s	8345056607
												DSNY-M1-9	field	Fe_mg_g_AO	0.493934		DSNY-M1-9	field	qpcr16s	NA
												GRSM-M1-1	field	Fe_mg_g_AO	1.86007		GRSM-M1-1	field	qpcr16s	NA
												GRSM-M1-11	field	Fe_mg_g_AO	1.79242		GRSM-M1-11	field	qpcr16s	NA
												GRSM-M1-13	field	Fe_mg_g_AO	2.94931		GRSM-M1-13	field	qpcr16s	NA
												GRSM-M1-15	field	Fe_mg_g_AO	2.46522		GRSM-M1-15	field	qpcr16s	81459000000
												GRSM-M1-3	field	Fe_mg_g_AO	1.64338		GRSM-M1-3	field	qpcr16s	16141000000
												GRSM-M1-5	field	Fe_mg_g_AO	2.65358		GRSM-M1-5	field	qpcr16s	NA
												GRSM-M1-7	field	Fe_mg_g_AO	2.28085		GRSM-M1-7	field	qpcr16s	2081633855
												GRSM-M1-9	field	Fe_mg_g_AO	2.46291		GRSM-M1-9	field	qpcr16s	NA
												HARV-M1-1	field	Fe_mg_g_AO	4.98345		HARV-M1-1	field	qpcr16s	NA
												HARV-M1-11	field	Fe_mg_g_AO	3.54104		HARV-M1-11	field	qpcr16s	56996000000
												HARV-M1-13	field	Fe_mg_g_AO	8.24977		HARV-M1-13	field	qpcr16s	NA
												HARV-M1-15	field	Fe_mg_g_AO	3.83014		HARV-M1-15	field	qpcr16s	157000000000
												HARV-M1-3	field	Fe_mg_g_AO	3.51113		HARV-M1-3	field	qpcr16s	208000000000
												HARV-M1-5	field	Fe_mg_g_AO	7.08237		HARV-M1-5	field	qpcr16s	NA
												HARV-M1-7	field	Fe_mg_g_AO	4.54201		HARV-M1-7	field	qpcr16s	97245000000
												HARV-M1-9	field	Fe_mg_g_AO	6.52578		HARV-M1-9	field	qpcr16s	NA
												KONZ-M1-1	field	Fe_mg_g_AO	1.05039		KONZ-M1-1	field	qpcr16s	NA
												KONZ-M1-11	field	Fe_mg_g_AO	0.896521		KONZ-M1-11	field	qpcr16s	168000000000
												KONZ-M1-13	field	Fe_mg_g_AO	0.842063		KONZ-M1-13	field	qpcr16s	NA
												KONZ-M1-15	field	Fe_mg_g_AO	0.853049		KONZ-M1-15	field	qpcr16s	116000000000
												KONZ-M1-3	field	Fe_mg_g_AO	0.65235		KONZ-M1-3	field	qpcr16s	131000000000
												KONZ-M1-5	field	Fe_mg_g_AO	0.955511		KONZ-M1-5	field	qpcr16s	NA
												KONZ-M1-7	field	Fe_mg_g_AO	0.886757		KONZ-M1-7	field	qpcr16s	187000000000
												KONZ-M1-9	field	Fe_mg_g_AO	0.970294		KONZ-M1-9	field	qpcr16s	NA
												LENO-M1-1	field	Fe_mg_g_AO	12.2462		LENO-M1-1	field	qpcr16s	NA
												LENO-M1-11	field	Fe_mg_g_AO	9.21803		LENO-M1-11	field	qpcr16s	94331000000
												LENO-M1-13	field	Fe_mg_g_AO	10.8226		LENO-M1-13	field	qpcr16s	NA
												LENO-M1-15	field	Fe_mg_g_AO	9.7511		LENO-M1-15	field	qpcr16s	90412000000
												LENO-M1-3	field	Fe_mg_g_AO	9.84871		LENO-M1-3	field	qpcr16s	NA
												LENO-M1-5	field	Fe_mg_g_AO	11.9535		LENO-M1-5	field	qpcr16s	NA
												LENO-M1-7	field	Fe_mg_g_AO	10.0045		LENO-M1-7	field	qpcr16s	122000000000
												LENO-M1-9	field	Fe_mg_g_AO	11.707		LENO-M1-9	field	qpcr16s	NA
												NIWO-M1-1	field	Fe_mg_g_AO	3.98182		NIWO-M1-1	field	qpcr16s	97078000000
												NIWO-M1-11	field	Fe_mg_g_AO	3.08276		NIWO-M1-11	field	qpcr16s	131000000000
												NIWO-M1-13	field	Fe_mg_g_AO	4.17549		NIWO-M1-13	field	qpcr16s	NA
												NIWO-M1-15	field	Fe_mg_g_AO	2.16729		NIWO-M1-15	field	qpcr16s	NA
												NIWO-M1-3	field	Fe_mg_g_AO	3.62783		NIWO-M1-3	field	qpcr16s	NA
												NIWO-M1-5	field	Fe_mg_g_AO	3.21938		NIWO-M1-5	field	qpcr16s	64129000000
												NIWO-M1-7	field	Fe_mg_g_AO	3.54772		NIWO-M1-7	field	qpcr16s	NA
												NIWO-M1-9	field	Fe_mg_g_AO	2.90943		NIWO-M1-9	field	qpcr16s	NA
												ONAQ-M1-1	field	Fe_mg_g_AO	0.426702		ONAQ-M1-1	field	qpcr16s	NA
												ONAQ-M1-11	field	Fe_mg_g_AO	0.469021		ONAQ-M1-11	field	qpcr16s	140000000000
												ONAQ-M1-13	field	Fe_mg_g_AO	0.413599		ONAQ-M1-13	field	qpcr16s	NA
												ONAQ-M1-15	field	Fe_mg_g_AO	0.420958		ONAQ-M1-15	field	qpcr16s	157000000000
												ONAQ-M1-3	field	Fe_mg_g_AO	0.370069		ONAQ-M1-3	field	qpcr16s	185000000000
												ONAQ-M1-5	field	Fe_mg_g_AO	0.402772		ONAQ-M1-5	field	qpcr16s	NA
												ONAQ-M1-7	field	Fe_mg_g_AO	0.47418		ONAQ-M1-7	field	qpcr16s	212000000000
												ONAQ-M1-9	field	Fe_mg_g_AO	0.481143		ONAQ-M1-9	field	qpcr16s	NA
												OSBS-M1-1	field	Fe_mg_g_AO	0.160376		OSBS-M1-1	field	qpcr16s	NA
												OSBS-M1-11	field	Fe_mg_g_AO	0.256965		OSBS-M1-11	field	qpcr16s	40244000000
												OSBS-M1-13	field	Fe_mg_g_AO	0.0801963		OSBS-M1-13	field	qpcr16s	NA
												OSBS-M1-15	field	Fe_mg_g_AO	0.217529		OSBS-M1-15	field	qpcr16s	38613000000
												OSBS-M1-3	field	Fe_mg_g_AO	0.143671		OSBS-M1-3	field	qpcr16s	47320000000
												OSBS-M1-5	field	Fe_mg_g_AO	0.141206		OSBS-M1-5	field	qpcr16s	NA
												OSBS-M1-7	field	Fe_mg_g_AO	0.131927		OSBS-M1-7	field	qpcr16s	39234000000
												OSBS-M1-9	field	Fe_mg_g_AO	0.126418		OSBS-M1-9	field	qpcr16s	NA
												PUUM-M1-1	field	Fe_mg_g_AO	78.0004		PUUM-M1-1	field	qpcr16s	NA
												PUUM-M1-11	field	Fe_mg_g_AO	72.5731		PUUM-M1-11	field	qpcr16s	NA
												PUUM-M1-13	field	Fe_mg_g_AO	11.4825		PUUM-M1-13	field	qpcr16s	27706.5
												PUUM-M1-15	field	Fe_mg_g_AO	31.8308		PUUM-M1-15	field	qpcr16s	NA
												PUUM-M1-3	field	Fe_mg_g_AO	40.1808		PUUM-M1-3	field	qpcr16s	NA
												PUUM-M1-5	field	Fe_mg_g_AO	45.3279		PUUM-M1-5	field	qpcr16s	NA
												PUUM-M1-7	field	Fe_mg_g_AO	8.05075		PUUM-M1-7	field	qpcr16s	NA
												PUUM-M1-9	field	Fe_mg_g_AO	36.7247		PUUM-M1-9	field	qpcr16s	NA
												SCBI-M1-1	field	Fe_mg_g_AO	4.28534		SCBI-M1-1	field	qpcr16s	NA
												SCBI-M1-11	field	Fe_mg_g_AO	2.81813		SCBI-M1-11	field	qpcr16s	502000000000
												SCBI-M1-13	field	Fe_mg_g_AO	5.4184		SCBI-M1-13	field	qpcr16s	NA
												SCBI-M1-15	field	Fe_mg_g_AO	3.4351		SCBI-M1-15	field	qpcr16s	276000000000
												SCBI-M1-3	field	Fe_mg_g_AO	2.07131		SCBI-M1-3	field	qpcr16s	220000000000
												SCBI-M1-5	field	Fe_mg_g_AO	2.92326		SCBI-M1-5	field	qpcr16s	NA
												SCBI-M1-7	field	Fe_mg_g_AO	1.69397		SCBI-M1-7	field	qpcr16s	294000000000
												SCBI-M1-9	field	Fe_mg_g_AO	2.99624		SCBI-M1-9	field	qpcr16s	NA
												SJER-M1-1	field	Fe_mg_g_AO	0.614938		SJER-M1-1	field	qpcr16s	NA
												SJER-M1-11	field	Fe_mg_g_AO	0.427086		SJER-M1-11	field	qpcr16s	NA
												SJER-M1-13	field	Fe_mg_g_AO	0.672491		SJER-M1-13	field	qpcr16s	NA
												SJER-M1-15	field	Fe_mg_g_AO	0.54449		SJER-M1-15	field	qpcr16s	90443000000
												SJER-M1-3	field	Fe_mg_g_AO	0.445872		SJER-M1-3	field	qpcr16s	114000000000
												SJER-M1-5	field	Fe_mg_g_AO	0.994471		SJER-M1-5	field	qpcr16s	NA
												SJER-M1-7	field	Fe_mg_g_AO	0.537668		SJER-M1-7	field	qpcr16s	89768000000
												SJER-M1-9	field	Fe_mg_g_AO	0.708663		SJER-M1-9	field	qpcr16s	NA
												SRER-M1-1	field	Fe_mg_g_AO	6.38559		SRER-M1-1	field	qpcr16s	NA
												SRER-M1-11	field	Fe_mg_g_AO	0.304777		SRER-M1-11	field	qpcr16s	58327000000
												SRER-M1-13	field	Fe_mg_g_AO	3.05088		SRER-M1-13	field	qpcr16s	NA
												SRER-M1-15	field	Fe_mg_g_AO	0.886626		SRER-M1-15	field	qpcr16s	109000000000
												SRER-M1-3	field	Fe_mg_g_AO	0.15647		SRER-M1-3	field	qpcr16s	93341000000
												SRER-M1-5	field	Fe_mg_g_AO	0.216828		SRER-M1-5	field	qpcr16s	NA
												SRER-M1-7	field	Fe_mg_g_AO	2.31929		SRER-M1-7	field	qpcr16s	111000000000
												SRER-M1-9	field	Fe_mg_g_AO	9.31322		SRER-M1-9	field	qpcr16s	NA
												TALL-M1-1	field	Fe_mg_g_AO	0.800187		TALL-M1-1	field	qpcr16s	NA
												TALL-M1-11	field	Fe_mg_g_AO	0.241965		TALL-M1-11	field	qpcr16s	39418000000
												TALL-M1-13	field	Fe_mg_g_AO	1.29399		TALL-M1-13	field	qpcr16s	NA
												TALL-M1-15	field	Fe_mg_g_AO	0.420637		TALL-M1-15	field	qpcr16s	43850000000
												TALL-M1-3	field	Fe_mg_g_AO	0.460088		TALL-M1-3	field	qpcr16s	140000000000
												TALL-M1-5	field	Fe_mg_g_AO	0.675203		TALL-M1-5	field	qpcr16s	NA
												TALL-M1-7	field	Fe_mg_g_AO	0.614612		TALL-M1-7	field	qpcr16s	34607000000
												TALL-M1-9	field	Fe_mg_g_AO	0.752001		TALL-M1-9	field	qpcr16s	NA
												TOOL-M1-1	field	Fe_mg_g_AO	14.838		TOOL-M1-1	field	qpcr16s	63167000000
												TOOL-M1-11	field	Fe_mg_g_AO	11.0685		TOOL-M1-11	field	qpcr16s	NA
												TOOL-M1-13	field	Fe_mg_g_AO	0		TOOL-M1-13	field	qpcr16s	NA
												TOOL-M1-15	field	Fe_mg_g_AO	4.21076		TOOL-M1-15	field	qpcr16s	NA
												TOOL-M1-3	field	Fe_mg_g_AO	17.9806		TOOL-M1-3	field	qpcr16s	NA
												TOOL-M1-5	field	Fe_mg_g_AO	3.31935		TOOL-M1-5	field	qpcr16s	14213000000
												TOOL-M1-7	field	Fe_mg_g_AO	2.85609		TOOL-M1-7	field	qpcr16s	29132000000
												TOOL-M1-9	field	Fe_mg_g_AO	2.82894		TOOL-M1-9	field	qpcr16s	NA
												UNDE-M1-1	field	Fe_mg_g_AO	4.09438		UNDE-M1-1	field	qpcr16s	NA
												UNDE-M1-11	field	Fe_mg_g_AO	2.6425		UNDE-M1-11	field	qpcr16s	105000000000
												UNDE-M1-13	field	Fe_mg_g_AO	3.65228		UNDE-M1-13	field	qpcr16s	NA
												UNDE-M1-15	field	Fe_mg_g_AO	4.18114		UNDE-M1-15	field	qpcr16s	124000000000
												UNDE-M1-3	field	Fe_mg_g_AO	4.52102		UNDE-M1-3	field	qpcr16s	294000000000
												UNDE-M1-5	field	Fe_mg_g_AO	2.4468		UNDE-M1-5	field	qpcr16s	NA
												UNDE-M1-7	field	Fe_mg_g_AO	3.1123		UNDE-M1-7	field	qpcr16s	194000000000
												UNDE-M1-9	field	Fe_mg_g_AO	3.79963		UNDE-M1-9	field	qpcr16s	NA
												WOOD-M1-1	field	Fe_mg_g_AO	1.76978		WOOD-M1-1	field	qpcr16s	NA
												WOOD-M1-11	field	Fe_mg_g_AO	1.01427		WOOD-M1-11	field	qpcr16s	NA
												WOOD-M1-13	field	Fe_mg_g_AO	1.21816		WOOD-M1-13	field	qpcr16s	NA
												WOOD-M1-15	field	Fe_mg_g_AO	1.40896		WOOD-M1-15	field	qpcr16s	272000000000
												WOOD-M1-3	field	Fe_mg_g_AO	1.39054		WOOD-M1-3	field	qpcr16s	137000000000
												WOOD-M1-5	field	Fe_mg_g_AO	1.18823		WOOD-M1-5	field	qpcr16s	NA
												WOOD-M1-7	field	Fe_mg_g_AO	1.13888		WOOD-M1-7	field	qpcr16s	217000000000
												WOOD-M1-9	field	Fe_mg_g_AO	1.37381		WOOD-M1-9	field	qpcr16s	NA
												WREF-M1-1	field	Fe_mg_g_AO	8.72665		WREF-M1-1	field	qpcr16s	NA
												WREF-M1-11	field	Fe_mg_g_AO	5.31905		WREF-M1-11	field	qpcr16s	143000000000
												WREF-M1-13	field	Fe_mg_g_AO	7.56993		WREF-M1-13	field	qpcr16s	NA
												WREF-M1-15	field	Fe_mg_g_AO	7.19294		WREF-M1-15	field	qpcr16s	233000000000
												WREF-M1-3	field	Fe_mg_g_AO	5.73006		WREF-M1-3	field	qpcr16s	152000000000
												WREF-M1-5	field	Fe_mg_g_AO	8.11065		WREF-M1-5	field	qpcr16s	NA
												WREF-M1-7	field	Fe_mg_g_AO	7.76792		WREF-M1-7	field	qpcr16s	174000000000
												WREF-M1-9	field	Fe_mg_g_AO	9.17195		WREF-M1-9	field	qpcr16s	NA
												YELL-M1-1	field	Fe_mg_g_AO	5.45051		YELL-M1-1	field	qpcr16s	NA
												YELL-M1-11	field	Fe_mg_g_AO	3.11087		YELL-M1-11	field	qpcr16s	250000000000
												YELL-M1-13	field	Fe_mg_g_AO	4.00116		YELL-M1-13	field	qpcr16s	NA
												YELL-M1-15	field	Fe_mg_g_AO	5.06403		YELL-M1-15	field	qpcr16s	NA
												YELL-M1-3	field	Fe_mg_g_AO	2.54438		YELL-M1-3	field	qpcr16s	255000000000
												YELL-M1-5	field	Fe_mg_g_AO	4.1731		YELL-M1-5	field	qpcr16s	NA
												YELL-M1-7	field	Fe_mg_g_AO	2.27667		YELL-M1-7	field	qpcr16s	214000000000
												YELL-M1-9	field	Fe_mg_g_AO	2.5098		YELL-M1-9	field	qpcr16s	NA
												BONA-M1-3	lab	Fe_CDTAO	4.62707		BONA-M1-3	lab	fbratio	0.00330806
												BONA-M1-7	lab	Fe_CDTAO	4.23029		BONA-M1-7	lab	fbratio	0.00890782
												BONA-M1-11	lab	Fe_CDTAO	4.94651		BONA-M1-11	lab	fbratio	0.00683183
												BONA-M1-15	lab	Fe_CDTAO	5.17438		BONA-M1-15	lab	fbratio	0.00507611
												CPER-M1-3	lab	Fe_CDTAO	2.16952		CPER-M1-3	lab	fbratio	0.0062727
												CPER-M1-7	lab	Fe_CDTAO	2.63833		CPER-M1-7	lab	fbratio	0.00449743
												CPER-M1-11	lab	Fe_CDTAO	2.98772		CPER-M1-11	lab	fbratio	0.00450205
												CPER-M1-15	lab	Fe_CDTAO	2.84589		CPER-M1-15	lab	fbratio	0.00155202
												DSNY-M1-3	lab	Fe_CDTAO	0.0383227		DSNY-M1-3	lab	fbratio	0.00514487
												DSNY-M1-7	lab	Fe_CDTAO	0.0403446		DSNY-M1-7	lab	fbratio	0.00720603
												DSNY-M1-11	lab	Fe_CDTAO	0.0951915		DSNY-M1-11	lab	fbratio	0.00824651
												DSNY-M1-15	lab	Fe_CDTAO	0.112213		DSNY-M1-15	lab	fbratio	0.0052386
												GRSM-M1-3	lab	Fe_CDTAO	11.8824		GRSM-M1-3	lab	fbratio	0.061837
												GRSM-M1-7	lab	Fe_CDTAO	8.5757		GRSM-M1-7	lab	fbratio	0.00377683
												GRSM-M1-11	lab	Fe_CDTAO	11.1177		GRSM-M1-11	lab	fbratio	0.00387842
												GRSM-M1-15	lab	Fe_CDTAO	11.1551		GRSM-M1-15	lab	fbratio	0.0210059
												HARV-M1-3	lab	Fe_CDTAO	12.845		HARV-M1-3	lab	fbratio	0.00645232
												HARV-M1-7	lab	Fe_CDTAO	7.74253		HARV-M1-7	lab	fbratio	0.0146941
												HARV-M1-11	lab	Fe_CDTAO	7.22913		HARV-M1-11	lab	fbratio	0.00891091
												HARV-M1-15	lab	Fe_CDTAO	17.5249		HARV-M1-15	lab	fbratio	0.00651862
												KONZ-M1-3	lab	Fe_CDTAO	7.35057		KONZ-M1-3	lab	fbratio	0.00228733
												KONZ-M1-7	lab	Fe_CDTAO	8.85197		KONZ-M1-7	lab	fbratio	0.00103545
												KONZ-M1-11	lab	Fe_CDTAO	8.19737		KONZ-M1-11	lab	fbratio	0.00159687
												KONZ-M1-15	lab	Fe_CDTAO	8.52041		KONZ-M1-15	lab	fbratio	0.0022085
												LENO-M1-2	lab	Fe_CDTAO	10.7294		LENO-M1-2	lab	fbratio	0.00463089
												LENO-M1-7	lab	Fe_CDTAO	9.47906		LENO-M1-7	lab	fbratio	0.00478724
												LENO-M1-11	lab	Fe_CDTAO	10.0605		LENO-M1-11	lab	fbratio	0.00330117
												LENO-M1-15	lab	Fe_CDTAO	10.3438		LENO-M1-15	lab	fbratio	0.00451799
												NIWO-M1-1	lab	Fe_CDTAO	10.4719		NIWO-M1-1	lab	fbratio	0.0125125
												NIWO-M1-5	lab	Fe_CDTAO	9.12783		NIWO-M1-5	lab	fbratio	0.00444689
												NIWO-M1-6	lab	Fe_CDTAO	8.34472		NIWO-M1-6	lab	fbratio	0.00538708
												NIWO-M1-11	lab	Fe_CDTAO	6.83043		NIWO-M1-11	lab	fbratio	0.00251118
												ONAQ-M1-3	lab	Fe_CDTAO	3.47633		ONAQ-M1-3	lab	fbratio	0.00573193
												ONAQ-M1-7	lab	Fe_CDTAO	4.55424		ONAQ-M1-7	lab	fbratio	0.0107321
												ONAQ-M1-11	lab	Fe_CDTAO	4.04303		ONAQ-M1-11	lab	fbratio	0.00566418
												ONAQ-M1-15	lab	Fe_CDTAO	3.49592		ONAQ-M1-15	lab	fbratio	0.0160261
												OSBS-M1-3	lab	Fe_CDTAO	0.486301		OSBS-M1-3	lab	fbratio	0.0448603
												OSBS-M1-7	lab	Fe_CDTAO	0.340066		OSBS-M1-7	lab	fbratio	0.0142878
												OSBS-M1-11	lab	Fe_CDTAO	0.525141		OSBS-M1-11	lab	fbratio	0.0272327
												OSBS-M1-15	lab	Fe_CDTAO	0.442348		OSBS-M1-15	lab	fbratio	0.0263871
												PUUM-M1-2	lab	Fe_CDTAO	31.7885		PUUM-M1-2	lab	fbratio	0.00665825
												PUUM-M1-7	lab	Fe_CDTAO	14.3826		PUUM-M1-7	lab	fbratio	0.00659556
												PUUM-M1-13	lab	Fe_CDTAO	21.1437		PUUM-M1-13	lab	fbratio	0.00238851
												PUUM-M1-16	lab	Fe_CDTAO	13.1414		PUUM-M1-16	lab	fbratio	0.00133431
												SCBI-M1-3	lab	Fe_CDTAO	39.6851		SCBI-M1-3	lab	fbratio	0.00298908
												SCBI-M1-7	lab	Fe_CDTAO	40.051		SCBI-M1-7	lab	fbratio	0.00049416
												SCBI-M1-11	lab	Fe_CDTAO	35.9237		SCBI-M1-11	lab	fbratio	0.00047064
												SCBI-M1-15	lab	Fe_CDTAO	47.6577		SCBI-M1-15	lab	fbratio	0.00031487
												SJER-M1-3	lab	Fe_CDTAO	1.68468		SJER-M1-3	lab	fbratio	0.00284823
												SJER-M1-7	lab	Fe_CDTAO	2.78729		SJER-M1-7	lab	fbratio	0.00163378
												SJER-M1-11	lab	Fe_CDTAO	1.89127		SJER-M1-11	lab	fbratio	0.00436794
												SJER-M1-15	lab	Fe_CDTAO	1.62297		SJER-M1-15	lab	fbratio	0.00251273
												SRER-M1-3	lab	Fe_CDTAO	4.86758		SRER-M1-3	lab	fbratio	0.00520065
												SRER-M1-7	lab	Fe_CDTAO	3.81292		SRER-M1-7	lab	fbratio	0.00634005
												SRER-M1-11	lab	Fe_CDTAO	7.39787		SRER-M1-11	lab	fbratio	0.00300898
												SRER-M1-15	lab	Fe_CDTAO	5.14521		SRER-M1-15	lab	fbratio	0.0151197
												TALL-M1-3	lab	Fe_CDTAO	1.26545		TALL-M1-3	lab	fbratio	0.0030619
												TALL-M1-7	lab	Fe_CDTAO	4.5672		TALL-M1-7	lab	fbratio	0.0102047
												TALL-M1-11	lab	Fe_CDTAO	10.8999		TALL-M1-11	lab	fbratio	0.005067
												TALL-M1-15	lab	Fe_CDTAO	3.3009		TALL-M1-15	lab	fbratio	0.00324129
												TOOL-M1-1	lab	Fe_CDTAO	16.5862		TOOL-M1-1	lab	fbratio	0.00065205
												TOOL-M1-5	lab	Fe_CDTAO	4.1447		TOOL-M1-5	lab	fbratio	0.00063998
												TOOL-M1-7	lab	Fe_CDTAO	2.9818		TOOL-M1-7	lab	fbratio	0.00173952
												TOOL-M1-12	lab	Fe_CDTAO	6.18564		TOOL-M1-12	lab	fbratio	0.00178406
												UNDE-M1-3	lab	Fe_CDTAO	2.94787		UNDE-M1-3	lab	fbratio	0.0009512
												UNDE-M1-7	lab	Fe_CDTAO	2.9019		UNDE-M1-7	lab	fbratio	0.00207345
												UNDE-M1-11	lab	Fe_CDTAO	2.5466		UNDE-M1-11	lab	fbratio	0.00233874
												UNDE-M1-15	lab	Fe_CDTAO	3.67917		UNDE-M1-15	lab	fbratio	0.00152135
												WOOD-M1-3	lab	Fe_CDTAO	7.05761		WOOD-M1-3	lab	fbratio	0.00163451
												WOOD-M1-7	lab	Fe_CDTAO	7.54094		WOOD-M1-7	lab	fbratio	0.00036773
												WOOD-M1-12	lab	Fe_CDTAO	5.97806		WOOD-M1-12	lab	fbratio	0.00058169
												WOOD-M1-15	lab	Fe_CDTAO	6.78077		WOOD-M1-15	lab	fbratio	0.00085912
												WREF-M1-3	lab	Fe_CDTAO	7.39446		WREF-M1-3	lab	fbratio	0.0194081
												WREF-M1-7	lab	Fe_CDTAO	6.66047		WREF-M1-7	lab	fbratio	0.00222441
												WREF-M1-11	lab	Fe_CDTAO	6.77767		WREF-M1-11	lab	fbratio	0.00073324
												WREF-M1-15	lab	Fe_CDTAO	8.0115		WREF-M1-15	lab	fbratio	0.00025644
												YELL-M1-3	lab	Fe_CDTAO	6.67118		YELL-M1-3	lab	fbratio	0.00025155
												YELL-M1-7	lab	Fe_CDTAO	4.86728		YELL-M1-7	lab	fbratio	0.00113978
												YELL-M1-11	lab	Fe_CDTAO	4.37985		YELL-M1-11	lab	fbratio	0.00347352
												YELL-M1-16	lab	Fe_CDTAO	5.71821		YELL-M1-16	lab	fbratio	0.0018635
												BONA-M2-3	lab	Fe_CDTAO	6.1208		BONA-M2-3	lab	fbratio	0.00339057
												BONA-M2-7	lab	Fe_CDTAO	4.82583		BONA-M2-7	lab	fbratio	0.00390923
												BONA-M2-11	lab	Fe_CDTAO	5.81911		BONA-M2-11	lab	fbratio	0.00637997
												BONA-M2-15	lab	Fe_CDTAO	4.93015		BONA-M2-15	lab	fbratio	0.00322634
												CPER-M2-3	lab	Fe_CDTAO	3.33461		CPER-M2-3	lab	fbratio	0.00241809
												CPER-M2-7	lab	Fe_CDTAO	3.15791		CPER-M2-7	lab	fbratio	0.00245634
												CPER-M2-11	lab	Fe_CDTAO	2.96697		CPER-M2-11	lab	fbratio	0.0028209
												CPER-M2-15	lab	Fe_CDTAO	3.36443		CPER-M2-15	lab	fbratio	0.00335881
												DSNY-M2-3	lab	Fe_CDTAO	-0.129355		DSNY-M2-3	lab	fbratio	0.00339836
												DSNY-M2-7	lab	Fe_CDTAO	0.0121149		DSNY-M2-7	lab	fbratio	0.00184202
												DSNY-M2-11	lab	Fe_CDTAO	0.123565		DSNY-M2-11	lab	fbratio	0.00373412
												DSNY-M2-15	lab	Fe_CDTAO	-0.396472		DSNY-M2-15	lab	fbratio	5.81e-06
												GRSM-M2-3	lab	Fe_CDTAO	14.0412		GRSM-M2-3	lab	fbratio	0.0140358
												GRSM-M2-7	lab	Fe_CDTAO	11.9584		GRSM-M2-7	lab	fbratio	0.0192766
												GRSM-M2-11	lab	Fe_CDTAO	12.8433		GRSM-M2-11	lab	fbratio	0.00739745
												GRSM-M2-15	lab	Fe_CDTAO	11.6188		GRSM-M2-15	lab	fbratio	0.00907432
												HARV-M2-3	lab	Fe_CDTAO	22.4921		HARV-M2-3	lab	fbratio	0.00663125
												HARV-M2-7	lab	Fe_CDTAO	11.2332		HARV-M2-7	lab	fbratio	0.00778446
												HARV-M2-11	lab	Fe_CDTAO	11.4477		HARV-M2-11	lab	fbratio	0.00725726
												HARV-M2-15	lab	Fe_CDTAO	14.3024		HARV-M2-15	lab	fbratio	0.00778446
												LENO-M2-2	lab	Fe_CDTAO	10.3853		LENO-M2-2	lab	fbratio	0.0257449
												LENO-M2-7	lab	Fe_CDTAO	9.00512		LENO-M2-7	lab	fbratio	0.0151642
												LENO-M2-11	lab	Fe_CDTAO	8.41367		LENO-M2-11	lab	fbratio	0.00942332
												LENO-M2-15	lab	Fe_CDTAO	10.0951		LENO-M2-15	lab	fbratio	0.00751737
												NIWO-M2-1	lab	Fe_CDTAO	9.68192		NIWO-M2-1	lab	fbratio	0.0140749
												NIWO-M2-5	lab	Fe_CDTAO	8.67047		NIWO-M2-5	lab	fbratio	0.0087542
												NIWO-M2-6	lab	Fe_CDTAO	9.20677		NIWO-M2-6	lab	fbratio	0.00292303
												NIWO-M2-11	lab	Fe_CDTAO	9.04409		NIWO-M2-11	lab	fbratio	0.00483681
												ONAQ-M2-3	lab	Fe_CDTAO	3.93837		ONAQ-M2-3	lab	fbratio	0.00900369
												ONAQ-M2-7	lab	Fe_CDTAO	3.83043		ONAQ-M2-7	lab	fbratio	0.00549164
												ONAQ-M2-11	lab	Fe_CDTAO	4.89355		ONAQ-M2-11	lab	fbratio	0.0095105
												ONAQ-M2-15	lab	Fe_CDTAO	3.51433		ONAQ-M2-15	lab	fbratio	0.00614746
												OSBS-M2-3	lab	Fe_CDTAO	0.688496		OSBS-M2-3	lab	fbratio	0.00936656
												OSBS-M2-7	lab	Fe_CDTAO	0.528337		OSBS-M2-7	lab	fbratio	0.00648137
												OSBS-M2-11	lab	Fe_CDTAO	0.399044		OSBS-M2-11	lab	fbratio	0.00888677
												OSBS-M2-15	lab	Fe_CDTAO	0.61094		OSBS-M2-15	lab	fbratio	0.00775534
												PUUM-M2-2	lab	Fe_CDTAO	13.4092		PUUM-M2-2	lab	fbratio	0.00603861
												PUUM-M2-7	lab	Fe_CDTAO	8.14249		PUUM-M2-7	lab	fbratio	0.0173012
												PUUM-M2-13	lab	Fe_CDTAO	6.09329		PUUM-M2-13	lab	fbratio	0.00613363
												PUUM-M2-16	lab	Fe_CDTAO	1.6061		PUUM-M2-16	lab	fbratio	0.0025312
												SCBI-M2-3	lab	Fe_CDTAO	36.5742		SCBI-M2-3	lab	fbratio	0.00156377
												SCBI-M2-7	lab	Fe_CDTAO	40.9076		SCBI-M2-7	lab	fbratio	0.00058086
												SCBI-M2-11	lab	Fe_CDTAO	37.6751		SCBI-M2-11	lab	fbratio	0.0010239
												SCBI-M2-15	lab	Fe_CDTAO	53.6758		SCBI-M2-15	lab	fbratio	0.00139073
												SJER-M2-3	lab	Fe_CDTAO	2.0279		SJER-M2-3	lab	fbratio	0.0112788
												SJER-M2-7	lab	Fe_CDTAO	2.13869		SJER-M2-7	lab	fbratio	0.00686802
												SJER-M2-11	lab	Fe_CDTAO	1.63697		SJER-M2-11	lab	fbratio	0.0117627
												SJER-M2-15	lab	Fe_CDTAO	1.79774		SJER-M2-15	lab	fbratio	0.00546075
												SRER-M2-3	lab	Fe_CDTAO	1.80489		SRER-M2-3	lab	fbratio	0.00739717
												SRER-M2-7	lab	Fe_CDTAO	2.31059		SRER-M2-7	lab	fbratio	0.00618395
												SRER-M2-11	lab	Fe_CDTAO	1.88136		SRER-M2-11	lab	fbratio	0.00403429
												SRER-M2-15	lab	Fe_CDTAO	1.86756		SRER-M2-15	lab	fbratio	0.00604325
												TALL-M2-3	lab	Fe_CDTAO	3.23084		TALL-M2-3	lab	fbratio	0.00533393
												TALL-M2-7	lab	Fe_CDTAO	5.25921		TALL-M2-7	lab	fbratio	0.00680642
												TALL-M2-11	lab	Fe_CDTAO	11.5323		TALL-M2-11	lab	fbratio	0.00505481
												TALL-M2-15	lab	Fe_CDTAO	3.21737		TALL-M2-15	lab	fbratio	0.00505481
												TOOL-M2-1	lab	Fe_CDTAO	19.4718		TOOL-M2-1	lab	fbratio	0.00016585
												TOOL-M2-5	lab	Fe_CDTAO	6.30114		TOOL-M2-5	lab	fbratio	0.00101923
												TOOL-M2-7	lab	Fe_CDTAO	7.06977		TOOL-M2-7	lab	fbratio	0.00037275
												TOOL-M2-12	lab	Fe_CDTAO	7.04588		TOOL-M2-12	lab	fbratio	5.62e-05
												UNDE-M2-3	lab	Fe_CDTAO	4.14273		UNDE-M2-3	lab	fbratio	0.00632391
												UNDE-M2-7	lab	Fe_CDTAO	3.68744		UNDE-M2-7	lab	fbratio	0.0110969
												UNDE-M2-11	lab	Fe_CDTAO	3.47209		UNDE-M2-11	lab	fbratio	0.0113718
												UNDE-M2-15	lab	Fe_CDTAO	4.3277		UNDE-M2-15	lab	fbratio	0.00531595
												WOOD-M2-3	lab	Fe_CDTAO	6.55894		WOOD-M2-3	lab	fbratio	0.0020282
												WOOD-M2-7	lab	Fe_CDTAO	7.05431		WOOD-M2-7	lab	fbratio	0.00125827
												WOOD-M2-12	lab	Fe_CDTAO	8.16148		WOOD-M2-12	lab	fbratio	0.00112304
												WOOD-M2-15	lab	Fe_CDTAO	6.38856		WOOD-M2-15	lab	fbratio	0.00055935
												WREF-M2-3	lab	Fe_CDTAO	9.29293		WREF-M2-3	lab	fbratio	0.00298973
												WREF-M2-7	lab	Fe_CDTAO	8.79486		WREF-M2-7	lab	fbratio	0.00298973
												WREF-M2-11	lab	Fe_CDTAO	8.5862		WREF-M2-11	lab	fbratio	0.00239179
												WREF-M2-15	lab	Fe_CDTAO	10.7383		WREF-M2-15	lab	fbratio	0.00239179
												YELL-M2-3	lab	Fe_CDTAO	7.25093		YELL-M2-3	lab	fbratio	0.00184342
												YELL-M2-7	lab	Fe_CDTAO	5.48363		YELL-M2-7	lab	fbratio	0.00112604
												YELL-M2-11	lab	Fe_CDTAO	5.5008		YELL-M2-11	lab	fbratio	0.00066402
												YELL-M2-16	lab	Fe_CDTAO	5.97591		YELL-M2-16	lab	fbratio	0.00235419
												BONA-M1-1	field	Fe_CDTAO	4.29764		BONA-M1-1	field	fbratio	NA
												BONA-M1-11	field	Fe_CDTAO	4.94651		BONA-M1-11	field	fbratio	NA
												BONA-M1-13	field	Fe_CDTAO	5.2373		BONA-M1-13	field	fbratio	NA
												BONA-M1-15	field	Fe_CDTAO	5.17438		BONA-M1-15	field	fbratio	0.0692786
												BONA-M1-3	field	Fe_CDTAO	4.62707		BONA-M1-3	field	fbratio	0.209702
												BONA-M1-5	field	Fe_CDTAO	4.87989		BONA-M1-5	field	fbratio	NA
												BONA-M1-7	field	Fe_CDTAO	4.23029		BONA-M1-7	field	fbratio	NA
												BONA-M1-9	field	Fe_CDTAO	3.1835		BONA-M1-9	field	fbratio	NA
												CPER-M1-1	field	Fe_CDTAO	3.36167		CPER-M1-1	field	fbratio	NA
												CPER-M1-11	field	Fe_CDTAO	2.98772		CPER-M1-11	field	fbratio	0.313889
												CPER-M1-13	field	Fe_CDTAO	2.92835		CPER-M1-13	field	fbratio	NA
												CPER-M1-15	field	Fe_CDTAO	2.84589		CPER-M1-15	field	fbratio	0.0151034
												CPER-M1-3	field	Fe_CDTAO	2.16952		CPER-M1-3	field	fbratio	0.497754
												CPER-M1-5	field	Fe_CDTAO	2.77412		CPER-M1-5	field	fbratio	NA
												CPER-M1-7	field	Fe_CDTAO	2.63833		CPER-M1-7	field	fbratio	0.0721628
												CPER-M1-9	field	Fe_CDTAO	2.89986		CPER-M1-9	field	fbratio	NA
												DSNY-M1-1	field	Fe_CDTAO	0		DSNY-M1-1	field	fbratio	NA
												DSNY-M1-11	field	Fe_CDTAO	0.0951915		DSNY-M1-11	field	fbratio	0.0270154
												DSNY-M1-13	field	Fe_CDTAO	0		DSNY-M1-13	field	fbratio	NA
												DSNY-M1-15	field	Fe_CDTAO	0.112213		DSNY-M1-15	field	fbratio	0.0116496
												DSNY-M1-3	field	Fe_CDTAO	0.0383227		DSNY-M1-3	field	fbratio	0.0288165
												DSNY-M1-5	field	Fe_CDTAO	0		DSNY-M1-5	field	fbratio	NA
												DSNY-M1-7	field	Fe_CDTAO	0.0403446		DSNY-M1-7	field	fbratio	0.0629235
												DSNY-M1-9	field	Fe_CDTAO	0		DSNY-M1-9	field	fbratio	NA
												GRSM-M1-1	field	Fe_CDTAO	8.76559		GRSM-M1-1	field	fbratio	NA
												GRSM-M1-11	field	Fe_CDTAO	11.1177		GRSM-M1-11	field	fbratio	NA
												GRSM-M1-13	field	Fe_CDTAO	11.5778		GRSM-M1-13	field	fbratio	NA
												GRSM-M1-15	field	Fe_CDTAO	11.1551		GRSM-M1-15	field	fbratio	0.00856741
												GRSM-M1-3	field	Fe_CDTAO	11.8824		GRSM-M1-3	field	fbratio	NA
												GRSM-M1-5	field	Fe_CDTAO	9.28189		GRSM-M1-5	field	fbratio	NA
												GRSM-M1-7	field	Fe_CDTAO	8.5757		GRSM-M1-7	field	fbratio	0.20384
												GRSM-M1-9	field	Fe_CDTAO	8.37465		GRSM-M1-9	field	fbratio	NA
												HARV-M1-1	field	Fe_CDTAO	9.32309		HARV-M1-1	field	fbratio	NA
												HARV-M1-11	field	Fe_CDTAO	7.22913		HARV-M1-11	field	fbratio	0.101011
												HARV-M1-13	field	Fe_CDTAO	8.42953		HARV-M1-13	field	fbratio	NA
												HARV-M1-15	field	Fe_CDTAO	17.5249		HARV-M1-15	field	fbratio	0.0361497
												HARV-M1-3	field	Fe_CDTAO	12.845		HARV-M1-3	field	fbratio	0.0160245
												HARV-M1-5	field	Fe_CDTAO	4.09655		HARV-M1-5	field	fbratio	NA
												HARV-M1-7	field	Fe_CDTAO	7.74253		HARV-M1-7	field	fbratio	0.0358299
												HARV-M1-9	field	Fe_CDTAO	11.5905		HARV-M1-9	field	fbratio	NA
												KONZ-M1-1	field	Fe_CDTAO	9.25656		KONZ-M1-1	field	fbratio	NA
												KONZ-M1-11	field	Fe_CDTAO	8.19737		KONZ-M1-11	field	fbratio	0.00317308
												KONZ-M1-13	field	Fe_CDTAO	8.81155		KONZ-M1-13	field	fbratio	NA
												KONZ-M1-15	field	Fe_CDTAO	8.52041		KONZ-M1-15	field	fbratio	0.00400864
												KONZ-M1-3	field	Fe_CDTAO	7.35057		KONZ-M1-3	field	fbratio	0.00494736
												KONZ-M1-5	field	Fe_CDTAO	9.39069		KONZ-M1-5	field	fbratio	NA
												KONZ-M1-7	field	Fe_CDTAO	8.85197		KONZ-M1-7	field	fbratio	0.00189083
												KONZ-M1-9	field	Fe_CDTAO	10.0423		KONZ-M1-9	field	fbratio	NA
												LENO-M1-1	field	Fe_CDTAO	8.02481		LENO-M1-1	field	fbratio	NA
												LENO-M1-11	field	Fe_CDTAO	10.0605		LENO-M1-11	field	fbratio	0.0520326
												LENO-M1-13	field	Fe_CDTAO	8.72937		LENO-M1-13	field	fbratio	NA
												LENO-M1-15	field	Fe_CDTAO	10.3438		LENO-M1-15	field	fbratio	0.0197278
												LENO-M1-3	field	Fe_CDTAO	10.6171		LENO-M1-3	field	fbratio	NA
												LENO-M1-5	field	Fe_CDTAO	8.27847		LENO-M1-5	field	fbratio	NA
												LENO-M1-7	field	Fe_CDTAO	9.47906		LENO-M1-7	field	fbratio	0.0270642
												LENO-M1-9	field	Fe_CDTAO	8.11303		LENO-M1-9	field	fbratio	NA
												NIWO-M1-1	field	Fe_CDTAO	10.4719		NIWO-M1-1	field	fbratio	0.119434
												NIWO-M1-11	field	Fe_CDTAO	6.83043		NIWO-M1-11	field	fbratio	0.0451876
												NIWO-M1-13	field	Fe_CDTAO	10.9282		NIWO-M1-13	field	fbratio	NA
												NIWO-M1-15	field	Fe_CDTAO	7.2238		NIWO-M1-15	field	fbratio	NA
												NIWO-M1-3	field	Fe_CDTAO	7.29411		NIWO-M1-3	field	fbratio	NA
												NIWO-M1-5	field	Fe_CDTAO	9.12783		NIWO-M1-5	field	fbratio	0.153691
												NIWO-M1-7	field	Fe_CDTAO	6.13134		NIWO-M1-7	field	fbratio	NA
												NIWO-M1-9	field	Fe_CDTAO	10.0516		NIWO-M1-9	field	fbratio	NA
												ONAQ-M1-1	field	Fe_CDTAO	3.66145		ONAQ-M1-1	field	fbratio	NA
												ONAQ-M1-11	field	Fe_CDTAO	4.04303		ONAQ-M1-11	field	fbratio	0.318024
												ONAQ-M1-13	field	Fe_CDTAO	3.75693		ONAQ-M1-13	field	fbratio	NA
												ONAQ-M1-15	field	Fe_CDTAO	3.49592		ONAQ-M1-15	field	fbratio	0.126901
												ONAQ-M1-3	field	Fe_CDTAO	3.47633		ONAQ-M1-3	field	fbratio	0.274945
												ONAQ-M1-5	field	Fe_CDTAO	3.19155		ONAQ-M1-5	field	fbratio	NA
												ONAQ-M1-7	field	Fe_CDTAO	4.55424		ONAQ-M1-7	field	fbratio	0.0567632
												ONAQ-M1-9	field	Fe_CDTAO	3.91121		ONAQ-M1-9	field	fbratio	NA
												OSBS-M1-1	field	Fe_CDTAO	0.196189		OSBS-M1-1	field	fbratio	NA
												OSBS-M1-11	field	Fe_CDTAO	0.525141		OSBS-M1-11	field	fbratio	0.224637
												OSBS-M1-13	field	Fe_CDTAO	0.224894		OSBS-M1-13	field	fbratio	NA
												OSBS-M1-15	field	Fe_CDTAO	0.442348		OSBS-M1-15	field	fbratio	0.105957
												OSBS-M1-3	field	Fe_CDTAO	0.486301		OSBS-M1-3	field	fbratio	0.0977354
												OSBS-M1-5	field	Fe_CDTAO	0.301421		OSBS-M1-5	field	fbratio	NA
												OSBS-M1-7	field	Fe_CDTAO	0.340066		OSBS-M1-7	field	fbratio	0.0999089
												OSBS-M1-9	field	Fe_CDTAO	0.287356		OSBS-M1-9	field	fbratio	NA
												PUUM-M1-1	field	Fe_CDTAO	16.2934		PUUM-M1-1	field	fbratio	NA
												PUUM-M1-11	field	Fe_CDTAO	9.37874		PUUM-M1-11	field	fbratio	NA
												PUUM-M1-13	field	Fe_CDTAO	21.1437		PUUM-M1-13	field	fbratio	NA
												PUUM-M1-15	field	Fe_CDTAO	0		PUUM-M1-15	field	fbratio	NA
												PUUM-M1-3	field	Fe_CDTAO	4.84058		PUUM-M1-3	field	fbratio	NA
												PUUM-M1-5	field	Fe_CDTAO	6.11248		PUUM-M1-5	field	fbratio	NA
												PUUM-M1-7	field	Fe_CDTAO	14.3826		PUUM-M1-7	field	fbratio	NA
												PUUM-M1-9	field	Fe_CDTAO	0		PUUM-M1-9	field	fbratio	NA
												SCBI-M1-1	field	Fe_CDTAO	32.6251		SCBI-M1-1	field	fbratio	NA
												SCBI-M1-11	field	Fe_CDTAO	35.9237		SCBI-M1-11	field	fbratio	0.00090904
												SCBI-M1-13	field	Fe_CDTAO	30.564		SCBI-M1-13	field	fbratio	NA
												SCBI-M1-15	field	Fe_CDTAO	47.6577		SCBI-M1-15	field	fbratio	0.00121228
												SCBI-M1-3	field	Fe_CDTAO	39.6851		SCBI-M1-3	field	fbratio	0.0156863
												SCBI-M1-5	field	Fe_CDTAO	38.6185		SCBI-M1-5	field	fbratio	NA
												SCBI-M1-7	field	Fe_CDTAO	40.051		SCBI-M1-7	field	fbratio	0.00186189
												SCBI-M1-9	field	Fe_CDTAO	20.8291		SCBI-M1-9	field	fbratio	NA
												SJER-M1-1	field	Fe_CDTAO	2.31838		SJER-M1-1	field	fbratio	NA
												SJER-M1-11	field	Fe_CDTAO	1.89127		SJER-M1-11	field	fbratio	NA
												SJER-M1-13	field	Fe_CDTAO	1.2064		SJER-M1-13	field	fbratio	NA
												SJER-M1-15	field	Fe_CDTAO	1.62297		SJER-M1-15	field	fbratio	0.194026
												SJER-M1-3	field	Fe_CDTAO	1.68468		SJER-M1-3	field	fbratio	0.241163
												SJER-M1-5	field	Fe_CDTAO	1.49117		SJER-M1-5	field	fbratio	NA
												SJER-M1-7	field	Fe_CDTAO	2.78729		SJER-M1-7	field	fbratio	0.246753
												SJER-M1-9	field	Fe_CDTAO	1.67434		SJER-M1-9	field	fbratio	NA
												SRER-M1-1	field	Fe_CDTAO	0		SRER-M1-1	field	fbratio	NA
												SRER-M1-11	field	Fe_CDTAO	7.39787		SRER-M1-11	field	fbratio	0.0786596
												SRER-M1-13	field	Fe_CDTAO	3.47069		SRER-M1-13	field	fbratio	NA
												SRER-M1-15	field	Fe_CDTAO	5.14521		SRER-M1-15	field	fbratio	0.311365
												SRER-M1-3	field	Fe_CDTAO	4.86758		SRER-M1-3	field	fbratio	0.0407839
												SRER-M1-5	field	Fe_CDTAO	6.24471		SRER-M1-5	field	fbratio	NA
												SRER-M1-7	field	Fe_CDTAO	3.81292		SRER-M1-7	field	fbratio	0.0846423
												SRER-M1-9	field	Fe_CDTAO	0		SRER-M1-9	field	fbratio	NA
												TALL-M1-1	field	Fe_CDTAO	2.39871		TALL-M1-1	field	fbratio	NA
												TALL-M1-11	field	Fe_CDTAO	10.8999		TALL-M1-11	field	fbratio	0.057368
												TALL-M1-13	field	Fe_CDTAO	8.02783		TALL-M1-13	field	fbratio	NA
												TALL-M1-15	field	Fe_CDTAO	3.3009		TALL-M1-15	field	fbratio	0.0115646
												TALL-M1-3	field	Fe_CDTAO	1.26545		TALL-M1-3	field	fbratio	0.00955132
												TALL-M1-5	field	Fe_CDTAO	2.33775		TALL-M1-5	field	fbratio	NA
												TALL-M1-7	field	Fe_CDTAO	4.5672		TALL-M1-7	field	fbratio	0.0949637
												TALL-M1-9	field	Fe_CDTAO	5.94005		TALL-M1-9	field	fbratio	NA
												TOOL-M1-1	field	Fe_CDTAO	16.5862		TOOL-M1-1	field	fbratio	0.0729182
												TOOL-M1-11	field	Fe_CDTAO	5.78768		TOOL-M1-11	field	fbratio	NA
												TOOL-M1-13	field	Fe_CDTAO	15.1971		TOOL-M1-13	field	fbratio	NA
												TOOL-M1-15	field	Fe_CDTAO	1.29923		TOOL-M1-15	field	fbratio	NA
												TOOL-M1-3	field	Fe_CDTAO	12.039		TOOL-M1-3	field	fbratio	NA
												TOOL-M1-5	field	Fe_CDTAO	4.1447		TOOL-M1-5	field	fbratio	0.120548
												TOOL-M1-7	field	Fe_CDTAO	2.9818		TOOL-M1-7	field	fbratio	0.133427
												TOOL-M1-9	field	Fe_CDTAO	0.856396		TOOL-M1-9	field	fbratio	NA
												UNDE-M1-1	field	Fe_CDTAO	4.2017		UNDE-M1-1	field	fbratio	NA
												UNDE-M1-11	field	Fe_CDTAO	2.5466		UNDE-M1-11	field	fbratio	0.0217652
												UNDE-M1-13	field	Fe_CDTAO	2.72886		UNDE-M1-13	field	fbratio	NA
												UNDE-M1-15	field	Fe_CDTAO	3.67917		UNDE-M1-15	field	fbratio	0.0305423
												UNDE-M1-3	field	Fe_CDTAO	2.94787		UNDE-M1-3	field	fbratio	0.0194233
												UNDE-M1-5	field	Fe_CDTAO	2.91412		UNDE-M1-5	field	fbratio	NA
												UNDE-M1-7	field	Fe_CDTAO	2.9019		UNDE-M1-7	field	fbratio	0.0264196
												UNDE-M1-9	field	Fe_CDTAO	2.78901		UNDE-M1-9	field	fbratio	NA
												WOOD-M1-1	field	Fe_CDTAO	8.01195		WOOD-M1-1	field	fbratio	NA
												WOOD-M1-11	field	Fe_CDTAO	4.55579		WOOD-M1-11	field	fbratio	NA
												WOOD-M1-13	field	Fe_CDTAO	8.45881		WOOD-M1-13	field	fbratio	NA
												WOOD-M1-15	field	Fe_CDTAO	6.78077		WOOD-M1-15	field	fbratio	0.00553007
												WOOD-M1-3	field	Fe_CDTAO	7.05761		WOOD-M1-3	field	fbratio	0.028784
												WOOD-M1-5	field	Fe_CDTAO	6.55729		WOOD-M1-5	field	fbratio	NA
												WOOD-M1-7	field	Fe_CDTAO	7.54094		WOOD-M1-7	field	fbratio	NA
												WOOD-M1-9	field	Fe_CDTAO	4.7891		WOOD-M1-9	field	fbratio	NA
												WREF-M1-1	field	Fe_CDTAO	7.08012		WREF-M1-1	field	fbratio	NA
												WREF-M1-11	field	Fe_CDTAO	6.77767		WREF-M1-11	field	fbratio	0.0715199
												WREF-M1-13	field	Fe_CDTAO	4.43929		WREF-M1-13	field	fbratio	NA
												WREF-M1-15	field	Fe_CDTAO	8.0115		WREF-M1-15	field	fbratio	0.0365967
												WREF-M1-3	field	Fe_CDTAO	7.39446		WREF-M1-3	field	fbratio	0.0563935
												WREF-M1-5	field	Fe_CDTAO	6.42598		WREF-M1-5	field	fbratio	NA
												WREF-M1-7	field	Fe_CDTAO	6.66047		WREF-M1-7	field	fbratio	0.0549082
												WREF-M1-9	field	Fe_CDTAO	3.95669		WREF-M1-9	field	fbratio	NA
												YELL-M1-1	field	Fe_CDTAO	4.46684		YELL-M1-1	field	fbratio	NA
												YELL-M1-11	field	Fe_CDTAO	4.37985		YELL-M1-11	field	fbratio	0.0274605
												YELL-M1-13	field	Fe_CDTAO	5.13098		YELL-M1-13	field	fbratio	NA
												YELL-M1-15	field	Fe_CDTAO	4.91233		YELL-M1-15	field	fbratio	NA
												YELL-M1-3	field	Fe_CDTAO	6.67118		YELL-M1-3	field	fbratio	0.157629
												YELL-M1-5	field	Fe_CDTAO	5.30917		YELL-M1-5	field	fbratio	NA
												YELL-M1-7	field	Fe_CDTAO	4.86728		YELL-M1-7	field	fbratio	0.0307927
												YELL-M1-9	field	Fe_CDTAO	5.76625		YELL-M1-9	field	fbratio	NA
												BONA-M1-3	lab	Mn_mg_g_CD	0.0597303
												BONA-M1-7	lab	Mn_mg_g_CD	0.0366418
												BONA-M1-11	lab	Mn_mg_g_CD	0.0545771
												BONA-M1-15	lab	Mn_mg_g_CD	0.0937118
												CPER-M1-3	lab	Mn_mg_g_CD	0.213386
												CPER-M1-7	lab	Mn_mg_g_CD	0.246658
												CPER-M1-11	lab	Mn_mg_g_CD	0.261839
												CPER-M1-15	lab	Mn_mg_g_CD	0.380784
												DSNY-M1-3	lab	Mn_mg_g_CD	0.00613205
												DSNY-M1-7	lab	Mn_mg_g_CD	0.0114707
												DSNY-M1-11	lab	Mn_mg_g_CD	0.00896612
												DSNY-M1-15	lab	Mn_mg_g_CD	0.00709021
												GRSM-M1-3	lab	Mn_mg_g_CD	0.458489
												GRSM-M1-7	lab	Mn_mg_g_CD	0.63435
												GRSM-M1-11	lab	Mn_mg_g_CD	0.908477
												GRSM-M1-15	lab	Mn_mg_g_CD	1.73224
												HARV-M1-3	lab	Mn_mg_g_CD	0.0195969
												HARV-M1-7	lab	Mn_mg_g_CD	0.0112608
												HARV-M1-11	lab	Mn_mg_g_CD	0.0163969
												HARV-M1-15	lab	Mn_mg_g_CD	0.0269171
												KONZ-M1-3	lab	Mn_mg_g_CD	0.315084
												KONZ-M1-7	lab	Mn_mg_g_CD	0.4427
												KONZ-M1-11	lab	Mn_mg_g_CD	0.33024
												KONZ-M1-15	lab	Mn_mg_g_CD	0.374353
												LENO-M1-2	lab	Mn_mg_g_CD	3.2935
												LENO-M1-7	lab	Mn_mg_g_CD	1.25867
												LENO-M1-11	lab	Mn_mg_g_CD	1.88746
												LENO-M1-15	lab	Mn_mg_g_CD	3.13112
												NIWO-M1-1	lab	Mn_mg_g_CD	0.260958
												NIWO-M1-5	lab	Mn_mg_g_CD	0.25859
												NIWO-M1-6	lab	Mn_mg_g_CD	0.50625
												NIWO-M1-11	lab	Mn_mg_g_CD	0.691329
												ONAQ-M1-3	lab	Mn_mg_g_CD	0.460149
												ONAQ-M1-7	lab	Mn_mg_g_CD	0.438665
												ONAQ-M1-11	lab	Mn_mg_g_CD	0.384679
												ONAQ-M1-15	lab	Mn_mg_g_CD	0.497248
												OSBS-M1-3	lab	Mn_mg_g_CD	0.0155345
												OSBS-M1-7	lab	Mn_mg_g_CD	0.0343923
												OSBS-M1-11	lab	Mn_mg_g_CD	0.0314396
												OSBS-M1-15	lab	Mn_mg_g_CD	0.0137528
												PUUM-M1-2	lab	Mn_mg_g_CD	0.426869
												PUUM-M1-7	lab	Mn_mg_g_CD	0.30632
												PUUM-M1-13	lab	Mn_mg_g_CD	0.565879
												PUUM-M1-16	lab	Mn_mg_g_CD	0.236866
												SCBI-M1-3	lab	Mn_mg_g_CD	1.39886
												SCBI-M1-7	lab	Mn_mg_g_CD	1.54588
												SCBI-M1-11	lab	Mn_mg_g_CD	2.44601
												SCBI-M1-15	lab	Mn_mg_g_CD	1.89419
												SJER-M1-3	lab	Mn_mg_g_CD	0.136173
												SJER-M1-7	lab	Mn_mg_g_CD	0.162982
												SJER-M1-11	lab	Mn_mg_g_CD	0.164061
												SJER-M1-15	lab	Mn_mg_g_CD	0.145883
												SRER-M1-3	lab	Mn_mg_g_CD	0.158619
												SRER-M1-7	lab	Mn_mg_g_CD	0.148437
												SRER-M1-11	lab	Mn_mg_g_CD	0.168893
												SRER-M1-15	lab	Mn_mg_g_CD	0.1608
												TALL-M1-3	lab	Mn_mg_g_CD	0.196792
												TALL-M1-7	lab	Mn_mg_g_CD	0.055315
												TALL-M1-11	lab	Mn_mg_g_CD	0.021838
												TALL-M1-15	lab	Mn_mg_g_CD	0.0690563
												TOOL-M1-1	lab	Mn_mg_g_CD	2.80819
												TOOL-M1-5	lab	Mn_mg_g_CD	0.116851
												TOOL-M1-7	lab	Mn_mg_g_CD	0.0939871
												TOOL-M1-12	lab	Mn_mg_g_CD	0.0725703
												UNDE-M1-3	lab	Mn_mg_g_CD	0.24503
												UNDE-M1-7	lab	Mn_mg_g_CD	0.208845
												UNDE-M1-11	lab	Mn_mg_g_CD	0.371485
												UNDE-M1-15	lab	Mn_mg_g_CD	0.335504
												WOOD-M1-3	lab	Mn_mg_g_CD	0.879466
												WOOD-M1-7	lab	Mn_mg_g_CD	2.49883
												WOOD-M1-12	lab	Mn_mg_g_CD	1.54565
												WOOD-M1-15	lab	Mn_mg_g_CD	1.24148
												WREF-M1-3	lab	Mn_mg_g_CD	0.578813
												WREF-M1-7	lab	Mn_mg_g_CD	0.904505
												WREF-M1-11	lab	Mn_mg_g_CD	0.331594
												WREF-M1-15	lab	Mn_mg_g_CD	0.8446
												YELL-M1-3	lab	Mn_mg_g_CD	0.613132
												YELL-M1-7	lab	Mn_mg_g_CD	0.499022
												YELL-M1-11	lab	Mn_mg_g_CD	0.558355
												YELL-M1-16	lab	Mn_mg_g_CD	0.564542
												BONA-M2-3	lab	Mn_mg_g_CD	0.0667655
												BONA-M2-7	lab	Mn_mg_g_CD	0.0129748
												BONA-M2-11	lab	Mn_mg_g_CD	0.0806857
												BONA-M2-15	lab	Mn_mg_g_CD	0.0914868
												CPER-M2-3	lab	Mn_mg_g_CD	0.27445
												CPER-M2-7	lab	Mn_mg_g_CD	0.196821
												CPER-M2-11	lab	Mn_mg_g_CD	0.15583
												CPER-M2-15	lab	Mn_mg_g_CD	0.198004
												DSNY-M2-3	lab	Mn_mg_g_CD	0.00592716
												DSNY-M2-7	lab	Mn_mg_g_CD	0.0140989
												DSNY-M2-11	lab	Mn_mg_g_CD	0.00781371
												DSNY-M2-15	lab	Mn_mg_g_CD	0.0190138
												GRSM-M2-3	lab	Mn_mg_g_CD	0.308236
												GRSM-M2-7	lab	Mn_mg_g_CD	0.359385
												GRSM-M2-11	lab	Mn_mg_g_CD	1.1134
												GRSM-M2-15	lab	Mn_mg_g_CD	2.09406
												HARV-M2-3	lab	Mn_mg_g_CD	0.0080436
												HARV-M2-7	lab	Mn_mg_g_CD	0.000461017
												HARV-M2-11	lab	Mn_mg_g_CD	0.00220256
												HARV-M2-15	lab	Mn_mg_g_CD	0.028396
												LENO-M2-2	lab	Mn_mg_g_CD	1.74924
												LENO-M2-7	lab	Mn_mg_g_CD	0.965822
												LENO-M2-11	lab	Mn_mg_g_CD	0.709124
[truncated: 529 more rows]

## Sheet: Fig.S2
GAMMs	sampleIDname	doe	Flux	source	layer	site	lab incubation	doe	site	layer	source	sampleIDname	ligninC_perc_perday_log
	GRSM_M1_3	4	-1.44315	Lignin	M1	GRSM		4	GRSM	M1	LL	GRSM_M1_3	-1.2934
	GRSM_M1_3	9.72727	-1.49242	Lignin	M1	GRSM		4	GRSM	M1	LL	GRSM_M1_7	-1.02611
	GRSM_M1_3	15.4545	-1.54121	Lignin	M1	GRSM		4	GRSM	M1	LL	GRSM_M1_11	-1.14901
	GRSM_M1_3	21.1818	-1.58886	Lignin	M1	GRSM		4	GRSM	M1	LL	GRSM_M1_15	-1.25951
	GRSM_M1_3	26.9091	-1.63466	Lignin	M1	GRSM		4	GRSM	M2	LL	GRSM_M2_3	-1.41969
	GRSM_M1_3	32.6364	-1.67795	Lignin	M1	GRSM		4	GRSM	M2	LL	GRSM_M2_7	-1.3221
	GRSM_M1_3	38.3636	-1.71813	Lignin	M1	GRSM		4	GRSM	M2	LL	GRSM_M2_11	-1.4108
	GRSM_M1_3	44.0909	-1.75468	Lignin	M1	GRSM		4	GRSM	M2	LL	GRSM_M2_15	-1.45363
	GRSM_M1_3	49.8182	-1.7873	Lignin	M1	GRSM		4	HARV	M1	LL	HARV_M1_3	-1.47872
	GRSM_M1_3	55.5455	-1.81578	Lignin	M1	GRSM		4	HARV	M1	LL	HARV_M1_7	-1.30347
	GRSM_M1_3	61.2727	-1.84011	Lignin	M1	GRSM		4	HARV	M1	LL	HARV_M1_11	-1.51128
	GRSM_M1_3	67	-1.86048	Lignin	M1	GRSM		4	HARV	M1	LL	HARV_M1_15	-1.44745
	GRSM_M1_3	72.7273	-1.87711	Lignin	M1	GRSM		4	KONZ	M1	LL	KONZ_M1_3	-1.34835
	GRSM_M1_3	78.4545	-1.89045	Lignin	M1	GRSM		4	KONZ	M1	LL	KONZ_M1_7	-1.2621
	GRSM_M1_3	84.1818	-1.90094	Lignin	M1	GRSM		4	KONZ	M1	LL	KONZ_M1_11	-1.34888
	GRSM_M1_3	89.9091	-1.90908	Lignin	M1	GRSM		4	KONZ	M1	LL	KONZ_M1_15	-1.51908
	GRSM_M1_3	95.6364	-1.91537	Lignin	M1	GRSM		4	LENO	M1	LL	LENO_M1_2	-1.26052
	GRSM_M1_3	101.364	-1.92027	Lignin	M1	GRSM		4	LENO	M1	LL	LENO_M1_7	-1.26867
	GRSM_M1_3	107.091	-1.92412	Lignin	M1	GRSM		4	LENO	M1	LL	LENO_M1_11	-1.31751
	GRSM_M1_3	112.818	-1.92726	Lignin	M1	GRSM		4	LENO	M1	LL	LENO_M1_15	-1.42409
	GRSM_M1_3	118.545	-1.92985	Lignin	M1	GRSM		4	LENO	M2	LL	LENO_M2_2	-1.58467
	GRSM_M1_3	124.273	-1.93195	Lignin	M1	GRSM		4	LENO	M2	LL	LENO_M2_7	-1.48029
	GRSM_M1_3	130	-1.93358	Lignin	M1	GRSM		4	LENO	M2	LL	LENO_M2_11	-1.68449
	GRSM_M1_3	135.727	-1.9346	Lignin	M1	GRSM		4	LENO	M2	LL	LENO_M2_15	-1.53549
	GRSM_M1_3	141.455	-1.93487	Lignin	M1	GRSM		4	OSBS	M1	LL	OSBS_M1_3	-1.55341
	GRSM_M1_3	147.182	-1.93421	Lignin	M1	GRSM		4	OSBS	M1	LL	OSBS_M1_7	-1.28876
	GRSM_M1_3	152.909	-1.93243	Lignin	M1	GRSM		4	OSBS	M1	LL	OSBS_M1_11	-1.25419
	GRSM_M1_3	158.636	-1.92939	Lignin	M1	GRSM		4	OSBS	M1	LL	OSBS_M1_15	-1.30498
	GRSM_M1_3	164.364	-1.92504	Lignin	M1	GRSM		4	OSBS	M2	LL	OSBS_M2_3	-1.60082
	GRSM_M1_3	170.091	-1.91931	Lignin	M1	GRSM		4	OSBS	M2	LL	OSBS_M2_7	-1.43076
	GRSM_M1_3	175.818	-1.91217	Lignin	M1	GRSM		4	OSBS	M2	LL	OSBS_M2_11	-1.52085
	GRSM_M1_3	181.545	-1.90356	Lignin	M1	GRSM		4	OSBS	M2	LL	OSBS_M2_15	-1.42418
	GRSM_M1_3	187.273	-1.89359	Lignin	M1	GRSM		4	SCBI	M1	LL	SCBI_M1_3	-1.28957
	GRSM_M1_3	193	-1.88252	Lignin	M1	GRSM		4	SCBI	M1	LL	SCBI_M1_7	-1.02902
	GRSM_M1_3	198.727	-1.87064	Lignin	M1	GRSM		4	SCBI	M1	LL	SCBI_M1_11	-0.946898
	GRSM_M1_3	204.455	-1.85822	Lignin	M1	GRSM		4	SCBI	M1	LL	SCBI_M1_15	-1.20278
	GRSM_M1_3	210.182	-1.84554	Lignin	M1	GRSM		4	SCBI	M2	LL	SCBI_M2_3	-1.59381
	GRSM_M1_3	215.909	-1.83294	Lignin	M1	GRSM		4	SCBI	M2	LL	SCBI_M2_7	-1.14403
	GRSM_M1_3	221.636	-1.82079	Lignin	M1	GRSM		4	SCBI	M2	LL	SCBI_M2_11	-1.26183
	GRSM_M1_3	227.364	-1.80945	Lignin	M1	GRSM		4	SCBI	M2	LL	SCBI_M2_15	-1.39699
	GRSM_M1_3	233.091	-1.79929	Lignin	M1	GRSM		4	UNDE	M1	LL	UNDE_M1_3	-1.28262
	GRSM_M1_3	238.818	-1.79069	Lignin	M1	GRSM		4	UNDE	M1	LL	UNDE_M1_7	-1.28848
	GRSM_M1_3	244.545	-1.78383	Lignin	M1	GRSM		4	UNDE	M1	LL	UNDE_M1_11	-1.2415
	GRSM_M1_3	250.273	-1.77882	Lignin	M1	GRSM		4	UNDE	M1	LL	UNDE_M1_15	-1.50625
	GRSM_M1_3	256	-1.77577	Lignin	M1	GRSM		4	UNDE	M2	LL	UNDE_M2_3	-1.40627
	GRSM_M1_3	261.727	-1.77477	Lignin	M1	GRSM		4	UNDE	M2	LL	UNDE_M2_7	-1.47525
	GRSM_M1_3	267.455	-1.77591	Lignin	M1	GRSM		4	UNDE	M2	LL	UNDE_M2_11	-1.40924
	GRSM_M1_3	273.182	-1.77904	Lignin	M1	GRSM		4	UNDE	M2	LL	UNDE_M2_15	-1.3411
	GRSM_M1_3	278.909	-1.78395	Lignin	M1	GRSM		11	GRSM	M1	LL	GRSM_M1_3	-1.52988
	GRSM_M1_3	284.636	-1.79039	Lignin	M1	GRSM		11	GRSM	M1	LL	GRSM_M1_7	-1.25605
	GRSM_M1_3	290.364	-1.79815	Lignin	M1	GRSM		11	GRSM	M1	LL	GRSM_M1_11	-1.41161
	GRSM_M1_3	296.091	-1.80698	Lignin	M1	GRSM		11	GRSM	M1	LL	GRSM_M1_15	-1.5214
	GRSM_M1_3	301.818	-1.81661	Lignin	M1	GRSM		11	GRSM	M2	LL	GRSM_M2_3	-1.60718
	GRSM_M1_3	307.545	-1.82676	Lignin	M1	GRSM		11	GRSM	M2	LL	GRSM_M2_7	-1.46627
	GRSM_M1_3	313.273	-1.83712	Lignin	M1	GRSM		11	GRSM	M2	LL	GRSM_M2_11	-1.52365
	GRSM_M1_3	319	-1.84742	Lignin	M1	GRSM		11	GRSM	M2	LL	GRSM_M2_15	-1.5403
	GRSM_M1_3	324.727	-1.8574	Lignin	M1	GRSM		11	HARV	M1	LL	HARV_M1_3	-1.69738
	GRSM_M1_3	330.455	-1.86694	Lignin	M1	GRSM		11	HARV	M1	LL	HARV_M1_7	-1.54892
	GRSM_M1_3	336.182	-1.87593	Lignin	M1	GRSM		11	HARV	M1	LL	HARV_M1_11	-1.60348
	GRSM_M1_3	341.909	-1.88428	Lignin	M1	GRSM		11	HARV	M1	LL	HARV_M1_15	-1.50622
	GRSM_M1_3	347.636	-1.89191	Lignin	M1	GRSM		11	KONZ	M1	LL	KONZ_M1_3	-1.45762
	GRSM_M1_3	353.364	-1.89875	Lignin	M1	GRSM		11	KONZ	M1	LL	KONZ_M1_7	-1.40731
	GRSM_M1_3	359.091	-1.90486	Lignin	M1	GRSM		11	KONZ	M1	LL	KONZ_M1_11	-1.44016
	GRSM_M1_3	364.818	-1.9103	Lignin	M1	GRSM		11	KONZ	M1	LL	KONZ_M1_15	-1.57536
	GRSM_M1_3	370.545	-1.91516	Lignin	M1	GRSM		11	LENO	M1	LL	LENO_M1_2	-1.4536
	GRSM_M1_3	376.273	-1.9195	Lignin	M1	GRSM		11	LENO	M1	LL	LENO_M1_7	-1.3403
	GRSM_M1_3	382	-1.92339	Lignin	M1	GRSM		11	LENO	M1	LL	LENO_M1_11	-1.46411
	GRSM_M1_3	387.727	-1.92689	Lignin	M1	GRSM		11	LENO	M1	LL	LENO_M1_15	-1.5575
	GRSM_M1_3	393.455	-1.93004	Lignin	M1	GRSM		11	LENO	M2	LL	LENO_M2_2	-1.76821
	GRSM_M1_3	399.182	-1.93292	Lignin	M1	GRSM		11	LENO	M2	LL	LENO_M2_7	-1.63601
	GRSM_M1_3	404.909	-1.93556	Lignin	M1	GRSM		11	LENO	M2	LL	LENO_M2_11	-1.84795
	GRSM_M1_3	410.636	-1.938	Lignin	M1	GRSM		11	LENO	M2	LL	LENO_M2_15	-1.66114
	GRSM_M1_3	416.364	-1.94022	Lignin	M1	GRSM		11	OSBS	M1	LL	OSBS_M1_3	-1.6561
	GRSM_M1_3	422.091	-1.94222	Lignin	M1	GRSM		11	OSBS	M1	LL	OSBS_M1_7	-1.57688
	GRSM_M1_3	427.818	-1.94399	Lignin	M1	GRSM		11	OSBS	M1	LL	OSBS_M1_11	-1.45113
	GRSM_M1_3	433.545	-1.9455	Lignin	M1	GRSM		11	OSBS	M1	LL	OSBS_M1_15	-1.47701
	GRSM_M1_3	439.273	-1.94676	Lignin	M1	GRSM		11	OSBS	M2	LL	OSBS_M2_3	-1.73949
	GRSM_M1_3	445	-1.94783	Lignin	M1	GRSM		11	OSBS	M2	LL	OSBS_M2_7	-1.82895
	GRSM_M1_3	450.727	-1.94873	Lignin	M1	GRSM		11	OSBS	M2	LL	OSBS_M2_11	-1.65533
	GRSM_M1_3	456.455	-1.9495	Lignin	M1	GRSM		11	OSBS	M2	LL	OSBS_M2_15	-1.47758
	GRSM_M1_3	462.182	-1.95018	Lignin	M1	GRSM		11	SCBI	M1	LL	SCBI_M1_3	-1.37829
	GRSM_M1_3	467.909	-1.95089	Lignin	M1	GRSM		11	SCBI	M1	LL	SCBI_M1_7	-1.18098
	GRSM_M1_3	473.636	-1.95176	Lignin	M1	GRSM		11	SCBI	M1	LL	SCBI_M1_11	-1.18898
	GRSM_M1_3	479.364	-1.95294	Lignin	M1	GRSM		11	SCBI	M1	LL	SCBI_M1_15	-1.31074
	GRSM_M1_3	485.091	-1.9546	Lignin	M1	GRSM		11	SCBI	M2	LL	SCBI_M2_3	-1.71293
	GRSM_M1_3	490.818	-1.95689	Lignin	M1	GRSM		11	SCBI	M2	LL	SCBI_M2_7	-1.3321
	GRSM_M1_3	496.545	-1.95993	Lignin	M1	GRSM		11	SCBI	M2	LL	SCBI_M2_11	-1.42813
	GRSM_M1_3	502.273	-1.96385	Lignin	M1	GRSM		11	SCBI	M2	LL	SCBI_M2_15	-1.42121
	GRSM_M1_3	508	-1.96879	Lignin	M1	GRSM		11	UNDE	M1	LL	UNDE_M1_3	-1.42285
	GRSM_M1_3	513.727	-1.97486	Lignin	M1	GRSM		11	UNDE	M1	LL	UNDE_M1_7	-1.42624
	GRSM_M1_3	519.455	-1.98217	Lignin	M1	GRSM		11	UNDE	M1	LL	UNDE_M1_11	-1.40004
	GRSM_M1_3	525.182	-1.99072	Lignin	M1	GRSM		11	UNDE	M1	LL	UNDE_M1_15	-1.61465
	GRSM_M1_3	530.909	-2.00044	Lignin	M1	GRSM		11	UNDE	M2	LL	UNDE_M2_3	-1.58304
	GRSM_M1_3	536.636	-2.01125	Lignin	M1	GRSM		11	UNDE	M2	LL	UNDE_M2_7	-1.61696
	GRSM_M1_3	542.364	-2.02308	Lignin	M1	GRSM		11	UNDE	M2	LL	UNDE_M2_11	-1.62097
	GRSM_M1_3	548.091	-2.03585	Lignin	M1	GRSM		11	UNDE	M2	LL	UNDE_M2_15	-1.5304
	GRSM_M1_3	553.818	-2.0494	Lignin	M1	GRSM		25	GRSM	M1	LL	GRSM_M1_3	-1.73357
	GRSM_M1_3	559.545	-2.06353	Lignin	M1	GRSM		25	GRSM	M1	LL	GRSM_M1_7	-1.44087
	GRSM_M1_3	565.273	-2.07805	Lignin	M1	GRSM		25	GRSM	M1	LL	GRSM_M1_11	-1.61176
	GRSM_M1_3	571	-2.09276	Lignin	M1	GRSM		25	GRSM	M1	LL	GRSM_M1_15	-1.67921
	GRSM_M1_7	4	-1.15753	Lignin	M1	GRSM		25	GRSM	M2	LL	GRSM_M2_3	-2.16582
	GRSM_M1_7	9.72727	-1.20169	Lignin	M1	GRSM		25	GRSM	M2	LL	GRSM_M2_7	-1.66863
	GRSM_M1_7	15.4545	-1.24563	Lignin	M1	GRSM		25	GRSM	M2	LL	GRSM_M2_11	-1.76898
	GRSM_M1_7	21.1818	-1.28904	Lignin	M1	GRSM		25	GRSM	M2	LL	GRSM_M2_15	-1.72643
	GRSM_M1_7	26.9091	-1.33157	Lignin	M1	GRSM		25	HARV	M1	LL	HARV_M1_3	-1.71415
	GRSM_M1_7	32.6364	-1.3729	Lignin	M1	GRSM		25	HARV	M1	LL	HARV_M1_7	-1.67497
	GRSM_M1_7	38.3636	-1.4127	Lignin	M1	GRSM		25	HARV	M1	LL	HARV_M1_11	-1.80505
	GRSM_M1_7	44.0909	-1.45067	Lignin	M1	GRSM		25	HARV	M1	LL	HARV_M1_15	-1.64797
	GRSM_M1_7	49.8182	-1.4866	Lignin	M1	GRSM		25	KONZ	M1	LL	KONZ_M1_3	-1.68898
	GRSM_M1_7	55.5455	-1.5203	Lignin	M1	GRSM		25	KONZ	M1	LL	KONZ_M1_7	-1.61491
	GRSM_M1_7	61.2727	-1.55167	Lignin	M1	GRSM		25	KONZ	M1	LL	KONZ_M1_11	-1.61348
	GRSM_M1_7	67	-1.58066	Lignin	M1	GRSM		25	KONZ	M1	LL	KONZ_M1_15	-1.72608
	GRSM_M1_7	72.7273	-1.60729	Lignin	M1	GRSM		25	LENO	M1	LL	LENO_M1_2	-1.75072
	GRSM_M1_7	78.4545	-1.63164	Lignin	M1	GRSM		25	LENO	M1	LL	LENO_M1_7	-1.5255
	GRSM_M1_7	84.1818	-1.65382	Lignin	M1	GRSM		25	LENO	M1	LL	LENO_M1_11	-1.63085
	GRSM_M1_7	89.9091	-1.674	Lignin	M1	GRSM		25	LENO	M1	LL	LENO_M1_15	-1.81347
	GRSM_M1_7	95.6364	-1.69235	Lignin	M1	GRSM		25	LENO	M2	LL	LENO_M2_2	-1.95058
	GRSM_M1_7	101.364	-1.70906	Lignin	M1	GRSM		25	LENO	M2	LL	LENO_M2_7	-1.81928
	GRSM_M1_7	107.091	-1.7243	Lignin	M1	GRSM		25	LENO	M2	LL	LENO_M2_11	-2.06767
	GRSM_M1_7	112.818	-1.73825	Lignin	M1	GRSM		25	LENO	M2	LL	LENO_M2_15	-1.81055
	GRSM_M1_7	118.545	-1.75104	Lignin	M1	GRSM		25	OSBS	M1	LL	OSBS_M1_3	-2.0267
	GRSM_M1_7	124.273	-1.7628	Lignin	M1	GRSM		25	OSBS	M1	LL	OSBS_M1_7	-1.88908
	GRSM_M1_7	130	-1.77361	Lignin	M1	GRSM		25	OSBS	M1	LL	OSBS_M1_11	-1.75226
	GRSM_M1_7	135.727	-1.78354	Lignin	M1	GRSM		25	OSBS	M1	LL	OSBS_M1_15	-1.81185
	GRSM_M1_7	141.455	-1.79261	Lignin	M1	GRSM		25	OSBS	M2	LL	OSBS_M2_3	-1.98359
	GRSM_M1_7	147.182	-1.80084	Lignin	M1	GRSM		25	OSBS	M2	LL	OSBS_M2_7	-2.04771
	GRSM_M1_7	152.909	-1.80822	Lignin	M1	GRSM		25	OSBS	M2	LL	OSBS_M2_11	-1.92757
	GRSM_M1_7	158.636	-1.81474	Lignin	M1	GRSM		25	OSBS	M2	LL	OSBS_M2_15	-1.76324
	GRSM_M1_7	164.364	-1.82038	Lignin	M1	GRSM		25	SCBI	M1	LL	SCBI_M1_3	-1.67567
	GRSM_M1_7	170.091	-1.82514	Lignin	M1	GRSM		25	SCBI	M1	LL	SCBI_M1_7	-1.41297
	GRSM_M1_7	175.818	-1.829	Lignin	M1	GRSM		25	SCBI	M1	LL	SCBI_M1_11	-1.42944
	GRSM_M1_7	181.545	-1.83195	Lignin	M1	GRSM		25	SCBI	M1	LL	SCBI_M1_15	-1.51749
	GRSM_M1_7	187.273	-1.83401	Lignin	M1	GRSM		25	SCBI	M2	LL	SCBI_M2_3	-1.89631
	GRSM_M1_7	193	-1.83525	Lignin	M1	GRSM		25	SCBI	M2	LL	SCBI_M2_7	-1.51732
	GRSM_M1_7	198.727	-1.83574	Lignin	M1	GRSM		25	SCBI	M2	LL	SCBI_M2_11	-1.66869
	GRSM_M1_7	204.455	-1.83552	Lignin	M1	GRSM		25	SCBI	M2	LL	SCBI_M2_15	-1.63277
	GRSM_M1_7	210.182	-1.83468	Lignin	M1	GRSM		25	UNDE	M1	LL	UNDE_M1_3	-1.62212
	GRSM_M1_7	215.909	-1.83329	Lignin	M1	GRSM		25	UNDE	M1	LL	UNDE_M1_7	-1.63693
	GRSM_M1_7	221.636	-1.8315	Lignin	M1	GRSM		25	UNDE	M1	LL	UNDE_M1_11	-1.63056
	GRSM_M1_7	227.364	-1.82942	Lignin	M1	GRSM		25	UNDE	M1	LL	UNDE_M1_15	-1.75627
	GRSM_M1_7	233.091	-1.82718	Lignin	M1	GRSM		25	UNDE	M2	LL	UNDE_M2_3	-1.76914
	GRSM_M1_7	238.818	-1.82489	Lignin	M1	GRSM		25	UNDE	M2	LL	UNDE_M2_7	-1.88294
	GRSM_M1_7	244.545	-1.82267	Lignin	M1	GRSM		25	UNDE	M2	LL	UNDE_M2_11	-1.81071
	GRSM_M1_7	250.273	-1.82061	Lignin	M1	GRSM		25	UNDE	M2	LL	UNDE_M2_15	-1.72087
	GRSM_M1_7	256	-1.81882	Lignin	M1	GRSM		39	GRSM	M1	LL	GRSM_M1_3	-1.72412
	GRSM_M1_7	261.727	-1.81739	Lignin	M1	GRSM		39	GRSM	M1	LL	GRSM_M1_7	-1.35231
	GRSM_M1_7	267.455	-1.8164	Lignin	M1	GRSM		39	GRSM	M1	LL	GRSM_M1_11	-1.82994
	GRSM_M1_7	273.182	-1.81591	Lignin	M1	GRSM		39	GRSM	M1	LL	GRSM_M1_15	-1.78896
	GRSM_M1_7	278.909	-1.81594	Lignin	M1	GRSM		39	GRSM	M2	LL	GRSM_M2_3	-2.0723
	GRSM_M1_7	284.636	-1.81649	Lignin	M1	GRSM		39	GRSM	M2	LL	GRSM_M2_7	-1.46778
	GRSM_M1_7	290.364	-1.81759	Lignin	M1	GRSM		39	GRSM	M2	LL	GRSM_M2_11	-1.71902
	GRSM_M1_7	296.091	-1.81925	Lignin	M1	GRSM		39	GRSM	M2	LL	GRSM_M2_15	-1.81027
	GRSM_M1_7	301.818	-1.82144	Lignin	M1	GRSM		39	HARV	M1	LL	HARV_M1_3	-1.85241
	GRSM_M1_7	307.545	-1.82412	Lignin	M1	GRSM		39	HARV	M1	LL	HARV_M1_7	-1.70261
	GRSM_M1_7	313.273	-1.82727	Lignin	M1	GRSM		39	HARV	M1	LL	HARV_M1_11	-1.85899
	GRSM_M1_7	319	-1.83083	Lignin	M1	GRSM		39	HARV	M1	LL	HARV_M1_15	-1.74737
	GRSM_M1_7	324.727	-1.83477	Lignin	M1	GRSM		39	KONZ	M1	LL	KONZ_M1_3	-1.93029
	GRSM_M1_7	330.455	-1.83905	Lignin	M1	GRSM		39	KONZ	M1	LL	KONZ_M1_7	-1.81415
	GRSM_M1_7	336.182	-1.84364	Lignin	M1	GRSM		39	KONZ	M1	LL	KONZ_M1_11	-1.77571
	GRSM_M1_7	341.909	-1.84849	Lignin	M1	GRSM		39	KONZ	M1	LL	KONZ_M1_15	-1.90392
	GRSM_M1_7	347.636	-1.85356	Lignin	M1	GRSM		39	LENO	M1	LL	LENO_M1_2	-1.77905
	GRSM_M1_7	353.364	-1.85883	Lignin	M1	GRSM		39	LENO	M1	LL	LENO_M1_7	-1.58101
	GRSM_M1_7	359.091	-1.86428	Lignin	M1	GRSM		39	LENO	M1	LL	LENO_M1_11	-1.68687
	GRSM_M1_7	364.818	-1.86988	Lignin	M1	GRSM		39	LENO	M1	LL	LENO_M1_15	-1.92902
	GRSM_M1_7	370.545	-1.87561	Lignin	M1	GRSM		39	LENO	M2	LL	LENO_M2_2	-2.02984
	GRSM_M1_7	376.273	-1.88148	Lignin	M1	GRSM		39	LENO	M2	LL	LENO_M2_7	-1.83594
	GRSM_M1_7	382	-1.88745	Lignin	M1	GRSM		39	LENO	M2	LL	LENO_M2_11	-2.15779
	GRSM_M1_7	387.727	-1.89351	Lignin	M1	GRSM		39	LENO	M2	LL	LENO_M2_15	-1.84803
	GRSM_M1_7	393.455	-1.89965	Lignin	M1	GRSM		39	OSBS	M1	LL	OSBS_M1_3	-1.92769
	GRSM_M1_7	399.182	-1.90586	Lignin	M1	GRSM		39	OSBS	M1	LL	OSBS_M1_7	-1.8656
	GRSM_M1_7	404.909	-1.91212	Lignin	M1	GRSM		39	OSBS	M1	LL	OSBS_M1_11	-1.75966
	GRSM_M1_7	410.636	-1.91841	Lignin	M1	GRSM		39	OSBS	M1	LL	OSBS_M1_15	-1.79525
	GRSM_M1_7	416.364	-1.92471	Lignin	M1	GRSM		39	OSBS	M2	LL	OSBS_M2_3	-2.05175
	GRSM_M1_7	422.091	-1.93098	Lignin	M1	GRSM		39	OSBS	M2	LL	OSBS_M2_7	-1.93775
	GRSM_M1_7	427.818	-1.93721	Lignin	M1	GRSM		39	OSBS	M2	LL	OSBS_M2_11	-2.03608
	GRSM_M1_7	433.545	-1.94336	Lignin	M1	GRSM		39	OSBS	M2	LL	OSBS_M2_15	-1.86283
	GRSM_M1_7	439.273	-1.94941	Lignin	M1	GRSM		39	SCBI	M1	LL	SCBI_M1_3	-1.70287
	GRSM_M1_7	445	-1.95533	Lignin	M1	GRSM		39	SCBI	M1	LL	SCBI_M1_7	-1.49041
	GRSM_M1_7	450.727	-1.96109	Lignin	M1	GRSM		39	SCBI	M1	LL	SCBI_M1_11	-1.50754
	GRSM_M1_7	456.455	-1.96666	Lignin	M1	GRSM		39	SCBI	M1	LL	SCBI_M1_15	-1.6223
	GRSM_M1_7	462.182	-1.97202	Lignin	M1	GRSM		39	SCBI	M2	LL	SCBI_M2_3	-1.93584
	GRSM_M1_7	467.909	-1.97714	Lignin	M1	GRSM		39	SCBI	M2	LL	SCBI_M2_7	-1.58019
	GRSM_M1_7	473.636	-1.98203	Lignin	M1	GRSM		39	SCBI	M2	LL	SCBI_M2_11	-1.80735
	GRSM_M1_7	479.364	-1.98668	Lignin	M1	GRSM		39	SCBI	M2	LL	SCBI_M2_15	-1.66657
	GRSM_M1_7	485.091	-1.99106	Lignin	M1	GRSM		39	UNDE	M1	LL	UNDE_M1_3	-1.67673
	GRSM_M1_7	490.818	-1.99519	Lignin	M1	GRSM		39	UNDE	M1	LL	UNDE_M1_7	-1.68878
	GRSM_M1_7	496.545	-1.99907	Lignin	M1	GRSM		39	UNDE	M1	LL	UNDE_M1_11	-1.6853
	GRSM_M1_7	502.273	-2.0027	Lignin	M1	GRSM		39	UNDE	M1	LL	UNDE_M1_15	-1.7701
	GRSM_M1_7	508	-2.00611	Lignin	M1	GRSM		39	UNDE	M2	LL	UNDE_M2_3	-1.82178
	GRSM_M1_7	513.727	-2.0093	Lignin	M1	GRSM		39	UNDE	M2	LL	UNDE_M2_7	-1.98206
	GRSM_M1_7	519.455	-2.0123	Lignin	M1	GRSM		39	UNDE	M2	LL	UNDE_M2_11	-1.83774
	GRSM_M1_7	525.182	-2.01512	Lignin	M1	GRSM		39	UNDE	M2	LL	UNDE_M2_15	-1.87368
	GRSM_M1_7	530.909	-2.01778	Lignin	M1	GRSM		53	GRSM	M1	LL	GRSM_M1_3	-1.93353
	GRSM_M1_7	536.636	-2.02031	Lignin	M1	GRSM		53	GRSM	M1	LL	GRSM_M1_7	-1.53233
	GRSM_M1_7	542.364	-2.02273	Lignin	M1	GRSM		53	GRSM	M1	LL	GRSM_M1_11	-1.68937
	GRSM_M1_7	548.091	-2.02505	Lignin	M1	GRSM		53	GRSM	M1	LL	GRSM_M1_15	-1.77093
	GRSM_M1_7	553.818	-2.0273	Lignin	M1	GRSM		53	GRSM	M2	LL	GRSM_M2_3	-1.89551
	GRSM_M1_7	559.545	-2.0295	Lignin	M1	GRSM		53	GRSM	M2	LL	GRSM_M2_7	-1.59093
	GRSM_M1_7	565.273	-2.03167	Lignin	M1	GRSM		53	GRSM	M2	LL	GRSM_M2_11	-1.72428
	GRSM_M1_7	571	-2.03381	Lignin	M1	GRSM		53	GRSM	M2	LL	GRSM_M2_15	-1.82536
	GRSM_M1_11	4	-1.33434	Lignin	M1	GRSM		53	HARV	M1	LL	HARV_M1_3	-1.83067
	GRSM_M1_11	9.72727	-1.38438	Lignin	M1	GRSM		53	HARV	M1	LL	HARV_M1_7	-1.7234
	GRSM_M1_11	15.4545	-1.43401	Lignin	M1	GRSM		53	HARV	M1	LL	HARV_M1_11	-1.85223
	GRSM_M1_11	21.1818	-1.48267	Lignin	M1	GRSM		53	HARV	M1	LL	HARV_M1_15	-1.78509
	GRSM_M1_11	26.9091	-1.52975	Lignin	M1	GRSM		53	KONZ	M1	LL	KONZ_M1_3	-1.98738
	GRSM_M1_11	32.6364	-1.57468	Lignin	M1	GRSM		53	KONZ	M1	LL	KONZ_M1_7	-1.84261
	GRSM_M1_11	38.3636	-1.61696	Lignin	M1	GRSM		53	KONZ	M1	LL	KONZ_M1_11	-1.81295
	GRSM_M1_11	44.0909	-1.6561	Lignin	M1	GRSM		53	KONZ	M1	LL	KONZ_M1_15	-2.0014
	GRSM_M1_11	49.8182	-1.69185	Lignin	M1	GRSM		53	LENO	M1	LL	LENO_M1_2	-1.81568
	GRSM_M1_11	55.5455	-1.72401	Lignin	M1	GRSM		53	LENO	M1	LL	LENO_M1_7	-1.61551
	GRSM_M1_11	61.2727	-1.75253	Lignin	M1	GRSM		53	LENO	M1	LL	LENO_M1_11	-1.69078
	GRSM_M1_11	67	-1.77754	Lignin	M1	GRSM		53	LENO	M1	LL	LENO_M1_15	-1.92803
	GRSM_M1_11	72.7273	-1.79922	Lignin	M1	GRSM		53	LENO	M2	LL	LENO_M2_2	-2.06838
	GRSM_M1_11	78.4545	-1.8179	Lignin	M1	GRSM		53	LENO	M2	LL	LENO_M2_7	-1.8448
	GRSM_M1_11	84.1818	-1.83396	Lignin	M1	GRSM		53	LENO	M2	LL	LENO_M2_11	-2.28185
	GRSM_M1_11	89.9091	-1.84779	Lignin	M1	GRSM		53	LENO	M2	LL	LENO_M2_15	-1.87846
	GRSM_M1_11	95.6364	-1.85982	Lignin	M1	GRSM		53	OSBS	M1	LL	OSBS_M1_3	-2.21265
	GRSM_M1_11	101.364	-1.87042	Lignin	M1	GRSM		53	OSBS	M1	LL	OSBS_M1_7	-1.98522
	GRSM_M1_11	107.091	-1.8799	Lignin	M1	GRSM		53	OSBS	M1	LL	OSBS_M1_11	-1.80456
	GRSM_M1_11	112.818	-1.88855	Lignin	M1	GRSM		53	OSBS	M1	LL	OSBS_M1_15	-1.90951
	GRSM_M1_11	118.545	-1.8965	Lignin	M1	GRSM		53	OSBS	M2	LL	OSBS_M2_3	-2.16319
	GRSM_M1_11	124.273	-1.90383	Lignin	M1	GRSM		53	OSBS	M2	LL	OSBS_M2_7	-1.9767
	GRSM_M1_11	130	-1.91056	Lignin	M1	GRSM		53	OSBS	M2	LL	OSBS_M2_11	-2.10153
	GRSM_M1_11	135.727	-1.91656	Lignin	M1	GRSM		53	OSBS	M2	LL	OSBS_M2_15	-1.97655
	GRSM_M1_11	141.455	-1.9217	Lignin	M1	GRSM		53	SCBI	M1	LL	SCBI_M1_3	-1.65508
	GRSM_M1_11	147.182	-1.92582	Lignin	M1	GRSM		53	SCBI	M1	LL	SCBI_M1_7	-1.54722
	GRSM_M1_11	152.909	-1.92871	Lignin	M1	GRSM		53	SCBI	M1	LL	SCBI_M1_11	-1.49082
	GRSM_M1_11	158.636	-1.93022	Lignin	M1	GRSM		53	SCBI	M1	LL	SCBI_M1_15	-1.67781
	GRSM_M1_11	164.364	-1.93021	Lignin	M1	GRSM		53	SCBI	M2	LL	SCBI_M2_3	-1.96749
	GRSM_M1_11	170.091	-1.9286	Lignin	M1	GRSM		53	SCBI	M2	LL	SCBI_M2_7	-1.62331
	GRSM_M1_11	175.818	-1.92525	Lignin	M1	GRSM		53	SCBI	M2	LL	SCBI_M2_11	-2.10487
	GRSM_M1_11	181.545	-1.92008	Lignin	M1	GRSM		53	SCBI	M2	LL	SCBI_M2_15	-1.77328
	GRSM_M1_11	187.273	-1.91309	Lignin	M1	GRSM		53	UNDE	M1	LL	UNDE_M1_3	-1.69016
	GRSM_M1_11	193	-1.90444	Lignin	M1	GRSM		53	UNDE	M1	LL	UNDE_M1_7	-1.7147
	GRSM_M1_11	198.727	-1.89432	Lignin	M1	GRSM		53	UNDE	M1	LL	UNDE_M1_11	-1.70985
	GRSM_M1_11	204.455	-1.88287	Lignin	M1	GRSM		53	UNDE	M1	LL	UNDE_M1_15	-1.76052
	GRSM_M1_11	210.182	-1.87029	Lignin	M1	GRSM		53	UNDE	M2	LL	UNDE_M2_3	-1.85717
	GRSM_M1_11	215.909	-1.85681	Lignin	M1	GRSM		53	UNDE	M2	LL	UNDE_M2_7	-2.26137
	GRSM_M1_11	221.636	-1.84272	Lignin	M1	GRSM		53	UNDE	M2	LL	UNDE_M2_11	-1.95488
	GRSM_M1_11	227.364	-1.82832	Lignin	M1	GRSM		53	UNDE	M2	LL	UNDE_M2_15	-1.91357
	GRSM_M1_11	233.091	-1.81392	Lignin	M1	GRSM		67	GRSM	M1	LL	GRSM_M1_3	-1.80424
	GRSM_M1_11	238.818	-1.7998	Lignin	M1	GRSM		67	GRSM	M1	LL	GRSM_M1_7	-1.59819
	GRSM_M1_11	244.545	-1.78616	Lignin	M1	GRSM		67	GRSM	M1	LL	GRSM_M1_11	-1.72179
	GRSM_M1_11	250.273	-1.77312	Lignin	M1	GRSM		67	GRSM	M1	LL	GRSM_M1_15	-1.84041
	GRSM_M1_11	256	-1.7608	Lignin	M1	GRSM		67	GRSM	M2	LL	GRSM_M2_3	-1.82929
	GRSM_M1_11	261.727	-1.74933	Lignin	M1	GRSM		67	GRSM	M2	LL	GRSM_M2_7	-1.84405
	GRSM_M1_11	267.455	-1.73882	Lignin	M1	GRSM		67	GRSM	M2	LL	GRSM_M2_11	-1.89058
	GRSM_M1_11	273.182	-1.72919	Lignin	M1	GRSM		67	GRSM	M2	LL	GRSM_M2_15	-1.86938
	GRSM_M1_11	278.909	-1.72029	Lignin	M1	GRSM		67	HARV	M1	LL	HARV_M1_3	-1.90959
	GRSM_M1_11	284.636	-1.71197	Lignin	M1	GRSM		67	HARV	M1	LL	HARV_M1_7	-1.76493
	GRSM_M1_11	290.364	-1.70407	Lignin	M1	GRSM		67	HARV	M1	LL	HARV_M1_11	-1.87863
	GRSM_M1_11	296.091	-1.69645	Lignin	M1	GRSM		67	HARV	M1	LL	HARV_M1_15	-1.88189
	GRSM_M1_11	301.818	-1.68889	Lignin	M1	GRSM		67	KONZ	M1	LL	KONZ_M1_3	-2.05434
	GRSM_M1_11	307.545	-1.68115	Lignin	M1	GRSM		67	KONZ	M1	LL	KONZ_M1_7	-1.89965
	GRSM_M1_11	313.273	-1.67302	Lignin	M1	GRSM		67	KONZ	M1	LL	KONZ_M1_11	-1.83238
	GRSM_M1_11	319	-1.66427	Lignin	M1	GRSM		67	KONZ	M1	LL	KONZ_M1_15	-2.08323
	GRSM_M1_11	324.727	-1.6547	Lignin	M1	GRSM		67	LENO	M1	LL	LENO_M1_2	-1.82494
	GRSM_M1_11	330.455	-1.64425	Lignin	M1	GRSM		67	LENO	M1	LL	LENO_M1_7	-1.68439
	GRSM_M1_11	336.182	-1.63286	Lignin	M1	GRSM		67	LENO	M1	LL	LENO_M1_11	-1.73346
	GRSM_M1_11	341.909	-1.62051	Lignin	M1	GRSM		67	LENO	M1	LL	LENO_M1_15	-1.92981
	GRSM_M1_11	347.636	-1.60716	Lignin	M1	GRSM		67	LENO	M2	LL	LENO_M2_2	-2.1038
	GRSM_M1_11	353.364	-1.59282	Lignin	M1	GRSM		67	LENO	M2	LL	LENO_M2_7	-1.89441
	GRSM_M1_11	359.091	-1.57767	Lignin	M1	GRSM		67	LENO	M2	LL	LENO_M2_11	-2.28456
	GRSM_M1_11	364.818	-1.56191	Lignin	M1	GRSM		67	LENO	M2	LL	LENO_M2_15	-1.90274
	GRSM_M1_11	370.545	-1.54574	Lignin	M1	GRSM		67	OSBS	M1	LL	OSBS_M1_3	-2.20238
	GRSM_M1_11	376.273	-1.52938	Lignin	M1	GRSM		67	OSBS	M1	LL	OSBS_M1_7	-2.09285
	GRSM_M1_11	382	-1.51304	Lignin	M1	GRSM		67	OSBS	M1	LL	OSBS_M1_11	-1.88625
	GRSM_M1_11	387.727	-1.49701	Lignin	M1	GRSM		67	OSBS	M1	LL	OSBS_M1_15	-1.99508
	GRSM_M1_11	393.455	-1.48158	Lignin	M1	GRSM		67	OSBS	M2	LL	OSBS_M2_3	-2.21077
	GRSM_M1_11	399.182	-1.46702	Lignin	M1	GRSM		67	OSBS	M2	LL	OSBS_M2_7	-2.00822
	GRSM_M1_11	404.909	-1.45362	Lignin	M1	GRSM		67	OSBS	M2	LL	OSBS_M2_11	-2.08807
	GRSM_M1_11	410.636	-1.44163	Lignin	M1	GRSM		67	OSBS	M2	LL	OSBS_M2_15	-2.05221
	GRSM_M1_11	416.364	-1.43124	Lignin	M1	GRSM		67	SCBI	M1	LL	SCBI_M1_3	-1.67105
	GRSM_M1_11	422.091	-1.42264	Lignin	M1	GRSM		67	SCBI	M1	LL	SCBI_M1_7	-1.64132
	GRSM_M1_11	427.818	-1.41602	Lignin	M1	GRSM		67	SCBI	M1	LL	SCBI_M1_11	-1.69392
	GRSM_M1_11	433.545	-1.41156	Lignin	M1	GRSM		67	SCBI	M1	LL	SCBI_M1_15	-1.76133
	GRSM_M1_11	439.273	-1.4094	Lignin	M1	GRSM		67	SCBI	M2	LL	SCBI_M2_3	-1.91846
	GRSM_M1_11	445	-1.40956	Lignin	M1	GRSM		67	SCBI	M2	LL	SCBI_M2_7	-1.66718
	GRSM_M1_11	450.727	-1.41211	Lignin	M1	GRSM		67	SCBI	M2	LL	SCBI_M2_11	-2.07741
	GRSM_M1_11	456.455	-1.41707	Lignin	M1	GRSM		67	SCBI	M2	LL	SCBI_M2_15	-1.84924
	GRSM_M1_11	462.182	-1.4245	Lignin	M1	GRSM		67	UNDE	M1	LL	UNDE_M1_3	-1.85867
	GRSM_M1_11	467.909	-1.43437	Lignin	M1	GRSM		67	UNDE	M1	LL	UNDE_M1_7	-1.84095
	GRSM_M1_11	473.636	-1.44664	Lignin	M1	GRSM		67	UNDE	M1	LL	UNDE_M1_11	-1.85498
	GRSM_M1_11	479.364	-1.46124	Lignin	M1	GRSM		67	UNDE	M1	LL	UNDE_M1_15	-1.98338
	GRSM_M1_11	485.091	-1.47812	Lignin	M1	GRSM		67	UNDE	M2	LL	UNDE_M2_3	-1.64374
	GRSM_M1_11	490.818	-1.4972	Lignin	M1	GRSM		67	UNDE	M2	LL	UNDE_M2_7	-2.37403
	GRSM_M1_11	496.545	-1.51839	Lignin	M1	GRSM		67	UNDE	M2	LL	UNDE_M2_11	-1.80259
	GRSM_M1_11	502.273	-1.54155	Lignin	M1	GRSM		67	UNDE	M2	LL	UNDE_M2_15	-1.71741
	GRSM_M1_11	508	-1.56657	Lignin	M1	GRSM		81	GRSM	M1	LL	GRSM_M1_3	-1.84614
	GRSM_M1_11	513.727	-1.59331	Lignin	M1	GRSM		81	GRSM	M1	LL	GRSM_M1_7	-1.64338
	GRSM_M1_11	519.455	-1.62164	Lignin	M1	GRSM		81	GRSM	M1	LL	GRSM_M1_11	-1.77211
	GRSM_M1_11	525.182	-1.6514	Lignin	M1	GRSM		81	GRSM	M1	LL	GRSM_M1_15	-1.9048
	GRSM_M1_11	530.909	-1.68241	Lignin	M1	GRSM		81	GRSM	M2	LL	GRSM_M2_3	-1.9241
	GRSM_M1_11	536.636	-1.7145	Lignin	M1	GRSM		81	GRSM	M2	LL	GRSM_M2_7	-2.00907
	GRSM_M1_11	542.364	-1.74749	Lignin	M1	GRSM		81	GRSM	M2	LL	GRSM_M2_11	-2.05426
	GRSM_M1_11	548.091	-1.78122	Lignin	M1	GRSM		81	GRSM	M2	LL	GRSM_M2_15	-1.89216
	GRSM_M1_11	553.818	-1.81554	Lignin	M1	GRSM		81	HARV	M1	LL	HARV_M1_3	-1.95751
	GRSM_M1_11	559.545	-1.85029	Lignin	M1	GRSM		81	HARV	M1	LL	HARV_M1_7	-1.82021
	GRSM_M1_11	565.273	-1.88533	Lignin	M1	GRSM		81	HARV	M1	LL	HARV_M1_11	-1.90678
	GRSM_M1_11	571	-1.92051	Lignin	M1	GRSM		81	HARV	M1	LL	HARV_M1_15	-1.93011
	GRSM_M1_15	4	-1.39289	Lignin	M1	GRSM		81	KONZ	M1	LL	KONZ_M1_3	-2.0662
	GRSM_M1_15	9.72727	-1.45057	Lignin	M1	GRSM		81	KONZ	M1	LL	KONZ_M1_7	-1.91486
	GRSM_M1_15	15.4545	-1.50764	Lignin	M1	GRSM		81	KONZ	M1	LL	KONZ_M1_11	-1.8776
	GRSM_M1_15	21.1818	-1.56327	Lignin	M1	GRSM		81	KONZ	M1	LL	KONZ_M1_15	-2.13819
	GRSM_M1_15	26.9091	-1.61657	Lignin	M1	GRSM		81	LENO	M1	LL	LENO_M1_2	-1.84524
	GRSM_M1_15	32.6364	-1.66669	Lignin	M1	GRSM		81	LENO	M1	LL	LENO_M1_7	-1.64779
	GRSM_M1_15	38.3636	-1.71288	Lignin	M1	GRSM		81	LENO	M1	LL	LENO_M1_11	-1.74173
	GRSM_M1_15	44.0909	-1.75448	Lignin	M1	GRSM		81	LENO	M1	LL	LENO_M1_15	-1.96686
	GRSM_M1_15	49.8182	-1.79108	Lignin	M1	GRSM		81	LENO	M2	LL	LENO_M2_2	-2.16577
	GRSM_M1_15	55.5455	-1.82244	Lignin	M1	GRSM		81	LENO	M2	LL	LENO_M2_7	-2.05647
	GRSM_M1_15	61.2727	-1.84852	Lignin	M1	GRSM		81	LENO	M2	LL	LENO_M2_11	-2.32199
	GRSM_M1_15	67	-1.86955	Lignin	M1	GRSM		81	LENO	M2	LL	LENO_M2_15	-1.95284
	GRSM_M1_15	72.7273	-1.88584	Lignin	M1	GRSM		81	OSBS	M1	LL	OSBS_M1_3	-2.26108
	GRSM_M1_15	78.4545	-1.89795	Lignin	M1	GRSM		81	OSBS	M1	LL	OSBS_M1_7	-2.18427
	GRSM_M1_15	84.1818	-1.90651	Lignin	M1	GRSM		81	OSBS	M1	LL	OSBS_M1_11	-1.99301
	GRSM_M1_15	89.9091	-1.91217	Lignin	M1	GRSM		81	OSBS	M1	LL	OSBS_M1_15	-2.10298
	GRSM_M1_15	95.6364	-1.91568	Lignin	M1	GRSM		81	OSBS	M2	LL	OSBS_M2_3	-2.32425
	GRSM_M1_15	101.364	-1.91769	Lignin	M1	GRSM		81	OSBS	M2	LL	OSBS_M2_7	-2.1081
	GRSM_M1_15	107.091	-1.91881	Lignin	M1	GRSM		81	OSBS	M2	LL	OSBS_M2_11	-2.13356
	GRSM_M1_15	112.818	-1.91956	Lignin	M1	GRSM		81	OSBS	M2	LL	OSBS_M2_15	-2.18248
	GRSM_M1_15	118.545	-1.92031	Lignin	M1	GRSM		81	SCBI	M1	LL	SCBI_M1_3	-1.86687
	GRSM_M1_15	124.273	-1.9213	Lignin	M1	GRSM		81	SCBI	M1	LL	SCBI_M1_7	-1.69408
	GRSM_M1_15	130	-1.92271	Lignin	M1	GRSM		81	SCBI	M1	LL	SCBI_M1_11	-1.67752
	GRSM_M1_15	135.727	-1.92448	Lignin	M1	GRSM		81	SCBI	M1	LL	SCBI_M1_15	-1.80709
	GRSM_M1_15	141.455	-1.92655	Lignin	M1	GRSM		81	SCBI	M2	LL	SCBI_M2_3	-1.85692
	GRSM_M1_15	147.182	-1.92875	Lignin	M1	GRSM		81	SCBI	M2	LL	SCBI_M2_7	-1.74744
	GRSM_M1_15	152.909	-1.93085	Lignin	M1	GRSM		81	SCBI	M2	LL	SCBI_M2_11	-2.14366
	GRSM_M1_15	158.636	-1.93263	Lignin	M1	GRSM		81	SCBI	M2	LL	SCBI_M2_15	-1.94764
	GRSM_M1_15	164.364	-1.93388	Lignin	M1	GRSM		81	UNDE	M1	LL	UNDE_M1_3	-1.75543
	GRSM_M1_15	170.091	-1.93442	Lignin	M1	GRSM		81	UNDE	M1	LL	UNDE_M1_7	-1.89512
	GRSM_M1_15	175.818	-1.93402	Lignin	M1	GRSM		81	UNDE	M1	LL	UNDE_M1_11	-1.79088
	GRSM_M1_15	181.545	-1.93249	Lignin	M1	GRSM		81	UNDE	M1	LL	UNDE_M1_15	-1.8377
	GRSM_M1_15	187.273	-1.92976	Lignin	M1	GRSM		81	UNDE	M2	LL	UNDE_M2_3	-1.91381
	GRSM_M1_15	193	-1.92585	Lignin	M1	GRSM		81	UNDE	M2	LL	UNDE_M2_7	-2.55104
	GRSM_M1_15	198.727	-1.92084	Lignin	M1	GRSM		81	UNDE	M2	LL	UNDE_M2_11	-2.01268
	GRSM_M1_15	204.455	-1.91478	Lignin	M1	GRSM		81	UNDE	M2	LL	UNDE_M2_15	-2.17865
	GRSM_M1_15	210.182	-1.90773	Lignin	M1	GRSM		95	GRSM	M1	LL	GRSM_M1_3	-1.87053
	GRSM_M1_15	215.909	-1.8998	Lignin	M1	GRSM		95	GRSM	M1	LL	GRSM_M1_7	-1.6878
	GRSM_M1_15	221.636	-1.89116	Lignin	M1	GRSM		95	GRSM	M1	LL	GRSM_M1_11	-1.80529
	GRSM_M1_15	227.364	-1.88197	Lignin	M1	GRSM		95	GRSM	M1	LL	GRSM_M1_15	-1.89847
	GRSM_M1_15	233.091	-1.87241	Lignin	M1	GRSM		95	GRSM	M2	LL	GRSM_M2_3	-1.91239
	GRSM_M1_15	238.818	-1.86262	Lignin	M1	GRSM		95	GRSM	M2	LL	GRSM_M2_7	-2.02991
	GRSM_M1_15	244.545	-1.85267	Lignin	M1	GRSM		95	GRSM	M2	LL	GRSM_M2_11	-1.97324
	GRSM_M1_15	250.273	-1.84256	Lignin	M1	GRSM		95	GRSM	M2	LL	GRSM_M2_15	-1.92257
	GRSM_M1_15	256	-1.83228	Lignin	M1	GRSM		95	HARV	M1	LL	HARV_M1_3	-2.05151
	GRSM_M1_15	261.727	-1.82183	Lignin	M1	GRSM		95	HARV	M1	LL	HARV_M1_7	-1.92431
	GRSM_M1_15	267.455	-1.81119	Lignin	M1	GRSM		95	HARV	M1	LL	HARV_M1_11	-1.94323
	GRSM_M1_15	273.182	-1.80025	Lignin	M1	GRSM		95	HARV	M1	LL	HARV_M1_15	-2.00228
	GRSM_M1_15	278.909	-1.78882	Lignin	M1	GRSM		95	KONZ	M1	LL	KONZ_M1_3	-2.09443
	GRSM_M1_15	284.636	-1.77675	Lignin	M1	GRSM		95	KONZ	M1	LL	KONZ_M1_7	-1.87344
	GRSM_M1_15	290.364	-1.76385	Lignin	M1	GRSM		95	KONZ	M1	LL	KONZ_M1_11	-1.92536
	GRSM_M1_15	296.091	-1.74998	Lignin	M1	GRSM		95	KONZ	M1	LL	KONZ_M1_15	-2.15409
	GRSM_M1_15	301.818	-1.73507	Lignin	M1	GRSM		95	LENO	M1	LL	LENO_M1_2	-1.84596
	GRSM_M1_15	307.545	-1.71908	Lignin	M1	GRSM		95	LENO	M1	LL	LENO_M1_7	-1.6016
	GRSM_M1_15	313.273	-1.70197	Lignin	M1	GRSM		95	LENO	M1	LL	LENO_M1_11	-1.74363
	GRSM_M1_15	319	-1.6837	Lignin	M1	GRSM		95	LENO	M1	LL	LENO_M1_15	-2.06452
	GRSM_M1_15	324.727	-1.66428	Lignin	M1	GRSM		95	LENO	M2	LL	LENO_M2_2	-2.14252
	GRSM_M1_15	330.455	-1.64397	Lignin	M1	GRSM		95	LENO	M2	LL	LENO_M2_7	-1.95783
	GRSM_M1_15	336.182	-1.62306	Lignin	M1	GRSM		95	LENO	M2	LL	LENO_M2_11	-2.26809
	GRSM_M1_15	341.909	-1.60186	Lignin	M1	GRSM		95	LENO	M2	LL	LENO_M2_15	-1.97203
	GRSM_M1_15	347.636	-1.58065	Lignin	M1	GRSM		95	OSBS	M1	LL	OSBS_M1_3	-2.13093
	GRSM_M1_15	353.364	-1.55978	Lignin	M1	GRSM		95	OSBS	M1	LL	OSBS_M1_7	-2.25681
	GRSM_M1_15	359.091	-1.53968	Lignin	M1	GRSM		95	OSBS	M1	LL	OSBS_M1_11	-2.0627
	GRSM_M1_15	364.818	-1.52083	Lignin	M1	GRSM		95	OSBS	M1	LL	OSBS_M1_15	-2.15522
	GRSM_M1_15	370.545	-1.50368	Lignin	M1	GRSM		95	OSBS	M2	LL	OSBS_M2_3	-2.34675
	GRSM_M1_15	376.273	-1.48869	Lignin	M1	GRSM		95	OSBS	M2	LL	OSBS_M2_7	-2.11072
	GRSM_M1_15	382	-1.47625	Lignin	M1	GRSM		95	OSBS	M2	LL	OSBS_M2_11	-2.14034
	GRSM_M1_15	387.727	-1.46661	Lignin	M1	GRSM		95	OSBS	M2	LL	OSBS_M2_15	-2.23545
	GRSM_M1_15	393.455	-1.46001	Lignin	M1	GRSM		95	SCBI	M1	LL	SCBI_M1_3	-1.94252
	GRSM_M1_15	399.182	-1.45667	Lignin	M1	GRSM		95	SCBI	M1	LL	SCBI_M1_7	-1.726
	GRSM_M1_15	404.909	-1.45682	Lignin	M1	GRSM		95	SCBI	M1	LL	SCBI_M1_11	-1.74833
	GRSM_M1_15	410.636	-1.46054	Lignin	M1	GRSM		95	SCBI	M1	LL	SCBI_M1_15	-1.82845
	GRSM_M1_15	416.364	-1.46765	Lignin	M1	GRSM		95	SCBI	M2	LL	SCBI_M2_3	-1.82636
	GRSM_M1_15	422.091	-1.47796	Lignin	M1	GRSM		95	SCBI	M2	LL	SCBI_M2_7	-1.80384
	GRSM_M1_15	427.818	-1.49127	Lignin	M1	GRSM		95	SCBI	M2	LL	SCBI_M2_11	-2.14799
	GRSM_M1_15	433.545	-1.50739	Lignin	M1	GRSM		95	SCBI	M2	LL	SCBI_M2_15	-1.91643
	GRSM_M1_15	439.273	-1.526	Lignin	M1	GRSM		95	UNDE	M1	LL	UNDE_M1_3	-1.80203
	GRSM_M1_15	445	-1.54667	Lignin	M1	GRSM		95	UNDE	M1	LL	UNDE_M1_7	-1.9992
	GRSM_M1_15	450.727	-1.56897	Lignin	M1	GRSM		95	UNDE	M1	LL	UNDE_M1_11	-1.80253
	GRSM_M1_15	456.455	-1.59244	Lignin	M1	GRSM		95	UNDE	M1	LL	UNDE_M1_15	-1.88164
	GRSM_M1_15	462.182	-1.61665	Lignin	M1	GRSM		95	UNDE	M2	LL	UNDE_M2_3	-1.89759
	GRSM_M1_15	467.909	-1.6412	Lignin	M1	GRSM		95	UNDE	M2	LL	UNDE_M2_7	-2.58198
	GRSM_M1_15	473.636	-1.66572	Lignin	M1	GRSM		95	UNDE	M2	LL	UNDE_M2_11	-2.06433
	GRSM_M1_15	479.364	-1.68988	Lignin	M1	GRSM		95	UNDE	M2	LL	UNDE_M2_15	-2.01119
	GRSM_M1_15	485.091	-1.7133	Lignin	M1	GRSM		109	GRSM	M1	LL	GRSM_M1_3	-1.93141
	GRSM_M1_15	490.818	-1.73564	Lignin	M1	GRSM		109	GRSM	M1	LL	GRSM_M1_7	-1.73432
	GRSM_M1_15	496.545	-1.75672	Lignin	M1	GRSM		109	GRSM	M1	LL	GRSM_M1_11	-1.90534
	GRSM_M1_15	502.273	-1.77644	Lignin	M1	GRSM		109	GRSM	M1	LL	GRSM_M1_15	-1.92009
	GRSM_M1_15	508	-1.79473	Lignin	M1	GRSM		109	GRSM	M2	LL	GRSM_M2_3	-1.97329
	GRSM_M1_15	513.727	-1.81149	Lignin	M1	GRSM		109	GRSM	M2	LL	GRSM_M2_7	-2.07074
	GRSM_M1_15	519.455	-1.82665	Lignin	M1	GRSM		109	GRSM	M2	LL	GRSM_M2_11	-1.93419
	GRSM_M1_15	525.182	-1.8403	Lignin	M1	GRSM		109	GRSM	M2	LL	GRSM_M2_15	-1.94214
	GRSM_M1_15	530.909	-1.85256	Lignin	M1	GRSM		109	HARV	M1	LL	HARV_M1_3	-2.07997
	GRSM_M1_15	536.636	-1.86357	Lignin	M1	GRSM		109	HARV	M1	LL	HARV_M1_7	-1.99107
	GRSM_M1_15	542.364	-1.87348	Lignin	M1	GRSM		109	HARV	M1	LL	HARV_M1_11	-2.01535
	GRSM_M1_15	548.091	-1.88243	Lignin	M1	GRSM		109	HARV	M1	LL	HARV_M1_15	-2.03939
	GRSM_M1_15	553.818	-1.89061	Lignin	M1	GRSM		109	KONZ	M1	LL	KONZ_M1_3	-2.1429
	GRSM_M1_15	559.545	-1.8982	Lignin	M1	GRSM		109	KONZ	M1	LL	KONZ_M1_7	-1.92027
	GRSM_M1_15	565.273	-1.9054	Lignin	M1	GRSM		109	KONZ	M1	LL	KONZ_M1_11	-1.972
	GRSM_M1_15	571	-1.91241	Lignin	M1	GRSM		109	KONZ	M1	LL	KONZ_M1_15	-2.19614
	GRSM_M2_3	4	-1.69252	Lignin	M2	GRSM		109	LENO	M1	LL	LENO_M1_2	-1.88866
	GRSM_M2_3	9.72727	-1.72144	Lignin	M2	GRSM		109	LENO	M1	LL	LENO_M1_7	-1.49577
	GRSM_M2_3	15.4545	-1.75008	Lignin	M2	GRSM		109	LENO	M1	LL	LENO_M1_11	-1.65529
	GRSM_M2_3	21.1818	-1.77805	Lignin	M2	GRSM		109	LENO	M1	LL	LENO_M1_15	-2.03064
	GRSM_M2_3	26.9091	-1.80495	Lignin	M2	GRSM		109	LENO	M2	LL	LENO_M2_2	-2.09753
	GRSM_M2_3	32.6364	-1.83039	Lignin	M2	GRSM		109	LENO	M2	LL	LENO_M2_7	-1.93058
	GRSM_M2_3	38.3636	-1.85404	Lignin	M2	GRSM		109	LENO	M2	LL	LENO_M2_11	-2.19479
	GRSM_M2_3	44.0909	-1.8756	Lignin	M2	GRSM		109	LENO	M2	LL	LENO_M2_15	-1.98057
	GRSM_M2_3	49.8182	-1.89492	Lignin	M2	GRSM		109	OSBS	M1	LL	OSBS_M1_3	-2.05577
	GRSM_M2_3	55.5455	-1.91189	Lignin	M2	GRSM		109	OSBS	M1	LL	OSBS_M1_7	-2.37488
	GRSM_M2_3	61.2727	-1.92653	Lignin	M2	GRSM		109	OSBS	M1	LL	OSBS_M1_11	-2.14084
	GRSM_M2_3	67	-1.93896	Lignin	M2	GRSM		109	OSBS	M1	LL	OSBS_M1_15	-2.20021
	GRSM_M2_3	72.7273	-1.94934	Lignin	M2	GRSM		109	OSBS	M2	LL	OSBS_M2_3	-2.43552
	GRSM_M2_3	78.4545	-1.95794	Lignin	M2	GRSM		109	OSBS	M2	LL	OSBS_M2_7	-2.16158
	GRSM_M2_3	84.1818	-1.96504	Lignin	M2	GRSM		109	OSBS	M2	LL	OSBS_M2_11	-2.18263
	GRSM_M2_3	89.9091	-1.97093	Lignin	M2	GRSM		109	OSBS	M2	LL	OSBS_M2_15	-2.32212
	GRSM_M2_3	95.6364	-1.9759	Lignin	M2	GRSM		109	SCBI	M1	LL	SCBI_M1_3	-1.98531
	GRSM_M2_3	101.364	-1.9802	Lignin	M2	GRSM		109	SCBI	M1	LL	SCBI_M1_7	-1.77598
	GRSM_M2_3	107.091	-1.984	Lignin	M2	GRSM		109	SCBI	M1	LL	SCBI_M1_11	-1.82389
	GRSM_M2_3	112.818	-1.98748	Lignin	M2	GRSM		109	SCBI	M1	LL	SCBI_M1_15	-1.85082
	GRSM_M2_3	118.545	-1.99067	Lignin	M2	GRSM		109	SCBI	M2	LL	SCBI_M2_3	-1.9048
	GRSM_M2_3	124.273	-1.99355	Lignin	M2	GRSM		109	SCBI	M2	LL	SCBI_M2_7	-1.8376
	GRSM_M2_3	130	-1.99606	Lignin	M2	GRSM		109	SCBI	M2	LL	SCBI_M2_11	-2.13763
	GRSM_M2_3	135.727	-1.99804	Lignin	M2	GRSM		109	SCBI	M2	LL	SCBI_M2_15	-1.97586
	GRSM_M2_3	141.455	-1.99933	Lignin	M2	GRSM		109	UNDE	M1	LL	UNDE_M1_3	-1.83392
	GRSM_M2_3	147.182	-1.9997	Lignin	M2	GRSM		109	UNDE	M1	LL	UNDE_M1_7	-2.11695
	GRSM_M2_3	152.909	-1.99896	Lignin	M2	GRSM		109	UNDE	M1	LL	UNDE_M1_11	-1.78071
	GRSM_M2_3	158.636	-1.9969	Lignin	M2	GRSM		109	UNDE	M1	LL	UNDE_M1_15	-1.88872
	GRSM_M2_3	164.364	-1.99339	Lignin	M2	GRSM		109	UNDE	M2	LL	UNDE_M2_3	-1.93488
	GRSM_M2_3	170.091	-1.98827	Lignin	M2	GRSM		109	UNDE	M2	LL	UNDE_M2_7	-2.59068
	GRSM_M2_3	175.818	-1.98142	Lignin	M2	GRSM		109	UNDE	M2	LL	UNDE_M2_11	-2.12277
	GRSM_M2_3	181.545	-1.97268	Lignin	M2	GRSM		109	UNDE	M2	LL	UNDE_M2_15	-2.03172
	GRSM_M2_3	187.273	-1.962	Lignin	M2	GRSM		123	GRSM	M1	LL	GRSM_M1_3	-1.93031
	GRSM_M2_3	193	-1.94946	Lignin	M2	GRSM		123	GRSM	M1	LL	GRSM_M1_7	-1.7588
	GRSM_M2_3	198.727	-1.93512	Lignin	M2	GRSM		123	GRSM	M1	LL	GRSM_M1_11	-1.90316
	GRSM_M2_3	204.455	-1.91904	Lignin	M2	GRSM		123	GRSM	M1	LL	GRSM_M1_15	-1.91982
	GRSM_M2_3	210.182	-1.90129	Lignin	M2	GRSM		123	GRSM	M2	LL	GRSM_M2_3	-1.97454
	GRSM_M2_3	215.909	-1.88199	Lignin	M2	GRSM		123	GRSM	M2	LL	GRSM_M2_7	-2.06786
	GRSM_M2_3	221.636	-1.86133	Lignin	M2	GRSM		123	GRSM	M2	LL	GRSM_M2_11	-1.82608
	GRSM_M2_3	227.364	-1.83946	Lignin	M2	GRSM		123	GRSM	M2	LL	GRSM_M2_15	-1.9081
	GRSM_M2_3	233.091	-1.81657	Lignin	M2	GRSM		123	HARV	M1	LL	HARV_M1_3	-2.08014
	GRSM_M2_3	238.818	-1.79282	Lignin	M2	GRSM		123	HARV	M1	LL	HARV_M1_7	-2.04492
	GRSM_M2_3	244.545	-1.76835	Lignin	M2	GRSM		123	HARV	M1	LL	HARV_M1_11	-2.0431
	GRSM_M2_3	250.273	-1.74325	Lignin	M2	GRSM		123	HARV	M1	LL	HARV_M1_15	-2.08345
	GRSM_M2_3	256	-1.71764	Lignin	M2	GRSM		123	KONZ	M1	LL	KONZ_M1_3	-2.17197
	GRSM_M2_3	261.727	-1.69164	Lignin	M2	GRSM		123	KONZ	M1	LL	KONZ_M1_7	-1.97597
	GRSM_M2_3	267.455	-1.66532	Lignin	M2	GRSM		123	KONZ	M1	LL	KONZ_M1_11	-1.98805
	GRSM_M2_3	273.182	-1.63877	Lignin	M2	GRSM		123	KONZ	M1	LL	KONZ_M1_15	-2.20985
	GRSM_M2_3	278.909	-1.612	Lignin	M2	GRSM		123	LENO	M1	LL	LENO_M1_2	-1.93143
	GRSM_M2_3	284.636	-1.58506	Lignin	M2	GRSM		123	LENO	M1	LL	LENO_M1_7	-1.37845
	GRSM_M2_3	290.364	-1.55797	Lignin	M2	GRSM		123	LENO	M1	LL	LENO_M1_11	-1.55304
	GRSM_M2_3	296.091	-1.53078	Lignin	M2	GRSM		123	LENO	M1	LL	LENO_M1_15	-1.87668
	GRSM_M2_3	301.818	-1.50358	Lignin	M2	GRSM		123	LENO	M2	LL	LENO_M2_2	-2.07869
	GRSM_M2_3	307.545	-1.47645	Lignin	M2	GRSM		123	LENO	M2	LL	LENO_M2_7	-1.88035
	GRSM_M2_3	313.273	-1.4495	Lignin	M2	GRSM		123	LENO	M2	LL	LENO_M2_11	-2.14172
	GRSM_M2_3	319	-1.42283	Lignin	M2	GRSM		123	LENO	M2	LL	LENO_M2_15	-1.96726
	GRSM_M2_3	324.727	-1.39655	Lignin	M2	GRSM		123	OSBS	M1	LL	OSBS_M1_3	-1.88754
	GRSM_M2_3	330.455	-1.37086	Lignin	M2	GRSM		123	OSBS	M1	LL	OSBS_M1_7	-2.33839
	GRSM_M2_3	336.182	-1.34599	Lignin	M2	GRSM		123	OSBS	M1	LL	OSBS_M1_11	-2.19005
	GRSM_M2_3	341.909	-1.32216	Lignin	M2	GRSM		123	OSBS	M1	LL	OSBS_M1_15	-2.17601
	GRSM_M2_3	347.636	-1.2996	Lignin	M2	GRSM		123	OSBS	M2	LL	OSBS_M2_3	-2.43632
	GRSM_M2_3	353.364	-1.27851	Lignin	M2	GRSM		123	OSBS	M2	LL	OSBS_M2_7	-2.1488
	GRSM_M2_3	359.091	-1.25911	Lignin	M2	GRSM		123	OSBS	M2	LL	OSBS_M2_11	-2.19295
	GRSM_M2_3	364.818	-1.24162	Lignin	M2	GRSM		123	OSBS	M2	LL	OSBS_M2_15	-2.35712
	GRSM_M2_3	370.545	-1.22625	Lignin	M2	GRSM		123	SCBI	M1	LL	SCBI_M1_3	-2.00032
	GRSM_M2_3	376.273	-1.2132	Lignin	M2	GRSM		123	SCBI	M1	LL	SCBI_M1_7	-1.78345
	GRSM_M2_3	382	-1.20264	Lignin	M2	GRSM		123	SCBI	M1	LL	SCBI_M1_11	-1.9071
	GRSM_M2_3	387.727	-1.19458	Lignin	M2	GRSM		123	SCBI	M1	LL	SCBI_M1_15	-1.91622
	GRSM_M2_3	393.455	-1.18904	Lignin	M2	GRSM		123	SCBI	M2	LL	SCBI_M2_3	-1.91778
	GRSM_M2_3	399.182	-1.18605	Lignin	M2	GRSM		123	SCBI	M2	LL	SCBI_M2_7	-1.84781
	GRSM_M2_3	404.909	-1.1856	Lignin	M2	GRSM		123	SCBI	M2	LL	SCBI_M2_11	-2.12437
	GRSM_M2_3	410.636	-1.18765	Lignin	M2	GRSM		123	SCBI	M2	LL	SCBI_M2_15	-1.97232
	GRSM_M2_3	416.364	-1.192	Lignin	M2	GRSM		123	UNDE	M1	LL	UNDE_M1_3	-1.95367
	GRSM_M2_3	422.091	-1.19846	Lignin	M2	GRSM		123	UNDE	M1	LL	UNDE_M1_7	-2.19893
	GRSM_M2_3	427.818	-1.20683	Lignin	M2	GRSM		123	UNDE	M1	LL	UNDE_M1_11	-1.69771
	GRSM_M2_3	433.545	-1.21692	Lignin	M2	GRSM		123	UNDE	M1	LL	UNDE_M1_15	-1.90257
	GRSM_M2_3	439.273	-1.22852	Lignin	M2	GRSM		123	UNDE	M2	LL	UNDE_M2_3	-1.94607
	GRSM_M2_3	445	-1.2414	Lignin	M2	GRSM		123	UNDE	M2	LL	UNDE_M2_7	-2.59734
	GRSM_M2_3	450.727	-1.25532	Lignin	M2	GRSM		123	UNDE	M2	LL	UNDE_M2_11	-2.12445
	GRSM_M2_3	456.455	-1.27006	Lignin	M2	GRSM		123	UNDE	M2	LL	UNDE_M2_15	-2.0387
	GRSM_M2_3	462.182	-1.28539	Lignin	M2	GRSM		137	GRSM	M1	LL	GRSM_M1_3	-1.96413
	GRSM_M2_3	467.909	-1.30114	Lignin	M2	GRSM		137	GRSM	M1	LL	GRSM_M1_7	-1.78106
	GRSM_M2_3	473.636	-1.3172	Lignin	M2	GRSM		137	GRSM	M1	LL	GRSM_M1_11	-1.93809
	GRSM_M2_3	479.364	-1.33347	Lignin	M2	GRSM		137	GRSM	M1	LL	GRSM_M1_15	-1.93211
	GRSM_M2_3	485.091	-1.34985	Lignin	M2	GRSM		137	GRSM	M2	LL	GRSM_M2_3	-2.02061
	GRSM_M2_3	490.818	-1.36622	Lignin	M2	GRSM		137	GRSM	M2	LL	GRSM_M2_7	-2.12646
	GRSM_M2_3	496.545	-1.38255	Lignin	M2	GRSM		137	GRSM	M2	LL	GRSM_M2_11	-1.71788
	GRSM_M2_3	502.273	-1.39886	Lignin	M2	GRSM		137	GRSM	M2	LL	GRSM_M2_15	-1.88517
	GRSM_M2_3	508	-1.41515	Lignin	M2	GRSM		137	HARV	M1	LL	HARV_M1_3	-2.1188
	GRSM_M2_3	513.727	-1.43143	Lignin	M2	GRSM		137	HARV	M1	LL	HARV_M1_7	-2.07926
	GRSM_M2_3	519.455	-1.44772	Lignin	M2	GRSM		137	HARV	M1	LL	HARV_M1_11	-2.08645
	GRSM_M2_3	525.182	-1.46401	Lignin	M2	GRSM		137	HARV	M1	LL	HARV_M1_15	-2.08687
	GRSM_M2_3	530.909	-1.48034	Lignin	M2	GRSM		137	KONZ	M1	LL	KONZ_M1_3	-2.1802
	GRSM_M2_3	536.636	-1.49672	Lignin	M2	GRSM		137	KONZ	M1	LL	KONZ_M1_7	-1.98062
	GRSM_M2_3	542.364	-1.51316	Lignin	M2	GRSM		137	KONZ	M1	LL	KONZ_M1_11	-1.9997
	GRSM_M2_3	548.091	-1.52968	Lignin	M2	GRSM		137	KONZ	M1	LL	KONZ_M1_15	-2.22148
	GRSM_M2_3	553.818	-1.54627	Lignin	M2	GRSM		137	LENO	M1	LL	LENO_M1_2	-1.94429
	GRSM_M2_3	559.545	-1.56291	Lignin	M2	GRSM		137	LENO	M1	LL	LENO_M1_7	-1.25281
	GRSM_M2_3	565.273	-1.57959	Lignin	M2	GRSM		137	LENO	M1	LL	LENO_M1_11	-1.3687
	GRSM_M2_3	571	-1.59628	Lignin	M2	GRSM		137	LENO	M1	LL	LENO_M1_15	-1.66307
	GRSM_M2_7	4	-1.38153	Lignin	M2	GRSM		137	LENO	M2	LL	LENO_M2_2	-2.05268
	GRSM_M2_7	9.72727	-1.42071	Lignin	M2	GRSM		137	LENO	M2	LL	LENO_M2_7	-1.78438
	GRSM_M2_7	15.4545	-1.45993	Lignin	M2	GRSM		137	LENO	M2	LL	LENO_M2_11	-2.10736
	GRSM_M2_7	21.1818	-1.4992	Lignin	M2	GRSM		137	LENO	M2	LL	LENO_M2_15	-1.97239
	GRSM_M2_7	26.9091	-1.53855	Lignin	M2	GRSM		137	OSBS	M1	LL	OSBS_M1_3	-1.72936
	GRSM_M2_7	32.6364	-1.57796	Lignin	M2	GRSM		137	OSBS	M1	LL	OSBS_M1_7	-2.36859
	GRSM_M2_7	38.3636	-1.61737	Lignin	M2	GRSM		137	OSBS	M1	LL	OSBS_M1_11	-2.2059
	GRSM_M2_7	44.0909	-1.65671	Lignin	M2	GRSM		137	OSBS	M1	LL	OSBS_M1_15	-2.18772
	GRSM_M2_7	49.8182	-1.69583	Lignin	M2	GRSM		137	OSBS	M2	LL	OSBS_M2_3	-2.48145
	GRSM_M2_7	55.5455	-1.73456	Lignin	M2	GRSM		137	OSBS	M2	LL	OSBS_M2_7	-2.19917
	GRSM_M2_7	61.2727	-1.7727	Lignin	M2	GRSM		137	OSBS	M2	LL	OSBS_M2_11	-2.2296
	GRSM_M2_7	67	-1.81001	Lignin	M2	GRSM		137	OSBS	M2	LL	OSBS_M2_15	-2.43682
	GRSM_M2_7	72.7273	-1.84625	Lignin	M2	GRSM		137	SCBI	M1	LL	SCBI_M1_3	-1.9999
	GRSM_M2_7	78.4545	-1.8812	Lignin	M2	GRSM		137	SCBI	M1	LL	SCBI_M1_7	-1.74916
	GRSM_M2_7	84.1818	-1.91462	Lignin	M2	GRSM		137	SCBI	M1	LL	SCBI_M1_11	-1.95195
	GRSM_M2_7	89.9091	-1.94635	Lignin	M2	GRSM		137	SCBI	M1	LL	SCBI_M1_15	-1.92023
	GRSM_M2_7	95.6364	-1.97624	Lignin	M2	GRSM		137	SCBI	M2	LL	SCBI_M2_3	-1.98825
	GRSM_M2_7	101.364	-2.0042	Lignin	M2	GRSM		137	SCBI	M2	LL	SCBI_M2_7	-1.87911
	GRSM_M2_7	107.091	-2.03023	Lignin	M2	GRSM		137	SCBI	M2	LL	SCBI_M2_11	-2.08837
	GRSM_M2_7	112.818	-2.05433	Lignin	M2	GRSM		137	SCBI	M2	LL	SCBI_M2_15	-2.05575
	GRSM_M2_7	118.545	-2.07661	Lignin	M2	GRSM		137	UNDE	M1	LL	UNDE_M1_3	-2.0149
	GRSM_M2_7	124.273	-2.09719	Lignin	M2	GRSM		137	UNDE	M1	LL	UNDE_M1_7	-2.26631
	GRSM_M2_7	130	-2.11624	Lignin	M2	GRSM		137	UNDE	M1	LL	UNDE_M1_11	-1.60221
	GRSM_M2_7	135.727	-2.13394	Lignin	M2	GRSM		137	UNDE	M1	LL	UNDE_M1_15	-1.92622
	GRSM_M2_7	141.455	-2.15047	Lignin	M2	GRSM		137	UNDE	M2	LL	UNDE_M2_3	-1.97913
	GRSM_M2_7	147.182	-2.16599	Lignin	M2	GRSM		137	UNDE	M2	LL	UNDE_M2_7	-2.64663
	GRSM_M2_7	152.909	-2.18063	Lignin	M2	GRSM		137	UNDE	M2	LL	UNDE_M2_11	-2.17687
	GRSM_M2_7	158.636	-2.19446	Lignin	M2	GRSM		137	UNDE	M2	LL	UNDE_M2_15	-2.01163
	GRSM_M2_7	164.364	-2.2075	Lignin	M2	GRSM		151	GRSM	M1	LL	GRSM_M1_3	-1.94765
	GRSM_M2_7	170.091	-2.21973	Lignin	M2	GRSM		151	GRSM	M1	LL	GRSM_M1_7	-1.77769
	GRSM_M2_7	175.818	-2.23114	Lignin	M2	GRSM		151	GRSM	M1	LL	GRSM_M1_11	-1.9459
	GRSM_M2_7	181.545	-2.24173	Lignin	M2	GRSM		151	GRSM	M1	LL	GRSM_M1_15	-1.92955
	GRSM_M2_7	187.273	-2.25141	Lignin	M2	GRSM		151	GRSM	M2	LL	GRSM_M2_3	-2.0073
	GRSM_M2_7	193	-2.26003	Lignin	M2	GRSM		151	GRSM	M2	LL	GRSM_M2_7	-2.11802
	GRSM_M2_7	198.727	-2.26744	Lignin	M2	GRSM		151	GRSM	M2	LL	GRSM_M2_11	-1.62891
	GRSM_M2_7	204.455	-2.27347	Lignin	M2	GRSM		151	GRSM	M2	LL	GRSM_M2_15	-1.77497
	GRSM_M2_7	210.182	-2.27797	Lignin	M2	GRSM		151	HARV	M1	LL	HARV_M1_3	-2.14307
	GRSM_M2_7	215.909	-2.2808	Lignin	M2	GRSM		151	HARV	M1	LL	HARV_M1_7	-2.11388
	GRSM_M2_7	221.636	-2.28185	Lignin	M2	GRSM		151	HARV	M1	LL	HARV_M1_11	-2.09413
	GRSM_M2_7	227.364	-2.28102	Lignin	M2	GRSM		151	HARV	M1	LL	HARV_M1_15	-2.10148
	GRSM_M2_7	233.091	-2.27821	Lignin	M2	GRSM		151	KONZ	M1	LL	KONZ_M1_3	-2.22216
	GRSM_M2_7	238.818	-2.2733	Lignin	M2	GRSM		151	KONZ	M1	LL	KONZ_M1_7	-1.99778
	GRSM_M2_7	244.545	-2.26635	Lignin	M2	GRSM		151	KONZ	M1	LL	KONZ_M1_11	-2.01476
	GRSM_M2_7	250.273	-2.25746	Lignin	M2	GRSM		151	KONZ	M1	LL	KONZ_M1_15	-2.23349
	GRSM_M2_7	256	-2.24676	Lignin	M2	GRSM		151	LENO	M1	LL	LENO_M1_2	-1.95762
	GRSM_M2_7	261.727	-2.23437	Lignin	M2	GRSM		151	LENO	M1	LL	LENO_M1_7	-1.24028
	GRSM_M2_7	267.455	-2.22042	Lignin	M2	GRSM		151	LENO	M1	LL	LENO_M1_11	-1.34309
	GRSM_M2_7	273.182	-2.20514	Lignin	M2	GRSM		151	LENO	M1	LL	LENO_M1_15	-1.49573
	GRSM_M2_7	278.909	-2.18883	Lignin	M2	GRSM		151	LENO	M2	LL	LENO_M2_2	-2.02117
	GRSM_M2_7	284.636	-2.17177	Lignin	M2	GRSM		151	LENO	M2	LL	LENO_M2_7	-1.64698
	GRSM_M2_7	290.364	-2.15423	Lignin	M2	GRSM		151	LENO	M2	LL	LENO_M2_11	-2.056
	GRSM_M2_7	296.091	-2.1365	Lignin	M2	GRSM		151	LENO	M2	LL	LENO_M2_15	-1.94528
	GRSM_M2_7	301.818	-2.1188	Lignin	M2	GRSM		151	OSBS	M1	LL	OSBS_M1_3	-1.70044
	GRSM_M2_7	307.545	-2.10133	Lignin	M2	GRSM		151	OSBS	M1	LL	OSBS_M1_7	-2.35979
	GRSM_M2_7	313.273	-2.08431	Lignin	M2	GRSM		151	OSBS	M1	LL	OSBS_M1_11	-2.17499
	GRSM_M2_7	319	-2.06795	Lignin	M2	GRSM		151	OSBS	M1	LL	OSBS_M1_15	-2.14446
	GRSM_M2_7	324.727	-2.0524	Lignin	M2	GRSM		151	OSBS	M2	LL	OSBS_M2_3	-2.43981
	GRSM_M2_7	330.455	-2.0377	Lignin	M2	GRSM		151	OSBS	M2	LL	OSBS_M2_7	-2.11666
	GRSM_M2_7	336.182	-2.02383	Lignin	M2	GRSM		151	OSBS	M2	LL	OSBS_M2_11	-2.17659
	GRSM_M2_7	341.909	-2.01077	Lignin	M2	GRSM		151	OSBS	M2	LL	OSBS_M2_15	-2.38091
	GRSM_M2_7	347.636	-1.99852	Lignin	M2	GRSM		151	SCBI	M1	LL	SCBI_M1_3	-1.94812
	GRSM_M2_7	353.364	-1.98702	Lignin	M2	GRSM		151	SCBI	M1	LL	SCBI_M1_7	-1.73965
	GRSM_M2_7	359.091	-1.97616	Lignin	M2	GRSM		151	SCBI	M1	LL	SCBI_M1_11	-1.94251
	GRSM_M2_7	364.818	-1.96579	Lignin	M2	GRSM		151	SCBI	M1	LL	SCBI_M1_15	-1.9227
	GRSM_M2_7	370.545	-1.95578	Lignin	M2	GRSM		151	SCBI	M2	LL	SCBI_M2_3	-2.2553
	GRSM_M2_7	376.273	-1.94599	Lignin	M2	GRSM		151	SCBI	M2	LL	SCBI_M2_7	-1.88212
	GRSM_M2_7	382	-1.93631	Lignin	M2	GRSM		151	SCBI	M2	LL	SCBI_M2_11	-1.92948
	GRSM_M2_7	387.727	-1.92668	Lignin	M2	GRSM		151	SCBI	M2	LL	SCBI_M2_15	-2.04218
	GRSM_M2_7	393.455	-1.91704	Lignin	M2	GRSM		151	UNDE	M1	LL	UNDE_M1_3	-1.99842
	GRSM_M2_7	399.182	-1.90734	Lignin	M2	GRSM		151	UNDE	M1	LL	UNDE_M1_7	-2.31343
	GRSM_M2_7	404.909	-1.89752	Lignin	M2	GRSM		151	UNDE	M1	LL	UNDE_M1_11	-1.48499
	GRSM_M2_7	410.636	-1.8876	Lignin	M2	GRSM		151	UNDE	M1	LL	UNDE_M1_15	-1.93717
	GRSM_M2_7	416.364	-1.87768	Lignin	M2	GRSM		151	UNDE	M2	LL	UNDE_M2_3	-1.96849
	GRSM_M2_7	422.091	-1.86785	Lignin	M2	GRSM		151	UNDE	M2	LL	UNDE_M2_7	-2.64835
	GRSM_M2_7	427.818	-1.85823	Lignin	M2	GRSM		151	UNDE	M2	LL	UNDE_M2_11	-2.14709
	GRSM_M2_7	433.545	-1.84893	Lignin	M2	GRSM		151	UNDE	M2	LL	UNDE_M2_15	-2.04887
	GRSM_M2_7	439.273	-1.84006	Lignin	M2	GRSM		179	GRSM	M1	LL	GRSM_M1_3	-1.91148
	GRSM_M2_7	445	-1.83179	Lignin	M2	GRSM		179	GRSM	M1	LL	GRSM_M1_7	-1.86221
	GRSM_M2_7	450.727	-1.82426	Lignin	M2	GRSM		179	GRSM	M1	LL	GRSM_M1_11	-1.94648
	GRSM_M2_7	456.455	-1.81761	Lignin	M2	GRSM		179	GRSM	M1	LL	GRSM_M1_15	-1.94867
	GRSM_M2_7	462.182	-1.812	Lignin	M2	GRSM		179	GRSM	M2	LL	GRSM_M2_3	-2.02965
	GRSM_M2_7	467.909	-1.80752	Lignin	M2	GRSM		179	GRSM	M2	LL	GRSM_M2_7	-2.18596
	GRSM_M2_7	473.636	-1.80421	Lignin	M2	GRSM		179	GRSM	M2	LL	GRSM_M2_11	-1.7519
	GRSM_M2_7	479.364	-1.80211	Lignin	M2	GRSM		179	GRSM	M2	LL	GRSM_M2_15	-1.44509
	GRSM_M2_7	485.091	-1.80128	Lignin	M2	GRSM		179	HARV	M1	LL	HARV_M1_3	-2.10736
	GRSM_M2_7	490.818	-1.80174	Lignin	M2	GRSM		179	HARV	M1	LL	HARV_M1_7	-2.14202
	GRSM_M2_7	496.545	-1.80346	Lignin	M2	GRSM		179	HARV	M1	LL	HARV_M1_11	-2.12407
	GRSM_M2_7	502.273	-1.80635	Lignin	M2	GRSM		179	HARV	M1	LL	HARV_M1_15	-2.13468
	GRSM_M2_7	508	-1.81034	Lignin	M2	GRSM		179	KONZ	M1	LL	KONZ_M1_3	-2.24746
	GRSM_M2_7	513.727	-1.81534	Lignin	M2	GRSM		179	KONZ	M1	LL	KONZ_M1_7	-2.03658
	GRSM_M2_7	519.455	-1.82127	Lignin	M2	GRSM		179	KONZ	M1	LL	KONZ_M1_11	-2.04097
	GRSM_M2_7	525.182	-1.82801	Lignin	M2	GRSM		179	KONZ	M1	LL	KONZ_M1_15	-2.24911
	GRSM_M2_7	530.909	-1.83546	Lignin	M2	GRSM		179	LENO	M1	LL	LENO_M1_2	-1.95032
	GRSM_M2_7	536.636	-1.84349	Lignin	M2	GRSM		179	LENO	M1	LL	LENO_M1_7	-1.3173
	GRSM_M2_7	542.364	-1.85199	Lignin	M2	GRSM		179	LENO	M1	LL	LENO_M1_11	-1.26619
	GRSM_M2_7	548.091	-1.86085	Lignin	M2	GRSM		179	LENO	M1	LL	LENO_M1_15	-1.28246
	GRSM_M2_7	553.818	-1.86999	Lignin	M2	GRSM		179	LENO	M2	LL	LENO_M2_2	-1.95399
	GRSM_M2_7	559.545	-1.87933	Lignin	M2	GRSM		179	LENO	M2	LL	LENO_M2_7	-1.47426
	GRSM_M2_7	565.273	-1.88882	Lignin	M2	GRSM		179	LENO	M2	LL	LENO_M2_11	-2.04668
	GRSM_M2_7	571	-1.89838	Lignin	M2	GRSM		179	LENO	M2	LL	LENO_M2_15	-1.92158
	GRSM_M2_11	4	-1.65721	Lignin	M2	GRSM		179	OSBS	M1	LL	OSBS_M1_3	-1.78877
	GRSM_M2_11	9.72727	-1.6674	Lignin	M2	GRSM		179	OSBS	M1	LL	OSBS_M1_7	-2.40757
	GRSM_M2_11	15.4545	-1.67756	Lignin	M2	GRSM		179	OSBS	M1	LL	OSBS_M1_11	-2.22206
	GRSM_M2_11	21.1818	-1.68769	Lignin	M2	GRSM		179	OSBS	M1	LL	OSBS_M1_15	-2.15392
	GRSM_M2_11	26.9091	-1.69775	Lignin	M2	GRSM		179	OSBS	M2	LL	OSBS_M2_3	-2.48669
	GRSM_M2_11	32.6364	-1.70772	Lignin	M2	GRSM		179	OSBS	M2	LL	OSBS_M2_7	-2.15401
	GRSM_M2_11	38.3636	-1.71757	Lignin	M2	GRSM		179	OSBS	M2	LL	OSBS_M2_11	-2.12234
	GRSM_M2_11	44.0909	-1.72726	Lignin	M2	GRSM		179	OSBS	M2	LL	OSBS_M2_15	-2.46153
	GRSM_M2_11	49.8182	-1.73678	Lignin	M2	GRSM		179	SCBI	M1	LL	SCBI_M1_3	-1.89121
	GRSM_M2_11	55.5455	-1.74609	Lignin	M2	GRSM		179	SCBI	M1	LL	SCBI_M1_7	-1.83605
	GRSM_M2_11	61.2727	-1.75516	Lignin	M2	GRSM		179	SCBI	M1	LL	SCBI_M1_11	-2.0238
	GRSM_M2_11	67	-1.76399	Lignin	M2	GRSM		179	SCBI	M1	LL	SCBI_M1_15	-1.97146
	GRSM_M2_11	72.7273	-1.77255	Lignin	M2	GRSM		179	SCBI	M2	LL	SCBI_M2_3	-2.38258
	GRSM_M2_11	78.4545	-1.78084	Lignin	M2	GRSM		179	SCBI	M2	LL	SCBI_M2_7	-1.88259
	GRSM_M2_11	84.1818	-1.78884	Lignin	M2	GRSM		179	SCBI	M2	LL	SCBI_M2_11	-1.85897
	GRSM_M2_11	89.9091	-1.79656	Lignin	M2	GRSM		179	SCBI	M2	LL	SCBI_M2_15	-2.10211
	GRSM_M2_11	95.6364	-1.80401	Lignin	M2	GRSM		179	UNDE	M1	LL	UNDE_M1_3	-2.01369
	GRSM_M2_11	101.364	-1.81118	Lignin	M2	GRSM		179	UNDE	M1	LL	UNDE_M1_7	-2.35652
	GRSM_M2_11	107.091	-1.81809	Lignin	M2	GRSM		179	UNDE	M1	LL	UNDE_M1_11	-1.36974
	GRSM_M2_11	112.818	-1.82476	Lignin	M2	GRSM		179	UNDE	M1	LL	UNDE_M1_15	-1.93925
	GRSM_M2_11	118.545	-1.83121	Lignin	M2	GRSM		179	UNDE	M2	LL	UNDE_M2_3	-1.97821
	GRSM_M2_11	124.273	-1.83745	Lignin	M2	GRSM		179	UNDE	M2	LL	UNDE_M2_7	-2.65459
	GRSM_M2_11	130	-1.84351	Lignin	M2	GRSM		179	UNDE	M2	LL	UNDE_M2_11	-2.13376
	GRSM_M2_11	135.727	-1.8494	Lignin	M2	GRSM		179	UNDE	M2	LL	UNDE_M2_15	-2.16696
	GRSM_M2_11	141.455	-1.85515	Lignin	M2	GRSM		207	GRSM	M1	LL	GRSM_M1_3	-1.84694
	GRSM_M2_11	147.182	-1.86077	Lignin	M2	GRSM		207	GRSM	M1	LL	GRSM_M1_7	-1.83591
	GRSM_M2_11	152.909	-1.86628	Lignin	M2	GRSM		207	GRSM	M1	LL	GRSM_M1_11	-1.85533
	GRSM_M2_11	158.636	-1.87167	Lignin	M2	GRSM		207	GRSM	M1	LL	GRSM_M1_15	-1.89091
	GRSM_M2_11	164.364	-1.87696	Lignin	M2	GRSM		207	GRSM	M2	LL	GRSM_M2_3	-1.92771
	GRSM_M2_11	170.091	-1.88215	Lignin	M2	GRSM		207	GRSM	M2	LL	GRSM_M2_7	-2.3305
	GRSM_M2_11	175.818	-1.88723	Lignin	M2	GRSM		207	GRSM	M2	LL	GRSM_M2_11	-1.95586
	GRSM_M2_11	181.545	-1.89221	Lignin	M2	GRSM		207	GRSM	M2	LL	GRSM_M2_15	-1.00919
	GRSM_M2_11	187.273	-1.89709	Lignin	M2	GRSM		207	HARV	M1	LL	HARV_M1_3	-1.93418
	GRSM_M2_11	193	-1.90185	Lignin	M2	GRSM		207	HARV	M1	LL	HARV_M1_7	-2.17943
	GRSM_M2_11	198.727	-1.90648	Lignin	M2	GRSM		207	HARV	M1	LL	HARV_M1_11	-2.15375
	GRSM_M2_11	204.455	-1.91098	Lignin	M2	GRSM		207	HARV	M1	LL	HARV_M1_15	-2.18644
	GRSM_M2_11	210.182	-1.91534	Lignin	M2	GRSM		207	KONZ	M1	LL	KONZ_M1_3	-2.23194
	GRSM_M2_11	215.909	-1.91954	Lignin	M2	GRSM		207	KONZ	M1	LL	KONZ_M1_7	-2.04847
	GRSM_M2_11	221.636	-1.92358	Lignin	M2	GRSM		207	KONZ	M1	LL	KONZ_M1_11	-2.09443
	GRSM_M2_11	227.364	-1.92743	Lignin	M2	GRSM		207	KONZ	M1	LL	KONZ_M1_15	-2.23767
	GRSM_M2_11	233.091	-1.93109	Lignin	M2	GRSM		207	LENO	M1	LL	LENO_M1_2	-1.90575
	GRSM_M2_11	238.818	-1.93455	Lignin	M2	GRSM		207	LENO	M1	LL	LENO_M1_7	-1.35302
	GRSM_M2_11	244.545	-1.93779	Lignin	M2	GRSM		207	LENO	M1	LL	LENO_M1_11	-1.15349
	GRSM_M2_11	250.273	-1.94082	Lignin	M2	GRSM		207	LENO	M1	LL	LENO_M1_15	-1.19959
	GRSM_M2_11	256	-1.94363	Lignin	M2	GRSM		207	LENO	M2	LL	LENO_M2_2	-1.84645
	GRSM_M2_11	261.727	-1.94621	Lignin	M2	GRSM		207	LENO	M2	LL	LENO_M2_7	-1.32955
	GRSM_M2_11	267.455	-1.94857	Lignin	M2	GRSM		207	LENO	M2	LL	LENO_M2_11	-2.00367
	GRSM_M2_11	273.182	-1.95069	Lignin	M2	GRSM		207	LENO	M2	LL	LENO_M2_15	-1.87335
	GRSM_M2_11	278.909	-1.9526	Lignin	M2	GRSM		207	OSBS	M1	LL	OSBS_M1_3	-1.85103
	GRSM_M2_11	284.636	-1.95428	Lignin	M2	GRSM		207	OSBS	M1	LL	OSBS_M1_7	-2.40777
	GRSM_M2_11	290.364	-1.95576	Lignin	M2	GRSM		207	OSBS	M1	LL	OSBS_M1_11	-2.24106
	GRSM_M2_11	296.091	-1.95703	Lignin	M2	GRSM		207	OSBS	M1	LL	OSBS_M1_15	-2.16388
	GRSM_M2_11	301.818	-1.95811	Lignin	M2	GRSM		207	OSBS	M2	LL	OSBS_M2_3	-2.48446
	GRSM_M2_11	307.545	-1.959	Lignin	M2	GRSM		207	OSBS	M2	LL	OSBS_M2_7	-2.01932
	GRSM_M2_11	313.273	-1.95972	Lignin	M2	GRSM		207	OSBS	M2	LL	OSBS_M2_11	-2.0283
	GRSM_M2_11	319	-1.96028	Lignin	M2	GRSM		207	OSBS	M2	LL	OSBS_M2_15	-2.47185
	GRSM_M2_11	324.727	-1.96069	Lignin	M2	GRSM		207	SCBI	M1	LL	SCBI_M1_3	-1.71678
	GRSM_M2_11	330.455	-1.96095	Lignin	M2	GRSM		207	SCBI	M1	LL	SCBI_M1_7	-1.9028
	GRSM_M2_11	336.182	-1.96109	Lignin	M2	GRSM		207	SCBI	M1	LL	SCBI_M1_11	-2.06016
	GRSM_M2_11	341.909	-1.9611	Lignin	M2	GRSM		207	SCBI	M1	LL	SCBI_M1_15	-1.97432
	GRSM_M2_11	347.636	-1.961	Lignin	M2	GRSM		207	SCBI	M2	LL	SCBI_M2_3	-2.02304
	GRSM_M2_11	353.364	-1.9608	Lignin	M2	GRSM		207	SCBI	M2	LL	SCBI_M2_7	-1.87342
	GRSM_M2_11	359.091	-1.9605	Lignin	M2	GRSM		207	SCBI	M2	LL	SCBI_M2_11	-1.76729
	GRSM_M2_11	364.818	-1.96012	Lignin	M2	GRSM		207	SCBI	M2	LL	SCBI_M2_15	-2.05682
	GRSM_M2_11	370.545	-1.95965	Lignin	M2	GRSM		207	UNDE	M1	LL	UNDE_M1_3	-1.89645
	GRSM_M2_11	376.273	-1.95912	Lignin	M2	GRSM		207	UNDE	M1	LL	UNDE_M1_7	-2.31721
	GRSM_M2_11	382	-1.95851	Lignin	M2	GRSM		207	UNDE	M1	LL	UNDE_M1_11	-1.22424
	GRSM_M2_11	387.727	-1.95785	Lignin	M2	GRSM		207	UNDE	M1	LL	UNDE_M1_15	-1.89149
	GRSM_M2_11	393.455	-1.95712	Lignin	M2	GRSM		207	UNDE	M2	LL	UNDE_M2_3	-1.96742
	GRSM_M2_11	399.182	-1.95635	Lignin	M2	GRSM		207	UNDE	M2	LL	UNDE_M2_7	-2.5487
	GRSM_M2_11	404.909	-1.95553	Lignin	M2	GRSM		207	UNDE	M2	LL	UNDE_M2_11	-2.00437
	GRSM_M2_11	410.636	-1.95467	Lignin	M2	GRSM		207	UNDE	M2	LL	UNDE_M2_15	-2.17996
	GRSM_M2_11	416.364	-1.95378	Lignin	M2	GRSM		235	GRSM	M1	LL	GRSM_M1_3	-1.78188
	GRSM_M2_11	422.091	-1.95285	Lignin	M2	GRSM		235	GRSM	M1	LL	GRSM_M1_7	-1.82514
	GRSM_M2_11	427.818	-1.9519	Lignin	M2	GRSM		235	GRSM	M1	LL	GRSM_M1_11	-1.76899
	GRSM_M2_11	433.545	-1.95093	Lignin	M2	GRSM		235	GRSM	M1	LL	GRSM_M1_15	-1.85159
	GRSM_M2_11	439.273	-1.94993	Lignin	M2	GRSM		235	GRSM	M2	LL	GRSM_M2_3	-1.79595
	GRSM_M2_11	445	-1.94892	Lignin	M2	GRSM		235	GRSM	M2	LL	GRSM_M2_7	-2.3728
	GRSM_M2_11	450.727	-1.9479	Lignin	M2	GRSM		235	GRSM	M2	LL	GRSM_M2_11	-2.04121
	GRSM_M2_11	456.455	-1.94686	Lignin	M2	GRSM		235	GRSM	M2	LL	GRSM_M2_15	-0.710029
	GRSM_M2_11	462.182	-1.94582	Lignin	M2	GRSM		235	HARV	M1	LL	HARV_M1_3	-1.6312
	GRSM_M2_11	467.909	-1.94476	Lignin	M2	GRSM		235	HARV	M1	LL	HARV_M1_7	-2.1678
	GRSM_M2_11	473.636	-1.9437	Lignin	M2	GRSM		235	HARV	M1	LL	HARV_M1_11	-2.18205
	GRSM_M2_11	479.364	-1.94263	Lignin	M2	GRSM		235	HARV	M1	LL	HARV_M1_15	-2.18652
	GRSM_M2_11	485.091	-1.94156	Lignin	M2	GRSM		235	KONZ	M1	LL	KONZ_M1_3	-2.18758
	GRSM_M2_11	490.818	-1.94047	Lignin	M2	GRSM		235	KONZ	M1	LL	KONZ_M1_7	-2.04863
	GRSM_M2_11	496.545	-1.93937	Lignin	M2	GRSM		235	KONZ	M1	LL	KONZ_M1_11	-2.10584
	GRSM_M2_11	502.273	-1.93826	Lignin	M2	GRSM		235	KONZ	M1	LL	KONZ_M1_15	-2.21556
	GRSM_M2_11	508	-1.93714	Lignin	M2	GRSM		235	LENO	M1	LL	LENO_M1_2	-1.77889
	GRSM_M2_11	513.727	-1.93601	Lignin	M2	GRSM		235	LENO	M1	LL	LENO_M1_7	-1.31488
	GRSM_M2_11	519.455	-1.93486	Lignin	M2	GRSM		235	LENO	M1	LL	LENO_M1_11	-1.185
	GRSM_M2_11	525.182	-1.9337	Lignin	M2	GRSM		235	LENO	M1	LL	LENO_M1_15	-1.20656
	GRSM_M2_11	530.909	-1.93253	Lignin	M2	GRSM		235	LENO	M2	LL	LENO_M2_2	-1.72673
	GRSM_M2_11	536.636	-1.93134	Lignin	M2	GRSM		235	LENO	M2	LL	LENO_M2_7	-1.32063
	GRSM_M2_11	542.364	-1.93014	Lignin	M2	GRSM		235	LENO	M2	LL	LENO_M2_11	-1.99529
	GRSM_M2_11	548.091	-1.92893	Lignin	M2	GRSM		235	LENO	M2	LL	LENO_M2_15	-1.74718
	GRSM_M2_11	553.818	-1.92771	Lignin	M2	GRSM		235	OSBS	M1	LL	OSBS_M1_3	-1.9953
	GRSM_M2_11	559.545	-1.92649	Lignin	M2	GRSM		235	OSBS	M1	LL	OSBS_M1_7	-2.50451
	GRSM_M2_11	565.273	-1.92525	Lignin	M2	GRSM		235	OSBS	M1	LL	OSBS_M1_11	-2.23963
	GRSM_M2_11	571	-1.92402	Lignin	M2	GRSM		235	OSBS	M1	LL	OSBS_M1_15	-2.21671
	GRSM_M2_15	4	-1.49379	Lignin	M2	GRSM		235	OSBS	M2	LL	OSBS_M2_3	-2.53777
	GRSM_M2_15	9.72727	-1.54238	Lignin	M2	GRSM		235	OSBS	M2	LL	OSBS_M2_7	-1.68369
	GRSM_M2_15	15.4545	-1.59038	Lignin	M2	GRSM		235	OSBS	M2	LL	OSBS_M2_11	-1.89095
	GRSM_M2_15	21.1818	-1.63704	Lignin	M2	GRSM		235	OSBS	M2	LL	OSBS_M2_15	-2.51368
	GRSM_M2_15	26.9091	-1.68155	Lignin	M2	GRSM		235	SCBI	M1	LL	SCBI_M1_3	-1.55437
	GRSM_M2_15	32.6364	-1.72316	Lignin	M2	GRSM		235	SCBI	M1	LL	SCBI_M1_7	-1.93083
	GRSM_M2_15	38.3636	-1.76131	Lignin	M2	GRSM		235	SCBI	M1	LL	SCBI_M1_11	-2.13395
	GRSM_M2_15	44.0909	-1.79547	Lignin	M2	GRSM		235	SCBI	M1	LL	SCBI_M1_15	-2.01564
	GRSM_M2_15	49.8182	-1.82546	Lignin	M2	GRSM		235	SCBI	M2	LL	SCBI_M2_3	-1.80479
	GRSM_M2_15	55.5455	-1.85122	Lignin	M2	GRSM		235	SCBI	M2	LL	SCBI_M2_7	-1.90139
	GRSM_M2_15	61.2727	-1.87285	Lignin	M2	GRSM		235	SCBI	M2	LL	SCBI_M2_11	-1.78279
	GRSM_M2_15	67	-1.89068	Lignin	M2	GRSM		235	SCBI	M2	LL	SCBI_M2_15	-2.13881
	GRSM_M2_15	72.7273	-1.90507	Lignin	M2	GRSM		235	UNDE	M1	LL	UNDE_M1_3	-1.78859
	GRSM_M2_15	78.4545	-1.9164	Lignin	M2	GRSM		235	UNDE	M1	LL	UNDE_M1_7	-2.30018
	GRSM_M2_15	84.1818	-1.92508	Lignin	M2	GRSM		235	UNDE	M1	LL	UNDE_M1_11	-1.10496
	GRSM_M2_15	89.9091	-1.93134	Lignin	M2	GRSM		235	UNDE	M1	LL	UNDE_M1_15	-1.84857
	GRSM_M2_15	95.6364	-1.93525	Lignin	M2	GRSM		235	UNDE	M2	LL	UNDE_M2_3	-1.92351
	GRSM_M2_15	101.364	-1.9368	Lignin	M2	GRSM		235	UNDE	M2	LL	UNDE_M2_7	-2.52113
	GRSM_M2_15	107.091	-1.93558	Lignin	M2	GRSM		235	UNDE	M2	LL	UNDE_M2_11	-1.90524
	GRSM_M2_15	112.818	-1.93114	Lignin	M2	GRSM		235	UNDE	M2	LL	UNDE_M2_15	-2.19159
	GRSM_M2_15	118.545	-1.92278	Lignin	M2	GRSM		263	GRSM	M1	LL	GRSM_M1_3	-1.74552
	GRSM_M2_15	124.273	-1.90965	Lignin	M2	GRSM		263	GRSM	M1	LL	GRSM_M1_7	-1.80217
	GRSM_M2_15	130	-1.89089	Lignin	M2	GRSM		263	GRSM	M1	LL	GRSM_M1_11	-1.76432
	GRSM_M2_15	135.727	-1.86568	Lignin	M2	GRSM		263	GRSM	M1	LL	GRSM_M1_15	-1.84964
	GRSM_M2_15	141.455	-1.83322	Lignin	M2	GRSM		263	GRSM	M2	LL	GRSM_M2_3	-1.68293
	GRSM_M2_15	147.182	-1.79309	Lignin	M2	GRSM		263	GRSM	M2	LL	GRSM_M2_7	-2.18635
	GRSM_M2_15	152.909	-1.74505	Lignin	M2	GRSM		263	GRSM	M2	LL	GRSM_M2_11	-2.00497
	GRSM_M2_15	158.636	-1.68923	Lignin	M2	GRSM		263	GRSM	M2	LL	GRSM_M2_15	-0.652333
	GRSM_M2_15	164.364	-1.62637	Lignin	M2	GRSM		263	HARV	M1	LL	HARV_M1_3	-1.52853
	GRSM_M2_15	170.091	-1.55725	Lignin	M2	GRSM		263	HARV	M1	LL	HARV_M1_7	-2.17633
	GRSM_M2_15	175.818	-1.48266	Lignin	M2	GRSM		263	HARV	M1	LL	HARV_M1_11	-2.17101
	GRSM_M2_15	181.545	-1.40338	Lignin	M2	GRSM		263	HARV	M1	LL	HARV_M1_15	-2.21785
	GRSM_M2_15	187.273	-1.32065	Lignin	M2	GRSM		263	KONZ	M1	LL	KONZ_M1_3	-2.17551
	GRSM_M2_15	193	-1.23618	Lignin	M2	GRSM		263	KONZ	M1	LL	KONZ_M1_7	-2.04758
	GRSM_M2_15	198.727	-1.15171	Lignin	M2	GRSM		263	KONZ	M1	LL	KONZ_M1_11	-2.08125
	GRSM_M2_15	204.455	-1.06899	Lignin	M2	GRSM		263	KONZ	M1	LL	KONZ_M1_15	-2.19725
	GRSM_M2_15	210.182	-0.989761	Lignin	M2	GRSM		263	LENO	M1	LL	LENO_M1_2	-1.6626
	GRSM_M2_15	215.909	-0.91558	Lignin	M2	GRSM		263	LENO	M1	LL	LENO_M1_7	-1.29069
	GRSM_M2_15	221.636	-0.847867	Lignin	M2	GRSM		263	LENO	M1	LL	LENO_M1_11	-1.27592
	GRSM_M2_15	227.364	-0.788033	Lignin	M2	GRSM		263	LENO	M1	LL	LENO_M1_15	-1.33156
	GRSM_M2_15	233.091	-0.737494	Lignin	M2	GRSM		263	LENO	M2	LL	LENO_M2_2	-1.59941
	GRSM_M2_15	238.818	-0.697586	Lignin	M2	GRSM		263	LENO	M2	LL	LENO_M2_7	-1.37062
	GRSM_M2_15	244.545	-0.668783	Lignin	M2	GRSM		263	LENO	M2	LL	LENO_M2_11	-1.93921
	GRSM_M2_15	250.273	-0.651002	Lignin	M2	GRSM		263	LENO	M2	LL	LENO_M2_15	-1.63732
	GRSM_M2_15	256	-0.64415	Lignin	M2	GRSM		263	OSBS	M1	LL	OSBS_M1_3	-2.08273
	GRSM_M2_15	261.727	-0.648133	Lignin	M2	GRSM		263	OSBS	M1	LL	OSBS_M1_7	-2.43994
	GRSM_M2_15	267.455	-0.662757	Lignin	M2	GRSM		263	OSBS	M1	LL	OSBS_M1_11	-2.22672
	GRSM_M2_15	273.182	-0.687024	Lignin	M2	GRSM		263	OSBS	M1	LL	OSBS_M1_15	-2.26512
	GRSM_M2_15	278.909	-0.719552	Lignin	M2	GRSM		263	OSBS	M2	LL	OSBS_M2_3	-2.48166
	GRSM_M2_15	284.636	-0.758958	Lignin	M2	GRSM		263	OSBS	M2	LL	OSBS_M2_7	-1.3593
	GRSM_M2_15	290.364	-0.803857	Lignin	M2	GRSM		263	OSBS	M2	LL	OSBS_M2_11	-1.81373
	GRSM_M2_15	296.091	-0.85287	Lignin	M2	GRSM		263	OSBS	M2	LL	OSBS_M2_15	-2.45722
	GRSM_M2_15	301.818	-0.904642	Lignin	M2	GRSM		263	SCBI	M1	LL	SCBI_M1_3	-1.4689
	GRSM_M2_15	307.545	-0.957827	Lignin	M2	GRSM		263	SCBI	M1	LL	SCBI_M1_7	-1.97555
	GRSM_M2_15	313.273	-1.01108	Lignin	M2	GRSM		263	SCBI	M1	LL	SCBI_M1_11	-2.17379
	GRSM_M2_15	319	-1.06305	Lignin	M2	GRSM		263	SCBI	M1	LL	SCBI_M1_15	-2.06251
	GRSM_M2_15	324.727	-1.11256	Lignin	M2	GRSM		263	SCBI	M2	LL	SCBI_M2_3	-1.48784
	GRSM_M2_15	330.455	-1.15913	Lignin	M2	GRSM		263	SCBI	M2	LL	SCBI_M2_7	-1.8773
	GRSM_M2_15	336.182	-1.20245	Lignin	M2	GRSM		263	SCBI	M2	LL	SCBI_M2_11	-1.74218
	GRSM_M2_15	341.909	-1.2422	Lignin	M2	GRSM		263	SCBI	M2	LL	SCBI_M2_15	-2.01127
	GRSM_M2_15	347.636	-1.27806	Lignin	M2	GRSM		263	UNDE	M1	LL	UNDE_M1_3	-1.7079
	GRSM_M2_15	353.364	-1.30991	Lignin	M2	GRSM		263	UNDE	M1	LL	UNDE_M1_7	-2.27405
	GRSM_M2_15	359.091	-1.33814	Lignin	M2	GRSM		263	UNDE	M1	LL	UNDE_M1_11	-1.05356
	GRSM_M2_15	364.818	-1.36324	Lignin	M2	GRSM		263	UNDE	M1	LL	UNDE_M1_15	-1.83902
	GRSM_M2_15	370.545	-1.38568	Lignin	M2	GRSM		263	UNDE	M2	LL	UNDE_M2_3	-1.83935
	GRSM_M2_15	376.273	-1.40595	Lignin	M2	GRSM		263	UNDE	M2	LL	UNDE_M2_7	-2.49378
	GRSM_M2_15	382	-1.4245	Lignin	M2	GRSM		263	UNDE	M2	LL	UNDE_M2_11	-1.69919
	GRSM_M2_15	387.727	-1.44175	Lignin	M2	GRSM		263	UNDE	M2	LL	UNDE_M2_15	-2.07348
	GRSM_M2_15	393.455	-1.45807	Lignin	M2	GRSM		291	GRSM	M1	LL	GRSM_M1_3	-1.80791
	GRSM_M2_15	399.182	-1.47385	Lignin	M2	GRSM		291	GRSM	M1	LL	GRSM_M1_7	-1.79862
	GRSM_M2_15	404.909	-1.48949	Lignin	M2	GRSM		291	GRSM	M1	LL	GRSM_M1_11	-1.71954
	GRSM_M2_15	410.636	-1.50519	Lignin	M2	GRSM		291	GRSM	M1	LL	GRSM_M1_15	-1.76549
	GRSM_M2_15	416.364	-1.52087	Lignin	M2	GRSM		291	GRSM	M2	LL	GRSM_M2_3	-1.59209
	GRSM_M2_15	422.091	-1.53645	Lignin	M2	GRSM		291	GRSM	M2	LL	GRSM_M2_7	-2.14629
	GRSM_M2_15	427.818	-1.55181	Lignin	M2	GRSM		291	GRSM	M2	LL	GRSM_M2_11	-2.03488
	GRSM_M2_15	433.545	-1.56687	Lignin	M2	GRSM		291	GRSM	M2	LL	GRSM_M2_15	-0.828774
	GRSM_M2_15	439.273	-1.58148	Lignin	M2	GRSM		291	HARV	M1	LL	HARV_M1_3	-1.39032
	GRSM_M2_15	445	-1.59547	Lignin	M2	GRSM		291	HARV	M1	LL	HARV_M1_7	-2.11644
	GRSM_M2_15	450.727	-1.60864	Lignin	M2	GRSM		291	HARV	M1	LL	HARV_M1_11	-2.20842
	GRSM_M2_15	456.455	-1.62081	Lignin	M2	GRSM		291	HARV	M1	LL	HARV_M1_15	-2.1634
	GRSM_M2_15	462.182	-1.63181	Lignin	M2	GRSM		291	KONZ	M1	LL	KONZ_M1_3	-2.14675
	GRSM_M2_15	467.909	-1.64163	Lignin	M2	GRSM		291	KONZ	M1	LL	KONZ_M1_7	-2.02988
	GRSM_M2_15	473.636	-1.65043	Lignin	M2	GRSM		291	KONZ	M1	LL	KONZ_M1_11	-2.07229
	GRSM_M2_15	479.364	-1.65839	Lignin	M2	GRSM		291	KONZ	M1	LL	KONZ_M1_15	-2.1739
	GRSM_M2_15	485.091	-1.66565	Lignin	M2	GRSM		291	LENO	M1	LL	LENO_M1_2	-1.52982
	GRSM_M2_15	490.818	-1.6724	Lignin	M2	GRSM		291	LENO	M1	LL	LENO_M1_7	-1.31208
	GRSM_M2_15	496.545	-1.6789	Lignin	M2	GRSM		291	LENO	M1	LL	LENO_M1_11	-1.33267
	GRSM_M2_15	502.273	-1.6855	Lignin	M2	GRSM		291	LENO	M1	LL	LENO_M1_15	-1.40751
	GRSM_M2_15	508	-1.69252	Lignin	M2	GRSM		291	LENO	M2	LL	LENO_M2_2	-1.52358
	GRSM_M2_15	513.727	-1.70031	Lignin	M2	GRSM		291	LENO	M2	LL	LENO_M2_7	-1.44088
	GRSM_M2_15	519.455	-1.70918	Lignin	M2	GRSM		291	LENO	M2	LL	LENO_M2_11	-1.90915
	GRSM_M2_15	525.182	-1.71925	Lignin	M2	GRSM		291	LENO	M2	LL	LENO_M2_15	-1.52396
	GRSM_M2_15	530.909	-1.73057	Lignin	M2	GRSM		291	OSBS	M1	LL	OSBS_M1_3	-2.18999
	GRSM_M2_15	536.636	-1.74317	Lignin	M2	GRSM		291	OSBS	M1	LL	OSBS_M1_7	-2.41404
	GRSM_M2_15	542.364	-1.75709	Lignin	M2	GRSM		291	OSBS	M1	LL	OSBS_M1_11	-2.22705
	GRSM_M2_15	548.091	-1.77233	Lignin	M2	GRSM		291	OSBS	M1	LL	OSBS_M1_15	-2.26127
	GRSM_M2_15	553.818	-1.78868	Lignin	M2	GRSM		291	OSBS	M2	LL	OSBS_M2_3	-2.52688
	GRSM_M2_15	559.545	-1.80586	Lignin	M2	GRSM		291	OSBS	M2	LL	OSBS_M2_7	-1.03526
	GRSM_M2_15	565.273	-1.8236	Lignin	M2	GRSM		291	OSBS	M2	LL	OSBS_M2_11	-1.83056
	GRSM_M2_15	571	-1.84162	Lignin	M2	GRSM		291	OSBS	M2	LL	OSBS_M2_15	-2.4763
	HARV_M1_3	4	-1.57148	Lignin	M1	HARV		291	SCBI	M1	LL	SCBI_M1_3	-1.40679
	HARV_M1_3	9.72727	-1.60939	Lignin	M1	HARV		291	SCBI	M1	LL	SCBI_M1_7	-1.95051
	HARV_M1_3	15.4545	-1.64705	Lignin	M1	HARV		291	SCBI	M1	LL	SCBI_M1_11	-2.19299
	HARV_M1_3	21.1818	-1.68414	Lignin	M1	HARV		291	SCBI	M1	LL	SCBI_M1_15	-2.0461
	HARV_M1_3	26.9091	-1.72031	Lignin	M1	HARV		291	SCBI	M2	LL	SCBI_M2_3	-1.20216
[truncated: 14,795 more rows]

## Sheet: Fig.S3
site	doe	Flux	source	Ntreat	lab incubation	doe	site	Ntreat	source	CO2_perc_log
[truncated: 8,000 more rows]

[truncated: 11 more sheets: Fig.S4, Fig.S5, Fig.S6, Fig. S7, Fig. S8, Fig. S9, Fig. S10, Fig. S11, Fig. S12, Fig. S13, Fig. S14]
